# Supplementary material for: High-Throughput Proteomic Analysis of Human Dermal Fibroblast Response to Different Blood Derivatives: Autologous Topical Serum Derived from Plasma Rich in Growth Factors (PRGF) versus Leukocyte- and Platelet-Rich Plasma (L-PRP)
Source: Biomolecules. 2022 Jul 19;12(7):1002. doi: 10.3390/biom12071002 (PMC9313262; doi:10.3390/biom12071002)
Supplement: Supplementary file 1 [file biomolecules-12-01002-s001.zip › Supplementary File S1.xlsx]

## Sheet: Proteins
T: Accession	T: Protein	T: Peptides	T: Razor + unique peptides	T: Unique peptides	C: Student's T-test Significant ES_L-PRP	C: Student's T-test significant	N: -Log Student's T-test p-value ES_L-PRP	N: Student's T-test Difference ES_L-PRP	p value	L-PRP/ES	N: Student's T-test Test statistic ES_L-PRP	HDF_1_ES	HDF_1_L-PRP	HDF_2_ES	HDF_2_L-PRP	HDF_3_ES	HDF_3_L-PRP
P01031	CO5_HUMAN Complement C5 OS=Homo sapiens OX=9606 GN=C5 PE=1 SV=4	32	32	32	+	B_E	4.09001	-1.96461	8.12812e-05	3.90307	-16.3819	16.8623	18.8449	16.9663	18.7411	16.5854	18.7219
Q96EA4	SPDLY_HUMAN Protein Spindly OS=Homo sapiens OX=9606 GN=SPDL1 PE=1 SV=2	4	4	4	+	B_E	3.86902	-0.847926	0.000135201	1.79991	-14.399	15.1106	16.0008	15.2299	16.0598	15.0955	15.9192
Q13126	MTAP_HUMAN S-methyl-5-thioadenosine phosphorylase OS=Homo sapiens OX=9606 GN=MTAP PE=1 SV=2	9	9	9	+	B_E	3.47128	-0.835641	0.000337847	1.78465	-11.399	18.4339	19.3238	18.3714	19.116	18.4511	19.3234
Q6RFH5	WDR74_HUMAN WD repeat-containing protein 74 OS=Homo sapiens OX=9606 GN=WDR74 PE=1 SV=1	4	4	4	+	B_E	3.46701	-3.20568	0.000341185	9.22584	-11.3703	15.0548	18.4188	15.338	17.8151	14.6792	18.4552
Q9C035	TRIM5_HUMAN Tripartite motif-containing protein 5 OS=Homo sapiens OX=9606 GN=TRIM5 PE=1 SV=1	3	3	3	+	B_E	3.31649	-1.70061	0.000482514	3.25038	-10.4013	15.5328	17.4158	15.4064	17.0076	15.313	16.9305
P55145	MANF_HUMAN Mesencephalic astrocyte-derived neurotrophic factor OS=Homo sapiens OX=9606 GN=MANF PE=1 SV=3	5	5	5	+	B_E	3.26843	-3.07596	0.000538977	8.4325	-10.1086	15.179	18.2759	15.3446	18.8265	15.146	17.7949
Q9H2J4	PDCL3_HUMAN Phosducin-like protein 3 OS=Homo sapiens OX=9606 GN=PDCL3 PE=1 SV=1	9	9	9	+	B_E	3.07265	-1.29107	0.00084596	2.44709	-8.99412	15.5139	17.0779	15.528	16.7651	15.5149	16.587
P00747	PLMN_HUMAN Plasminogen OS=Homo sapiens OX=9606 GN=PLG PE=1 SV=2	8	8	7	+	B_E	3.06218	-2.02107	0.000866603	4.05885	-8.93784	15.7089	17.3325	15.1025	17.1624	15.2319	17.6115
P52732	KIF11_HUMAN Kinesin-like protein KIF11 OS=Homo sapiens OX=9606 GN=KIF11 PE=1 SV=2	17	17	17	+	B_E	3.05211	-1.01416	0.000886931	2.01973	-8.88403	16.8061	17.92	16.8028	17.5706	16.7219	17.8827
P02461	CO3A1_HUMAN Collagen alpha-1(III) chain OS=Homo sapiens OX=9606 GN=COL3A1 PE=1 SV=4	11	11	11	+	B_E	2.91814	3.56357	0.00120742	0.0845782	8.19582	20.1033	16.1876	20.7103	17.4567	20.7031	17.1818
Q16763	UBE2S_HUMAN Ubiquitin-conjugating enzyme E2 S OS=Homo sapiens OX=9606 GN=UBE2S PE=1 SV=2	4	4	4	+	B_E	2.70989	-2.45831	0.00195034	5.49573	-7.22132	14.7711	17.9816	14.932	17.079	15.4935	17.5109
P68871	HBB_HUMAN Hemoglobin subunit beta OS=Homo sapiens OX=9606 GN=HBB PE=1 SV=2;sp	8	8	8	+	B_E	2.69108	-2.91108	0.00203667	7.52181	-7.13859	15.4312	17.7101	15.7744	18.96	15.5498	18.8186
Q9Y6M7	S4A7_HUMAN Sodium bicarbonate cotransporter 3 OS=Homo sapiens OX=9606 GN=SLC4A7 PE=1 SV=2	5	5	5	+	B_E	2.67059	-1.01111	0.00213506	2.01546	-7.04944	16.1959	17.3484	16.2671	16.986	15.9491	17.1111
P11279	LAMP1_HUMAN Lysosome-associated membrane glycoprotein 1 OS=Homo sapiens OX=9606 GN=LAMP1 PE=1 SV=3	2	2	2	+	B_E	2.63024	5.2095	0.00234293	0.0270262	6.8767	19.7541	16.5892	21.1328	15.4198	21.7432	14.9925
Q8NEW0	ZNT7_HUMAN Zinc transporter 7 OS=Homo sapiens OX=9606 GN=SLC30A7 PE=2 SV=1	3	3	3	+	B_E	2.60794	-2.72683	0.00246638	6.61999	-6.7828	15.4837	19.0285	16.0824	17.8737	15.4033	18.2478
P31943	HNRH1_HUMAN Heterogeneous nuclear ribonucleoprotein H OS=Homo sapiens OX=9606 GN=HNRNPH1 PE=1 SV=4	15	15	10	+	B_E	2.56417	-0.414764	0.00272791	1.33308	-6.60181	21.3893	21.7416	21.182	21.6918	21.2987	21.6809
P53814	SMTN_HUMAN Smoothelin OS=Homo sapiens OX=9606 GN=SMTN PE=1 SV=7	12	12	12	+	B_E	2.56347	-2.56315	0.00273231	5.90997	-6.59893	17.2064	19.5788	16.5752	18.7144	16.238	19.4158
P07585	PGS2_HUMAN Decorin OS=Homo sapiens OX=9606 GN=DCN PE=1 SV=1	7	7	7	+	B_E	2.49461	1.23057	0.00320177	0.426149	6.32264	17.9369	16.6745	17.7277	16.1935	17.5175	16.6223
P08123	CO1A2_HUMAN Collagen alpha-2(I) chain OS=Homo sapiens OX=9606 GN=COL1A2 PE=1 SV=7	22	22	22	+	B_E	2.46537	1.19276	0.00342476	0.437465	6.20834	20.9991	20.2583	21.2115	19.9562	21.5695	19.9872
P33981	TTK_HUMAN Dual specificity protein kinase TTK OS=Homo sapiens OX=9606 GN=TTK PE=1 SV=2	4	4	3	+	B_E	2.43535	-1.3393	0.00366986	2.53029	-6.09282	15.6318	16.5606	15.7267	16.9538	15.3369	17.1988
P18428	LBP_HUMAN Lipopolysaccharide-binding protein OS=Homo sapiens OX=9606 GN=LBP PE=1 SV=3	2	2	2	+	B_E	2.39508	-3.05413	0.00402643	8.30586	-5.94068	16.1185	18.7619	16.0039	18.3179	14.5935	18.7985
Q14766	LTBP1_HUMAN Latent-transforming growth factor beta-binding protein 1 OS=Homo sapiens OX=9606 GN=LTBP1 PE=1 SV=4	14	14	13	+	B_E	2.39404	-1.21195	0.00403608	2.31651	-5.93677	16.4374	17.7488	16.0462	17.1763	16.339	17.5333
P08519	APOA_HUMAN Apolipoprotein(a) OS=Homo sapiens OX=9606 GN=LPA PE=1 SV=1	12	12	12	+	B_E	2.3933	-2.1831	0.00404297	4.54128	-5.93403	15.7922	17.0011	15.0639	17.78	14.8266	17.4507
O14498	ISLR_HUMAN Immunoglobulin superfamily containing leucine-rich repeat protein OS=Homo sapiens OX=9606 GN=ISLR PE=2 SV=1	4	4	4	+	B_E	2.38937	1.02869	0.00407972	0.490155	5.91936	16.1637	15.4109	16.7536	15.4226	16.5093	15.507
O60711	LPXN_HUMAN Leupaxin OS=Homo sapiens OX=9606 GN=LPXN PE=1 SV=1	3	3	3	+	B_E	2.36982	-1.51572	0.00426756	2.85941	-5.84687	15.4381	17.2725	15.8734	16.8605	15.8763	17.602
Q53EP0	FND3B_HUMAN Fibronectin type III domain-containing protein 3B OS=Homo sapiens OX=9606 GN=FNDC3B PE=1 SV=2	18	18	18	+	B_E	2.34288	-0.472603	0.00454067	1.38761	-5.74818	17.9141	18.5336	17.9826	18.3513	18.1037	18.5334
O95084	PRS23_HUMAN Serine protease 23 OS=Homo sapiens OX=9606 GN=PRSS23 PE=1 SV=1	4	4	4	+	B_E	2.33233	1.88773	0.00465232	0.270232	5.7099	17.7287	15.2992	16.6661	15.0661	16.8986	15.2649
P52630	STAT2_HUMAN Signal transducer and activator of transcription 2 OS=Homo sapiens OX=9606 GN=STAT2 PE=1 SV=1	8	8	8	+	B_E	2.32528	0.982908	0.00472846	0.505959	5.68442	18.2883	17.5152	18.6423	17.2832	18.1129	17.2963
Q9BVL2	NUP58_HUMAN Nucleoporin p58/p45 OS=Homo sapiens OX=9606 GN=NUP58 PE=1 SV=1	3	3	3	+	B_E	2.31638	2.0538	0.00482636	0.240849	5.65244	17.4452	15.3807	16.713	15.0612	17.8909	15.4459
Q9UHJ6	SHPK_HUMAN Sedoheptulokinase OS=Homo sapiens OX=9606 GN=SHPK PE=1 SV=3	3	3	3	+	B_E	2.29574	-1.35274	0.00506128	2.55397	-5.57877	14.7632	16.6747	15.4213	16.2046	15.2231	16.5865
P11940	PABP1_HUMAN Polyadenylate-binding protein 1 OS=Homo sapiens OX=9606 GN=PABPC1 PE=1 SV=2	25	25	18	+	B_E	2.279	-0.147231	0.00526017	1.10744	-5.5196	21.2481	21.4406	21.2537	21.3655	21.2262	21.3637
P07108	ACBP_HUMAN Acyl-CoA-binding protein OS=Homo sapiens OX=9606 GN=DBI PE=1 SV=2	4	4	4	+	B_E	2.26749	-1.37587	0.00540145	2.59524	-5.47921	17.2955	18.8618	17.3899	18.2053	17.2695	19.0154
Q5SW79	CE170_HUMAN Centrosomal protein of 170 kDa OS=Homo sapiens OX=9606 GN=CEP170 PE=1 SV=1	27	27	27	+	B_E	2.26113	-1.28893	0.00548113	2.44347	-5.45699	17.8607	19.0276	17.2305	18.5266	17.4353	18.8392
O14965	AURKA_HUMAN Aurora kinase A OS=Homo sapiens OX=9606 GN=AURKA PE=1 SV=2	8	8	8	+	B_E	2.21438	-2.20202	0.00610408	4.60123	-5.29589	15.0419	16.8704	15.4837	16.9653	14.6107	17.9066
P17096	HMGA1_HUMAN High mobility group protein HMG-I/HMG-Y OS=Homo sapiens OX=9606 GN=HMGA1 PE=1 SV=3	3	3	3	+	B_E	2.20657	-1.29627	0.00621484	2.45593	-5.26936	20.0132	21.215	19.2881	20.9761	19.8099	20.8089
O95817	BAG3_HUMAN BAG family molecular chaperone regulator 3 OS=Homo sapiens OX=9606 GN=BAG3 PE=1 SV=3	9	9	9	+	B_E	2.1668	-1.1535	0.00681083	2.22453	-5.13584	16.7982	18.1832	17.1805	17.7092	16.6637	18.2105
Q04637	IF4G1_HUMAN Eukaryotic translation initiation factor 4 gamma 1 OS=Homo sapiens OX=9606 GN=EIF4G1 PE=1 SV=4	37	37	34	+	B_E	2.14508	-0.241217	0.00716012	1.18199	-5.06407	19.968	20.1836	19.8944	20.0803	19.8926	20.2148
Q9BQG0	MBB1A_HUMAN Myb-binding protein 1A OS=Homo sapiens OX=9606 GN=MYBBP1A PE=1 SV=2	26	26	26	+	B_E	2.14481	-0.656544	0.00716457	1.5763	-5.06318	17.9255	18.6433	17.7487	18.2802	17.6787	18.399
P17301	ITA2_HUMAN Integrin alpha-2 OS=Homo sapiens OX=9606 GN=ITGA2 PE=1 SV=1	23	23	23	+	B_E	2.14351	-1.23519	0.00718605	2.35412	-5.0589	18.7065	20.0043	18.1763	19.3529	18.3835	19.6146
P42224	STAT1_HUMAN Signal transducer and activator of transcription 1-alpha/beta OS=Homo sapiens OX=9606 GN=STAT1 PE=1 SV=2	30	30	30	+	B_E	2.12552	0.87894	0.00748997	0.543767	5.00008	20.1893	19.0073	20.2684	19.6004	20.1555	19.3688
Q9NY93	DDX56_HUMAN Probable ATP-dependent RNA helicase DDX56 OS=Homo sapiens OX=9606 GN=DDX56 PE=1 SV=1	6	6	6	+	B_E	2.12197	-1.2467	0.00755144	2.37298	-4.98853	14.5854	16.222	14.8944	15.5168	14.3972	15.8783
Q9BYG3	MK67I_HUMAN MKI67 FHA domain-interacting nucleolar phosphoprotein OS=Homo sapiens OX=9606 GN=NIFK PE=1 SV=1	9	9	9	+	B_E	2.11947	-1.15546	0.00759504	2.22755	-4.98041	16.9829	18.108	16.6784	17.616	16.3582	17.7618
Q15785	TOM34_HUMAN Mitochondrial import receptor subunit TOM34 OS=Homo sapiens OX=9606 GN=TOMM34 PE=1 SV=2	10	10	10	+	B_E	2.08152	-0.80186	0.00828858	1.74335	-4.85845	18.1029	18.8768	17.7437	18.4636	17.8991	18.8109
P51659	DHB4_HUMAN Peroxisomal multifunctional enzyme type 2 OS=Homo sapiens OX=9606 GN=HSD17B4 PE=1 SV=3	25	25	25	+	B_E	2.06375	0.241992	0.00863475	0.845577	4.80211	20.7568	20.4793	20.6914	20.4103	20.7382	20.5708
Q96AM1	MRGRF_HUMAN Mas-related G-protein coupled receptor member F OS=Homo sapiens OX=9606 GN=MRGPRF PE=2 SV=1	2	2	2	+	B_E	2.05348	3.2508	0.00884138	0.105054	4.76981	18.3836	15.8831	20.4398	15.8804	19.567	16.8745
O00264	PGRC1_HUMAN Membrane-associated progesterone receptor component 1 OS=Homo sapiens OX=9606 GN=PGRMC1 PE=1 SV=3	8	8	8	+	B_E	2.0533	0.222593	0.00884504	0.857024	4.76924	21.9174	21.6944	21.8908	21.6219	21.7894	21.6135
P09493	TPM1_HUMAN Tropomyosin alpha-1 chain OS=Homo sapiens OX=9606 GN=TPM1 PE=1 SV=2	27	16	11	+	B_E	2.04822	-0.858277	0.00894911	1.81287	-4.7533	20.9229	21.6431	20.3937	21.3207	20.5999	21.5275
Q99685	MGLL_HUMAN Monoglyceride lipase OS=Homo sapiens OX=9606 GN=MGLL PE=1 SV=2	12	12	12	+	B_E	2.03446	-0.492132	0.00923719	1.40652	-4.71037	19.9742	20.5532	19.915	20.243	19.978	20.5475
Q7L2E3	DHX30_HUMAN ATP-dependent RNA helicase DHX30 OS=Homo sapiens OX=9606 GN=DHX30 PE=1 SV=1	14	14	14	+	B_E	2.03122	-0.847415	0.00930636	1.79927	-4.70029	17.4711	18.6185	17.4711	17.9981	17.4972	18.3652
P78371	TCPB_HUMAN T-complex protein 1 subunit beta OS=Homo sapiens OX=9606 GN=CCT2 PE=1 SV=4	29	29	29	+	B_E	2.02073	-0.246795	0.00953389	1.18657	-4.66779	20.816	20.9188	20.7365	21.04	20.7313	21.0654
Q02878	RL6_HUMAN 60S ribosomal protein L6 OS=Homo sapiens OX=9606 GN=RPL6 PE=1 SV=3	11	11	11	+	B_E	2.01207	-0.450889	0.0097259	1.36688	-4.6411	21.4753	22.0734	21.7035	21.8916	21.5579	22.1244
P62837	UB2D2_HUMAN Ubiquitin-conjugating enzyme E2 D2 OS=Homo sapiens OX=9606 GN=UBE2D2 PE=1 SV=1;sp	2	2	2	+	B_E	2.00965	-2.08142	0.00978025	4.23224	-4.63367	16.4866	19.2523	16.5305	18.2558	17.4434	19.1966
P62328	TYB4_HUMAN Thymosin beta-4 OS=Homo sapiens OX=9606 GN=TMSB4X PE=1 SV=2	7	7	7	+	B_E	2.00329	-1.3181	0.00992453	2.49338	-4.61417	19.5032	20.6126	18.977	20.2767	19.5081	21.0532
Q13201	MMRN1_HUMAN Multimerin-1 OS=Homo sapiens OX=9606 GN=MMRN1 PE=1 SV=3	11	11	11	+	B_E	1.99944	-2.35422	0.0100129	5.11318	-4.60237	15.5866	18.5366	14.7706	17.2407	15.5983	17.2408
P58215	LOXL3_HUMAN Lysyl oxidase homolog 3 OS=Homo sapiens OX=9606 GN=LOXL3 PE=1 SV=1	6	6	6	+	B_E	1.99853	-1.09885	0.0100339	2.14184	-4.59961	15.7019	16.6609	15.2525	16.1519	15.0844	16.5226
Q01082	SPTB2_HUMAN Spectrin beta chain, non-erythrocytic 1 OS=Homo sapiens OX=9606 GN=SPTBN1 PE=1 SV=2	98	98	94	+	B_E	1.99162	0.389025	0.0101948	0.763646	4.57851	20.3341	19.7121	20.1814	19.8639	20.158	19.9304
P0CG30	GSTT2_HUMAN Glutathione S-transferase theta-2B OS=Homo sapiens OX=9606 GN=GSTT2B PE=1 SV=1;sp	4	4	4	+	B_E	1.97986	2.49649	0.0104747	0.177207	4.54281	18.958	15.9446	19.5103	16.1155	17.8455	16.7642
Q9NR30	DDX21_HUMAN Nucleolar RNA helicase 2 OS=Homo sapiens OX=9606 GN=DDX21 PE=1 SV=5	25	25	24	+	B_E	1.97057	-0.613281	0.0107011	1.52973	-4.51474	19.2817	19.5306	18.9938	19.8091	18.9264	19.7022
Q9HAV7	GRPE1_HUMAN GrpE protein homolog 1, mitochondrial OS=Homo sapiens OX=9606 GN=GRPEL1 PE=1 SV=2	5	5	5	+	B_E	1.94395	-1.5382	0.0113776	2.90432	-4.43503	16.8216	18.471	16.2411	17.4639	16.2728	18.0154
Q9NQW6	ANLN_HUMAN Anillin OS=Homo sapiens OX=9606 GN=ANLN PE=1 SV=2	15	15	15	+	B_E	1.94055	-1.31709	0.011467	2.49163	-4.42492	17.7309	19.0423	17.2848	18.2396	17.1525	18.8377
Q96PD2	DCBD2_HUMAN Discoidin, CUB and LCCL domain-containing protein 2 OS=Homo sapiens OX=9606 GN=DCBLD2 PE=1 SV=1	7	7	7	+	B_E	1.94006	-2.27336	0.01148	4.83448	-4.42348	14.5275	17.0565	16.0116	17.5872	14.5544	17.2698
Q8IXS6	PALM2_HUMAN Paralemmin-2 OS=Homo sapiens OX=9606 GN=PALM2 PE=1 SV=3	4	4	4	+	B_E	1.93514	-1.9044	0.0116107	3.74353	-4.40886	16.8792	17.9919	15.5675	17.7265	15.7443	18.1857
P04080	CYTB_HUMAN Cystatin-B OS=Homo sapiens OX=9606 GN=CSTB PE=1 SV=2	4	4	3	+	B_E	1.92681	-2.70595	0.0118356	6.52487	-4.38426	15.3901	18.2933	14.932	16.8127	15.4591	18.7931
Q14444	CAPR1_HUMAN Caprin-1 OS=Homo sapiens OX=9606 GN=CAPRIN1 PE=1 SV=2	11	11	11	+	B_E	1.91906	-0.663381	0.0120487	1.58379	-4.36141	20.0846	20.7025	19.9072	20.3779	19.6727	20.5742
Q01581	HMCS1_HUMAN Hydroxymethylglutaryl-CoA synthase, cytoplasmic OS=Homo sapiens OX=9606 GN=HMGCS1 PE=1 SV=2	14	14	14	+	B_E	1.91863	-0.622505	0.0120606	1.53955	-4.36017	18.2169	19.1997	18.3892	18.7594	18.4205	18.9351
O75347	TBCA_HUMAN Tubulin-specific chaperone A OS=Homo sapiens OX=9606 GN=TBCA PE=1 SV=3	5	5	5	+	B_E	1.91441	-1.4441	0.0121784	2.72093	-4.34776	17.8332	19.5738	17.3925	18.5141	17.6401	19.1102
P68036	UB2L3_HUMAN Ubiquitin-conjugating enzyme E2 L3 OS=Homo sapiens OX=9606 GN=UBE2L3 PE=1 SV=1;sp	6	6	6	+	B_E	1.9137	-0.812635	0.0121983	1.75642	-4.34569	18.1322	19.0095	17.9433	18.4797	17.9952	19.0195
O60524	NEMF_HUMAN Nuclear export mediator factor NEMF OS=Homo sapiens OX=9606 GN=NEMF PE=1 SV=4	5	5	5	+	B_E	1.91267	-0.6202	0.0122273	1.53709	-4.34268	16.2083	16.9657	16.3027	16.7739	16.5197	17.1518
P84103	SRSF3_HUMAN Serine/arginine-rich splicing factor 3 OS=Homo sapiens OX=9606 GN=SRSF3 PE=1 SV=1	4	4	3	+	B_E	1.91003	-0.344549	0.0123018	1.26975	-4.33494	19.3256	19.8674	19.4707	19.7864	19.4786	19.6547
P78536	ADA17_HUMAN Disintegrin and metalloproteinase domain-containing protein 17 OS=Homo sapiens OX=9606 GN=ADAM17 PE=1 SV=1	5	5	5	+	B_E	1.88973	-4.6682	0.0128905	25.4254	-4.27581	16.0323	21.62	16.349	20.8891	18.969	22.8459
Q13423	NNTM_HUMAN NAD(P) transhydrogenase, mitochondrial OS=Homo sapiens OX=9606 GN=NNT PE=1 SV=3	14	14	14	+	B_E	1.88607	0.881215	0.0129996	0.54291	4.26522	19.5183	18.3556	19.6567	18.9021	19.2276	18.5013
Q9Y376	CAB39_HUMAN Calcium-binding protein 39 OS=Homo sapiens OX=9606 GN=CAB39 PE=1 SV=1	7	7	7	+	B_E	1.87901	-0.350485	0.0132127	1.27499	-4.24482	18.213	18.7249	18.4022	18.5392	18.3215	18.7241
Q15287	RNPS1_HUMAN RNA-binding protein with serine-rich domain 1 OS=Homo sapiens OX=9606 GN=RNPS1 PE=1 SV=1	2	2	2	+	B_E	1.87779	1.91322	0.0132498	0.265499	4.24128	17.1769	16.2528	17.5228	15.8075	18.3021	15.2018
O94907	DKK1_HUMAN Dickkopf-related protein 1 OS=Homo sapiens OX=9606 GN=DKK1 PE=1 SV=1	6	6	6	+	B_E	1.87231	0.901173	0.0134181	0.535451	4.22552	17.819	16.8741	17.2763	16.7729	17.9542	16.699
P14635	CCNB1_HUMAN G2/mitotic-specific cyclin-B1 OS=Homo sapiens OX=9606 GN=CCNB1 PE=1 SV=1	4	4	4	+	B_E	1.87008	-1.85521	0.0134871	3.61804	-4.21913	16.9549	18.7879	15.9344	17.6704	16.3398	18.3364
Q658Y4	F91A1_HUMAN Protein FAM91A1 OS=Homo sapiens OX=9606 GN=FAM91A1 PE=1 SV=3	6	6	6	+	B_E	1.85994	-0.905074	0.0138057	1.87264	-4.19006	16.8835	17.407	16.7563	18.0136	17.0537	17.9881
P69905	HBA_HUMAN Hemoglobin subunit alpha OS=Homo sapiens OX=9606 GN=HBA1 PE=1 SV=2	3	3	3	+	B_E	1.85923	-3.07056	0.0138283	8.40099	-4.18804	15.5554	17.5938	15.953	18.0405	14.2642	19.3499
P07357	CO8A_HUMAN Complement component C8 alpha chain OS=Homo sapiens OX=9606 GN=C8A PE=1 SV=2	11	11	11	+	B_E	1.8555	-1.4507	0.0139476	2.73341	-4.17738	16.1881	17.164	15.6752	16.7934	15.1655	17.4237
Q13347	EIF3I_HUMAN Eukaryotic translation initiation factor 3 subunit I OS=Homo sapiens OX=9606 GN=EIF3I PE=1 SV=1	14	14	14	+	B_E	1.84618	-0.501195	0.0142502	1.41539	-4.15088	19.215	19.7248	19.4863	19.8605	19.4141	20.0338
Q9UK76	JUPI1_HUMAN Jupiter microtubule associated homolog 1 OS=Homo sapiens OX=9606 GN=JPT1 PE=1 SV=3	2	2	2	+	B_E	1.84169	-3.01413	0.0143983	8.07874	-4.13815	15.3251	16.6341	14.8011	18.6243	14.9805	18.8907
Q03405	UPAR_HUMAN Urokinase plasminogen activator surface receptor OS=Homo sapiens OX=9606 GN=PLAUR PE=1 SV=1	8	8	8	+	B_E	1.83463	-1.50731	0.0146342	2.84279	-4.11817	16.8977	18.8307	16.8953	17.8136	17.2211	18.8917
Q8TF42	UBS3B_HUMAN Ubiquitin-associated and SH3 domain-containing protein B OS=Homo sapiens OX=9606 GN=UBASH3B PE=1 SV=2	7	7	7	+	B_E	1.82852	-0.548988	0.0148416	1.46306	-4.10094	16.4838	17.2371	16.6154	16.9049	16.6844	17.2886
P10643	CO7_HUMAN Complement component C7 OS=Homo sapiens OX=9606 GN=C7 PE=1 SV=2	23	23	23	+	B_E	1.81451	-2.595	0.0153282	6.04189	-4.06163	14.6265	17.1544	13.1674	16.7089	15.2839	16.9994
Q13425	SNTB2_HUMAN Beta-2-syntrophin OS=Homo sapiens OX=9606 GN=SNTB2 PE=1 SV=1	10	10	10	+	B_E	1.81418	0.56518	0.0153398	0.675871	4.06072	18.2561	17.3707	18.2359	17.7247	18.0354	17.7365
Q8TB24	RIN3_HUMAN Ras and Rab interactor 3 OS=Homo sapiens OX=9606 GN=RIN3 PE=1 SV=4	3	3	3	+	B_E	1.81277	-1.04772	0.0153897	2.06726	-4.05675	15.4047	16.1679	14.5698	16.1378	15.2489	16.0609
P02452	CO1A1_HUMAN Collagen alpha-1(I) chain OS=Homo sapiens OX=9606 GN=COL1A1 PE=1 SV=5	32	32	32	+	B_E	1.80034	1.01106	0.0158365	0.496182	4.02212	21.9699	21.4626	22.0478	21.0627	22.6596	21.1188
Q9UEY8	ADDG_HUMAN Gamma-adducin OS=Homo sapiens OX=9606 GN=ADD3 PE=1 SV=1	10	10	10	+	B_E	1.79862	1.27197	0.0158994	0.414094	4.01736	17.5986	16.4144	18.4176	17.0968	17.8821	16.5711
Q15126	PMVK_HUMAN Phosphomevalonate kinase OS=Homo sapiens OX=9606 GN=PMVK PE=1 SV=3	4	4	4	+	B_E	1.79058	-0.484701	0.0161965	1.3993	-3.99506	17.8095	18.5253	17.9035	18.1203	17.8543	18.3758
P02748	CO9_HUMAN Complement component C9 OS=Homo sapiens OX=9606 GN=C9 PE=1 SV=2	16	16	15	+	B_E	1.78604	-2.16196	0.0163667	4.47522	-3.98251	16.2737	19.6172	17.5709	18.4705	17.3071	19.5499
P26358	DNMT1_HUMAN DNA (cytosine-5)-methyltransferase 1 OS=Homo sapiens OX=9606 GN=DNMT1 PE=1 SV=2	20	20	20	+	B_E	1.78079	-1.64392	0.0165657	3.12514	-3.96806	16.418	17.9165	15.8496	16.9629	15.3965	17.7164
O75381	PEX14_HUMAN Peroxisomal membrane protein PEX14 OS=Homo sapiens OX=9606 GN=PEX14 PE=1 SV=1	3	3	3	+	B_E	1.77773	2.04943	0.0166828	0.24158	3.95963	17.7479	15.9637	16.9873	14.5077	17.6662	15.7816
P46108	CRK_HUMAN Adapter molecule crk OS=Homo sapiens OX=9606 GN=CRK PE=1 SV=2	6	6	6	+	B_E	1.77628	-1.2601	0.0167386	2.39512	-3.95564	17.1357	18.3683	17.6018	18.5509	17.661	19.2596
Q9P0I2	EMC3_HUMAN ER membrane protein complex subunit 3 OS=Homo sapiens OX=9606 GN=EMC3 PE=1 SV=3	7	7	7	+	B_E	1.77291	0.971724	0.016869	0.509896	3.9464	17.2339	16.95	17.8517	16.5169	17.7888	16.4922
P06748	NPM_HUMAN Nucleophosmin OS=Homo sapiens OX=9606 GN=NPM1 PE=1 SV=2	13	13	13	+	B_E	1.77156	-0.663989	0.0169215	1.58446	-3.94268	23.6059	24.2648	23.1865	23.9457	23.6013	24.1752
O15031	PLXB2_HUMAN Plexin-B2 OS=Homo sapiens OX=9606 GN=PLXNB2 PE=1 SV=3	19	19	19	+	B_E	1.75948	0.401279	0.0173988	0.757187	3.90965	17.8588	17.4704	17.7418	17.294	17.9482	17.5805
Q96QD8	S38A2_HUMAN Sodium-coupled neutral amino acid transporter 2 OS=Homo sapiens OX=9606 GN=SLC38A2 PE=1 SV=2	5	5	5	+	B_E	1.74519	-0.372647	0.0179808	1.29473	-3.87082	18.8854	19.2323	18.8719	19.4635	19.0477	19.2272
P00325	ADH1B_HUMAN All-trans-retinol dehydrogenase [NAD(+)] ADH1B OS=Homo sapiens OX=9606 GN=ADH1B PE=1 SV=2;sp	14	14	14	+	B_E	1.7425	0.755114	0.0180926	0.5925	3.86354	19.562	18.6315	19.7203	19.2537	19.6255	18.7572
P62633	CNBP_HUMAN Cellular nucleic acid-binding protein OS=Homo sapiens OX=9606 GN=CNBP PE=1 SV=1	4	4	4	+	B_E	1.74013	-1.43078	0.0181916	2.69592	-3.85713	16.6737	18.1786	15.8591	17.2809	16.5718	17.9375
Q96J02	ITCH_HUMAN E3 ubiquitin-protein ligase Itchy homolog OS=Homo sapiens OX=9606 GN=ITCH PE=1 SV=2	10	10	9	+	B_E	1.73513	-0.482191	0.0184022	1.39686	-3.84363	17.0342	17.5609	17.0822	17.2644	16.85	17.5878
P05120	PAI2_HUMAN Plasminogen activator inhibitor 2 OS=Homo sapiens OX=9606 GN=SERPINB2 PE=1 SV=2	15	15	15	+	B_E	1.73471	-1.52936	0.01842	2.88658	-3.84251	20.9123	21.8677	21.0188	23.2166	20.8904	22.3253
P11387	TOP1_HUMAN DNA topoisomerase 1 OS=Homo sapiens OX=9606 GN=TOP1 PE=1 SV=2	16	16	14	+	B_E	1.72104	-1.05149	0.019009	2.07267	-3.80577	18.313	19.6117	17.8733	18.8681	18.444	19.3051
P07358	CO8B_HUMAN Complement component C8 beta chain OS=Homo sapiens OX=9606 GN=C8B PE=1 SV=3	14	14	14	+	B_E	1.71837	-1.38914	0.0191263	2.61923	-3.79862	16.0178	17.6631	16.0814	16.6526	15.4287	17.3797
Q7Z2T5	TRM1L_HUMAN TRMT1-like protein OS=Homo sapiens OX=9606 GN=TRMT1L PE=1 SV=2	3	3	3	+	B_E	1.71781	-0.457843	0.0191509	1.37349	-3.79713	15.2579	15.9012	15.5915	15.9515	15.3548	15.725
O94919	ENDD1_HUMAN Endonuclease domain-containing 1 protein OS=Homo sapiens OX=9606 GN=ENDOD1 PE=1 SV=2	5	5	5	+	B_E	1.71771	-0.398473	0.0191553	1.31811	-3.79686	17.577	18.0667	17.389	17.8546	17.6749	17.9149
Q9Y3B9	RRP15_HUMAN RRP15-like protein OS=Homo sapiens OX=9606 GN=RRP15 PE=1 SV=2	3	3	3	+	B_E	1.71608	-2.23034	0.0192274	4.69245	-3.79251	16.4418	18.481	15.5084	17.1098	14.9776	18.0281
P29372	3MG_HUMAN DNA-3-methyladenine glycosylase OS=Homo sapiens OX=9606 GN=MPG PE=1 SV=3	3	3	3	+	B_E	1.71337	-1.41582	0.0193477	2.66811	-3.78525	15.3444	17.6119	15.6571	16.422	15.8494	17.0644
Q99497	PARK7_HUMAN Parkinson disease protein 7 OS=Homo sapiens OX=9606 GN=PARK7 PE=1 SV=2	9	9	9	+	B_E	1.71007	-1.18753	0.0194953	2.27762	-3.77646	19.0654	20.5251	18.6797	19.6659	19.2566	20.3734
Q14204	DYHC1_HUMAN Cytoplasmic dynein 1 heavy chain 1 OS=Homo sapiens OX=9606 GN=DYNC1H1 PE=1 SV=5	170	170	169	+	B_E	1.70965	0.182503	0.0195142	0.881173	3.77535	20.8984	20.6365	20.8419	20.7839	20.8983	20.6707
Q8N543	OGFD1_HUMAN Prolyl 3-hydroxylase OGFOD1 OS=Homo sapiens OX=9606 GN=OGFOD1 PE=1 SV=1	6	6	6	+	B_E	1.70762	-1.26258	0.0196056	2.39924	-3.76993	15.8954	17.5159	15.4442	16.6392	16.1921	17.1643
Q5JSZ5	PRC2B_HUMAN Protein PRRC2B OS=Homo sapiens OX=9606 GN=PRRC2B PE=1 SV=2	4	4	4	+	B_E	1.70378	-0.859827	0.0197797	1.81482	-3.75972	14.8672	16.2758	15.4801	16.0118	15.1368	15.7759
Q86VS8	HOOK3_HUMAN Protein Hook homolog 3 OS=Homo sapiens OX=9606 GN=HOOK3 PE=1 SV=2	13	13	13	+	B_E	1.69443	-0.64146	0.0202102	1.55991	-3.73493	17.829	18.5671	17.6439	18.052	17.5347	18.3129
O75691	UTP20_HUMAN Small subunit processome component 20 homolog OS=Homo sapiens OX=9606 GN=UTP20 PE=1 SV=3	7	7	7	+	B_E	1.68554	-0.981195	0.0206281	1.9741	-3.71142	15.3529	16.9665	15.4695	16.3417	15.7091	16.1669
Q3SY69	AL1L2_HUMAN Mitochondrial 10-formyltetrahydrofolate dehydrogenase OS=Homo sapiens OX=9606 GN=ALDH1L2 PE=1 SV=2	29	29	27	+	B_E	1.68205	0.577431	0.0207946	0.670156	3.70225	19.1652	18.8187	19.5156	18.9036	19.2901	18.5163
O75173	ATS4_HUMAN A disintegrin and metalloproteinase with thrombospondin motifs 4 OS=Homo sapiens OX=9606 GN=ADAMTS4 PE=1 SV=3	3	3	3	+	B_E	1.67976	-1.51858	0.0209045	2.86509	-3.69622	16.1933	17.6054	15.0117	17.0277	15.7376	16.8654
Q06481	APLP2_HUMAN Amyloid-like protein 2 OS=Homo sapiens OX=9606 GN=APLP2 PE=1 SV=2	4	4	4	+	B_E	1.67718	0.57871	0.0210291	0.669562	3.68944	16.65	15.8687	16.8378	16.2238	16.43	16.0891
P31930	QCR1_HUMAN Cytochrome b-c1 complex subunit 1, mitochondrial OS=Homo sapiens OX=9606 GN=UQCRC1 PE=1 SV=3	12	12	12	+	B_E	1.66927	-0.863416	0.0214156	1.81934	-3.66871	19.055	20.1474	18.6926	19.4635	19.095	19.8219
Q99715	COCA1_HUMAN Collagen alpha-1(XII) chain OS=Homo sapiens OX=9606 GN=COL12A1 PE=1 SV=2	44	44	44	+	B_E	1.66823	0.761033	0.0214669	0.590074	3.66598	19.6253	18.4947	19.5843	19.0816	19.7604	19.1106
Q86T03	PP4P1_HUMAN Type 1 phosphatidylinositol 4,5-bisphosphate 4-phosphatase OS=Homo sapiens OX=9606 GN=PIP4P1 PE=1 SV=1	3	3	3	+	B_E	1.66019	0.956074	0.021868	0.515458	3.64498	17.4071	16.0391	16.9142	16.5454	16.968	15.8365
O96011	PX11B_HUMAN Peroxisomal membrane protein 11B OS=Homo sapiens OX=9606 GN=PEX11B PE=1 SV=1	3	3	3	+	B_E	1.65819	0.8484	0.021969	0.5554	3.63978	16.3617	15.3637	15.6555	15.2135	16.0918	14.9867
P46734	MP2K3_HUMAN Dual specificity mitogen-activated protein kinase kinase 3 OS=Homo sapiens OX=9606 GN=MAP2K3 PE=1 SV=2	8	8	8	+	B_E	1.65476	-0.454604	0.0221432	1.37041	-3.63086	17.749	18.3204	18.0938	18.2752	17.6972	18.3083
P60891	PRPS1_HUMAN Ribose-phosphate pyrophosphokinase 1 OS=Homo sapiens OX=9606 GN=PRPS1 PE=1 SV=2	10	10	5	+	B_E	1.64628	-1.32406	0.0225798	2.5037	-3.60885	17.9603	19.7162	17.5308	18.5613	18.0096	19.1955
O95782	AP2A1_HUMAN AP-2 complex subunit alpha-1 OS=Homo sapiens OX=9606 GN=AP2A1 PE=1 SV=3	29	29	24	+	B_E	1.64338	0.214523	0.0227311	0.861831	3.60133	20.894	20.7356	20.8459	20.5532	20.805	20.6125
Q9UJA5	TRM6_HUMAN tRNA (adenine(58)-N(1))-methyltransferase non-catalytic subunit TRM6 OS=Homo sapiens OX=9606 GN=TRMT6 PE=1 SV=1	6	6	6	+	B_E	1.63613	-2.54816	0.0231137	5.84888	-3.58261	16.8685	19.4523	15.3668	18.7486	15.8642	17.5429
Q92643	GPI8_HUMAN GPI-anchor transamidase OS=Homo sapiens OX=9606 GN=PIGK PE=1 SV=2	4	4	4	+	B_E	1.63543	1.03582	0.023151	0.487739	3.5808	17.3658	15.9602	17.5232	16.9266	17.377	16.2718
Q9H0H5	RGAP1_HUMAN Rac GTPase-activating protein 1 OS=Homo sapiens OX=9606 GN=RACGAP1 PE=1 SV=1	4	4	4	+	B_E	1.63238	-1.32864	0.0233142	2.51166	-3.57295	16.4292	17.1313	15.4965	16.8432	15.7444	17.6816
P09382	LEG1_HUMAN Galectin-1 OS=Homo sapiens OX=9606 GN=LGALS1 PE=1 SV=2	6	6	6	+	B_E	1.63135	-0.772725	0.0233695	1.70849	-3.5703	23.3627	23.9951	23.0972	23.8859	23.5504	24.4475
Q2TAY7	SMU1_HUMAN WD40 repeat-containing protein SMU1 OS=Homo sapiens OX=9606 GN=SMU1 PE=1 SV=2	8	8	8	+	B_E	1.62592	1.05731	0.0236636	0.480527	3.55633	17.6148	15.8969	17.306	16.8771	17.4024	16.3772
Q9Y2Z0	SGT1_HUMAN Protein SGT1 homolog OS=Homo sapiens OX=9606 GN=SUGT1 PE=1 SV=3	14	14	14	+	B_E	1.61918	-1.58478	0.0240337	2.99962	-3.53906	18.5281	20.6591	17.957	19.252	18.4115	19.7398
P19823	ITIH2_HUMAN Inter-alpha-trypsin inhibitor heavy chain H2 OS=Homo sapiens OX=9606 GN=ITIH2 PE=1 SV=2	9	9	9	+	B_E	1.61879	-0.998965	0.0240553	1.99857	-3.53807	17.0157	17.814	16.4677	17.2194	16.4311	17.878
P04114	APOB_HUMAN Apolipoprotein B-100 OS=Homo sapiens OX=9606 GN=APOB PE=1 SV=2	131	131	131	+	B_E	1.61517	-0.565487	0.0242566	1.47989	-3.52882	18.8968	19.7937	19.2738	19.4103	19.0541	19.7172
Q8NFH4	NUP37_HUMAN Nucleoporin Nup37 OS=Homo sapiens OX=9606 GN=NUP37 PE=1 SV=1	4	4	4	+	B_E	1.61431	-1.00056	0.0243047	2.00078	-3.52661	16.9062	18.3652	16.8689	17.4308	17.0869	18.0677
P05121	PAI1_HUMAN Plasminogen activator inhibitor 1 OS=Homo sapiens OX=9606 GN=SERPINE1 PE=1 SV=1	12	12	12	+	B_E	1.61303	-2.17374	0.0243764	4.51192	-3.52334	17.8554	18.7243	16.3035	20.0144	17.6477	19.5891
Q9Y3F4	STRAP_HUMAN Serine-threonine kinase receptor-associated protein OS=Homo sapiens OX=9606 GN=STRAP PE=1 SV=1	16	16	16	+	B_E	1.61216	-0.737225	0.0244253	1.66697	-3.52111	19.7812	20.8013	19.5773	20.1124	19.746	20.4025
Q16222	UAP1_HUMAN UDP-N-acetylhexosamine pyrophosphorylase OS=Homo sapiens OX=9606 GN=UAP1 PE=1 SV=3	16	16	15	+	B_E	1.60624	-0.975798	0.0247605	1.96673	-3.50604	18.9097	19.6816	18.4707	19.3163	18.844	20.1539
Q6PJG6	BRAT1_HUMAN BRCA1-associated ATM activator 1 OS=Homo sapiens OX=9606 GN=BRAT1 PE=1 SV=2	6	6	6	+	B_E	1.60021	-1.31622	0.0251067	2.49013	-3.49072	15.5707	17.3164	15.5688	16.1345	15.0881	16.7253
P04004	VTNC_HUMAN Vitronectin OS=Homo sapiens OX=9606 GN=VTN PE=1 SV=1	11	11	11	+	B_E	1.6	-0.505332	0.0251189	1.41945	-3.49018	21.3719	22.0004	21.6333	22.201	21.8269	22.1466
Q99471	PFD5_HUMAN Prefoldin subunit 5 OS=Homo sapiens OX=9606 GN=PFDN5 PE=1 SV=2	4	4	4	+	B_E	1.59883	-1.29161	0.0251866	2.44801	-3.4872	17.8826	19.5835	17.5887	18.3466	17.5923	19.0083
Q8N9T8	KRI1_HUMAN Protein KRI1 homolog OS=Homo sapiens OX=9606 GN=KRI1 PE=1 SV=3	5	5	5	+	B_E	1.59842	-0.851123	0.0252104	1.8039	-3.48616	16.2616	17.2006	16.0669	16.8118	15.7065	16.5759
P50570	DYN2_HUMAN Dynamin-2 OS=Homo sapiens OX=9606 GN=DNM2 PE=1 SV=2	22	22	19	+	B_E	1.59465	0.210337	0.0254302	0.864335	3.47661	18.8352	18.5095	18.6748	18.4815	18.6482	18.5361
Q04917	1433F_HUMAN 14-3-3 protein eta OS=Homo sapiens OX=9606 GN=YWHAH PE=1 SV=4	14	12	12	+	B_E	1.59149	-0.188838	0.0256159	1.13985	-3.46862	20.7588	20.8703	20.7171	20.968	20.6317	20.8358
P24385	CCND1_HUMAN G1/S-specific cyclin-D1 OS=Homo sapiens OX=9606 GN=CCND1 PE=1 SV=1	7	7	6	+	B_E	1.58428	-1.32776	0.0260447	2.51013	-3.4504	16.5752	17.5719	15.3997	17.5605	16.2837	17.1095
P49589	SYCC_HUMAN Cysteine--tRNA ligase, cytoplasmic OS=Homo sapiens OX=9606 GN=CARS1 PE=1 SV=3	21	21	21	+	B_E	1.58343	0.420456	0.0260958	0.747188	3.44826	18.9965	18.7713	19.0931	18.5954	18.9236	18.3851
Q9NSC5	HOME3_HUMAN Homer protein homolog 3 OS=Homo sapiens OX=9606 GN=HOMER3 PE=1 SV=2	4	4	4	+	B_E	1.58214	-1.43832	0.0261734	2.71005	-3.44502	15.7139	17.3172	15.4279	16.5836	16.2204	17.7763
Q05048	CSTF1_HUMAN Cleavage stimulation factor subunit 1 OS=Homo sapiens OX=9606 GN=CSTF1 PE=1 SV=1	4	4	4	+	B_E	1.57956	-1.25897	0.0263293	2.39325	-3.43851	15.0306	17.1256	15.9132	16.5009	15.9821	17.0764
P50453	SPB9_HUMAN Serpin B9 OS=Homo sapiens OX=9606 GN=SERPINB9 PE=1 SV=1	7	6	5	+	B_E	1.56764	1.07356	0.027062	0.475145	3.40862	17.3079	15.3691	16.6321	16.124	16.8495	16.0757
P39059	COFA1_HUMAN Collagen alpha-1(XV) chain OS=Homo sapiens OX=9606 GN=COL15A1 PE=1 SV=2	6	6	6	+	B_E	1.56727	1.49729	0.0270851	0.354218	3.40769	16.6273	16.0437	17.4624	15.8363	17.139	14.8568
P24821	TENA_HUMAN Tenascin OS=Homo sapiens OX=9606 GN=TNC PE=1 SV=3	56	56	56	+	B_E	1.56039	-0.688017	0.0275176	1.61107	-3.3905	20.5719	21.0917	20.0587	20.7126	20.0657	20.956
P00441	SODC_HUMAN Superoxide dismutase [Cu-Zn] OS=Homo sapiens OX=9606 GN=SOD1 PE=1 SV=2	5	5	5	+	B_E	1.55981	-1.19278	0.0275543	2.28593	-3.38905	19.7222	20.9984	19.0988	20.2034	19.8248	21.0224
Q06203	PUR1_HUMAN Amidophosphoribosyltransferase OS=Homo sapiens OX=9606 GN=PPAT PE=1 SV=1	7	7	6	+	B_E	1.55599	-0.855951	0.0277978	1.80995	-3.37952	16.1143	17.4528	16.6904	17.1097	16.092	16.9021
Q6P1N9	TATD1_HUMAN Putative deoxyribonuclease TATDN1 OS=Homo sapiens OX=9606 GN=TATDN1 PE=1 SV=2	4	4	4	+	B_E	1.55283	2.58231	0.0280008	0.166973	3.37164	17.8244	16.1642	18.3817	16.8985	19.7699	15.1663
Q9NZN3	EHD3_HUMAN EH domain-containing protein 3 OS=Homo sapiens OX=9606 GN=EHD3 PE=1 SV=2	23	14	13	+	B_E	1.55139	0.799273	0.0280938	0.574639	3.36807	19.8011	19.2049	20.2485	19.2444	19.6019	18.8044
P35052	GPC1_HUMAN Glypican-1 OS=Homo sapiens OX=9606 GN=GPC1 PE=1 SV=2	11	11	11	+	B_E	1.54838	0.939287	0.0282892	0.521491	3.36061	19.7024	18.8233	19.7327	19.1953	19.6408	18.2394
Q14019	COTL1_HUMAN Coactosin-like protein OS=Homo sapiens OX=9606 GN=COTL1 PE=1 SV=3	5	5	5	+	B_E	1.54736	-0.519018	0.0283557	1.43298	-3.35806	20.0518	20.798	20.3874	20.8408	20.5641	20.9216
Q92945	FUBP2_HUMAN Far upstream element-binding protein 2 OS=Homo sapiens OX=9606 GN=KHSRP PE=1 SV=4	14	14	13	+	B_E	1.54628	-0.746412	0.0284263	1.67762	-3.3554	19.1234	20.0902	19.0066	19.3632	18.9946	19.9105
P26022	PTX3_HUMAN Pentraxin-related protein PTX3 OS=Homo sapiens OX=9606 GN=PTX3 PE=1 SV=3	6	6	6	+	B_E	1.54031	1.30135	0.0288197	0.405746	3.34059	18.5709	17.4255	18.8049	16.6817	18.6416	18.0063
Q96BY6	DOC10_HUMAN Dedicator of cytokinesis protein 10 OS=Homo sapiens OX=9606 GN=DOCK10 PE=1 SV=3	17	17	17	+	B_E	1.53987	-0.575584	0.0288489	1.49028	-3.33952	17.3407	17.7	17.0632	17.8213	16.8625	17.4718
P51688	SPHM_HUMAN N-sulphoglucosamine sulphohydrolase OS=Homo sapiens OX=9606 GN=SGSH PE=1 SV=1	2	2	2	+	B_E	1.5397	1.658	0.0288602	0.316878	3.33909	18.1458	16.0159	16.543	15.4768	17.6049	15.8271
P04439	HLAA_HUMAN HLA class I histocompatibility antigen, A alpha chain OS=Homo sapiens OX=9606 GN=HLA-A PE=1 SV=2	12	12	5	+	B_E	1.53958	0.609298	0.0288682	0.655516	3.3388	20.9718	19.8895	20.7138	20.168	20.5738	20.374
O15357	SHIP2_HUMAN Phosphatidylinositol 3,4,5-trisphosphate 5-phosphatase 2 OS=Homo sapiens OX=9606 GN=INPPL1 PE=1 SV=2	6	6	6	+	B_E	1.53598	-1.05055	0.0291085	2.07132	-3.3299	15.2728	16.7906	14.9439	15.8487	15.4781	16.2071
P11172	UMPS_HUMAN Uridine 5-monophosphate synthase OS=Homo sapiens OX=9606 GN=UMPS PE=1 SV=1	8	8	8	+	B_E	1.53395	-1.84842	0.0292449	3.60106	-3.32489	16.5326	18.0038	16.4217	18.4543	15.1969	17.2385
Q96EP5	DAZP1_HUMAN DAZ-associated protein 1 OS=Homo sapiens OX=9606 GN=DAZAP1 PE=1 SV=1	4	4	4	+	B_E	1.53217	-0.371009	0.029365	1.29326	-3.3205	18.3925	19.0087	18.491	18.8867	18.7216	18.8227
P00367	DHE3_HUMAN Glutamate dehydrogenase 1, mitochondrial OS=Homo sapiens OX=9606 GN=GLUD1 PE=1 SV=2;sp	22	22	22	+	B_E	1.53002	0.368359	0.0295107	0.774663	3.31521	20.3126	20.1342	20.6176	20.0106	20.3119	19.9922
Q5JTH9	RRP12_HUMAN RRP12-like protein OS=Homo sapiens OX=9606 GN=RRP12 PE=1 SV=2	14	14	14	+	B_E	1.52906	-1.12658	0.029576	2.18341	-3.31282	17.4531	18.679	17.305	17.7527	16.9833	18.6893
Q96TA1	NIBA2_HUMAN Protein Niban 2 OS=Homo sapiens OX=9606 GN=NIBAN2 PE=1 SV=3	26	26	26	+	B_E	1.52905	-0.495752	0.0295767	1.41006	-3.31281	20.4172	21.1297	20.6495	20.9298	20.7904	21.2848
Q14254	FLOT2_HUMAN Flotillin-2 OS=Homo sapiens OX=9606 GN=FLOT2 PE=1 SV=2	12	12	12	+	B_E	1.52742	1.22514	0.0296879	0.427756	3.30879	18.127	17.071	18.4608	17.7272	18.3795	16.4935
Q9Y277	VDAC3_HUMAN Voltage-dependent anion-selective channel protein 3 OS=Homo sapiens OX=9606 GN=VDAC3 PE=1 SV=1	9	9	9	+	B_E	1.52705	0.270041	0.0297132	0.829296	3.30788	19.4963	19.241	19.4483	19.362	19.6594	19.1908
Q86YS6	RAB43_HUMAN Ras-related protein Rab-43 OS=Homo sapiens OX=9606 GN=RAB43 PE=1 SV=1	2	2	2	+	B_E	1.52196	-0.660099	0.0300635	1.58019	-3.29538	16.5263	17.0332	16.0376	16.6303	16.1686	17.0494
Q8TBC4	UBA3_HUMAN NEDD8-activating enzyme E1 catalytic subunit OS=Homo sapiens OX=9606 GN=UBA3 PE=1 SV=2	11	11	11	+	B_E	1.52176	0.435826	0.0300774	0.73927	3.29489	18.6953	17.9742	18.6526	18.1629	18.4142	18.3174
Q9BZE4	NOG1_HUMAN Nucleolar GTP-binding protein 1 OS=Homo sapiens OX=9606 GN=GTPBP4 PE=1 SV=3	12	12	12	+	B_E	1.52072	-1.51018	0.0301495	2.84846	-3.29233	16.0474	18.2269	16.0568	16.8312	15.5399	17.1164
Q92598	HS105_HUMAN Heat shock protein 105 kDa OS=Homo sapiens OX=9606 GN=HSPH1 PE=1 SV=1	39	37	36	+	B_E	1.51968	-0.67216	0.0302218	1.59346	-3.28979	19.7171	20.7223	19.7593	20.0949	19.5367	20.2123
Q9NZN5	ARHGC_HUMAN Rho guanine nucleotide exchange factor 12 OS=Homo sapiens OX=9606 GN=ARHGEF12 PE=1 SV=1	7	7	4	+	B_E	1.51892	-1.27408	0.0302747	2.41845	-3.28791	15.5836	16.5028	15.77	17.1963	14.8472	16.3239
P51648	AL3A2_HUMAN Aldehyde dehydrogenase family 3 member A2 OS=Homo sapiens OX=9606 GN=ALDH3A2 PE=1 SV=1	4	4	3	+	B_E	1.51279	1.41972	0.0307051	0.373785	3.27292	16.8809	15.7461	17.2973	14.7756	16.7064	16.1038
O75326	SEM7A_HUMAN Semaphorin-7A OS=Homo sapiens OX=9606 GN=SEMA7A PE=1 SV=1	16	16	16	+	B_E	1.50337	-1.50484	0.0313783	2.83793	-3.2499	19.0855	20.3622	19.5623	21.2904	20.0662	21.576
P13639	EF2_HUMAN Elongation factor 2 OS=Homo sapiens OX=9606 GN=EEF2 PE=1 SV=4	42	42	41	+	B_E	1.49852	-0.305499	0.0317307	1.23585	-3.23811	23.9677	24.2756	24.2176	24.3729	24.0103	24.4636
Q13823	NOG2_HUMAN Nucleolar GTP-binding protein 2 OS=Homo sapiens OX=9606 GN=GNL2 PE=1 SV=1	5	5	5	+	B_E	1.49679	-1.06263	0.0318574	2.08874	-3.2339	16.2136	17.1081	15.3376	16.4145	15.5937	16.8101
P50416	CPT1A_HUMAN Carnitine O-palmitoyltransferase 1, liver isoform OS=Homo sapiens OX=9606 GN=CPT1A PE=1 SV=2	11	11	11	+	B_E	1.49628	0.312929	0.0318948	0.805006	3.23267	18.451	18.0452	18.4618	17.9881	18.3345	18.2754
Q9UGP4	LIMD1_HUMAN LIM domain-containing protein 1 OS=Homo sapiens OX=9606 GN=LIMD1 PE=1 SV=1	4	4	4	+	B_E	1.4946	-1.53326	0.0320184	2.89439	-3.2286	14.4818	17.1301	15.0937	15.6282	15.02	16.437
Q9BQE5	APOL2_HUMAN Apolipoprotein L2 OS=Homo sapiens OX=9606 GN=APOL2 PE=1 SV=1	6	6	6	+	B_E	1.49417	0.57769	0.0320501	0.670036	3.22754	18.385	17.7946	18.3541	17.4217	17.9686	17.7583
Q08J23	NSUN2_HUMAN RNA cytosine C(5)-methyltransferase NSUN2 OS=Homo sapiens OX=9606 GN=NSUN2 PE=1 SV=2	18	18	18	+	B_E	1.49351	-0.819556	0.0320989	1.76486	-3.22595	18.1545	19.4532	18.0992	18.6382	18.1417	18.7627
P28799	GRN_HUMAN Progranulin OS=Homo sapiens OX=9606 GN=GRN PE=1 SV=2	3	3	3	+	B_E	1.48942	-2.04142	0.0324026	4.11651	-3.21604	14.7298	18.0889	15.0462	17.06	15.1903	15.9417
Q6PI48	SYDM_HUMAN Aspartate--tRNA ligase, mitochondrial OS=Homo sapiens OX=9606 GN=DARS2 PE=1 SV=1	5	5	5	+	B_E	1.48189	0.988378	0.0329693	0.504044	3.19781	16.802	15.3207	17.1007	16.2481	16.7303	16.099
P46777	RL5_HUMAN 60S ribosomal protein L5 OS=Homo sapiens OX=9606 GN=RPL5 PE=1 SV=3	12	12	12	+	B_E	1.47753	-0.476324	0.033302	1.39119	-3.18729	21.428	22.0814	21.2044	21.6558	21.4582	21.7823
Q9Y613	FHOD1_HUMAN FH1/FH2 domain-containing protein 1 OS=Homo sapiens OX=9606 GN=FHOD1 PE=1 SV=3	17	17	17	+	B_E	1.4745	-0.796181	0.0335351	1.7365	-3.18001	20.7216	21.512	20.1442	20.8877	20.2941	21.1488
P18124	RL7_HUMAN 60S ribosomal protein L7 OS=Homo sapiens OX=9606 GN=RPL7 PE=1 SV=1	11	11	11	+	B_E	1.47199	-0.501244	0.0337295	1.41543	-3.17396	21.746	22.6188	21.8783	22.1012	21.9	22.3081
P54886	P5CS_HUMAN Delta-1-pyrroline-5-carboxylate synthase OS=Homo sapiens OX=9606 GN=ALDH18A1 PE=1 SV=2	26	26	26	+	B_E	1.47167	0.254741	0.0337544	0.838138	3.17318	19.8966	19.7574	20.017	19.8253	20.0285	19.5951
O95302	FKBP9_HUMAN Peptidyl-prolyl cis-trans isomerase FKBP9 OS=Homo sapiens OX=9606 GN=FKBP9 PE=1 SV=2	12	12	12	+	B_E	1.46841	1.07603	0.0340087	0.474332	3.16537	20.4274	18.9132	20.8295	19.9179	20.2265	19.4241
P01024	CO3_HUMAN Complement C3 OS=Homo sapiens OX=9606 GN=C3 PE=1 SV=2	54	54	53	+	B_E	1.46582	-0.494184	0.0342121	1.40852	-3.15913	19.7913	20.106	19.9248	20.5483	19.9897	20.534
Q13308	PTK7_HUMAN Inactive tyrosine-protein kinase 7 OS=Homo sapiens OX=9606 GN=PTK7 PE=1 SV=2	25	25	25	+	B_E	1.46211	1.20238	0.0345056	0.434558	3.15026	22.5221	20.5955	22.2814	21.8365	22.1906	20.955
Q9H583	HEAT1_HUMAN HEAT repeat-containing protein 1 OS=Homo sapiens OX=9606 GN=HEATR1 PE=1 SV=3	12	12	12	+	B_E	1.46134	-0.976113	0.0345669	1.96716	-3.14841	16.8817	18.214	16.8577	17.2488	16.4668	17.6717
P21926	CD9_HUMAN CD9 antigen OS=Homo sapiens OX=9606 GN=CD9 PE=1 SV=4	3	3	3	+	B_E	1.45544	1.00306	0.0350397	0.498941	3.13431	20.9673	19.174	20.2173	19.7614	20.7056	19.9455
P04275	VWF_HUMAN von Willebrand factor OS=Homo sapiens OX=9606 GN=VWF PE=1 SV=4	18	18	18	+	B_E	1.4518	-1.39256	0.0353346	2.62544	-3.12562	15.4154	17.5679	16.2523	16.4212	15.3576	17.2139
Q9HBI1	PARVB_HUMAN Beta-parvin OS=Homo sapiens OX=9606 GN=PARVB PE=1 SV=1	4	3	3	+	B_E	1.45029	-1.80186	0.0354577	3.48669	-3.12201	15.6668	18.7022	17.3367	18.0413	17.1321	18.7976
P62318	SMD3_HUMAN Small nuclear ribonucleoprotein Sm D3 OS=Homo sapiens OX=9606 GN=SNRPD3 PE=1 SV=1	4	4	4	+	B_E	1.44784	0.653248	0.0356582	0.635847	3.11618	19.6066	18.5007	19.1617	19.0394	19.549	18.8174
Q8N183	NDUF2_HUMAN NADH dehydrogenase [ubiquinone] 1 alpha subcomplex assembly factor 2 OS=Homo sapiens OX=9606 GN=NDUFAF2 PE=1 SV=1	2	2	2	+	B_E	1.44672	-2.23782	0.0357503	4.71684	-3.1135	15.4387	15.793	14.3312	17.6137	14.731	17.8077
Q6YN16	HSDL2_HUMAN Hydroxysteroid dehydrogenase-like protein 2 OS=Homo sapiens OX=9606 GN=HSDL2 PE=1 SV=1	5	5	5	+	B_E	1.44453	0.376842	0.0359311	0.770122	3.1083	19.1227	18.8171	18.8878	18.6222	19.0304	18.471
Q9NSE4	SYIM_HUMAN Isoleucine--tRNA ligase, mitochondrial OS=Homo sapiens OX=9606 GN=IARS2 PE=1 SV=2	18	18	18	+	B_E	1.44435	0.276687	0.035946	0.825484	3.10788	18.5419	18.1136	18.4527	18.0966	18.3746	18.3289
Q96FQ6	S10AG_HUMAN Protein S100-A16 OS=Homo sapiens OX=9606 GN=S100A16 PE=1 SV=1	5	5	5	+	B_E	1.44234	-0.804051	0.0361127	1.746	-3.10309	20.4305	21.4014	20.0657	20.5949	20.2086	21.1207
Q05209	PTN12_HUMAN Tyrosine-protein phosphatase non-receptor type 12 OS=Homo sapiens OX=9606 GN=PTPN12 PE=1 SV=3	11	11	11	+	B_E	1.4422	-0.859248	0.0361243	1.81409	-3.10275	18.0235	19.0571	17.5825	18.2266	17.8845	18.7845
P0DP25	CALM3_HUMAN Calmodulin-3 OS=Homo sapiens OX=9606 GN=CALM3 PE=1 SV=1;sp	11	11	10	+	B_E	1.44101	-0.402784	0.0362235	1.32206	-3.09993	22.9303	23.2411	22.6052	23.0555	22.8838	23.331
Q76M96	CCD80_HUMAN Coiled-coil domain-containing protein 80 OS=Homo sapiens OX=9606 GN=CCDC80 PE=1 SV=1	7	7	7	+	B_E	1.43739	1.88639	0.0365267	0.270483	3.09133	18.0109	15.5548	18.7979	17.3767	18.7647	16.9829
O60841	IF2P_HUMAN Eukaryotic translation initiation factor 5B OS=Homo sapiens OX=9606 GN=EIF5B PE=1 SV=4	31	31	31	+	B_E	1.43495	-0.610315	0.0367325	1.52659	-3.08557	18.4614	19.3325	18.3154	18.6669	18.4339	19.0423
Q14152	EIF3A_HUMAN Eukaryotic translation initiation factor 3 subunit A OS=Homo sapiens OX=9606 GN=EIF3A PE=1 SV=1	40	40	40	+	B_E	1.43359	-0.326256	0.0368477	1.25376	-3.08234	20.3725	20.7639	20.3196	20.4689	20.1637	20.6018
Q5VYS8	TUT7_HUMAN Terminal uridylyltransferase 7 OS=Homo sapiens OX=9606 GN=TUT7 PE=1 SV=1	7	7	7	+	B_E	1.43105	-1.42001	0.0370638	2.67587	-3.07633	15.0461	17.1818	16.191	16.3239	15.103	17.0946
Q6P5R6	RL22L_HUMAN 60S ribosomal protein L22-like 1 OS=Homo sapiens OX=9606 GN=RPL22L1 PE=1 SV=2	3	3	3	+	B_E	1.42544	-0.941319	0.0375457	1.92028	-3.06308	18.6338	19.958	18.4283	18.9256	18.5706	19.5731
Q7Z3U7	MON2_HUMAN Protein MON2 homolog OS=Homo sapiens OX=9606 GN=MON2 PE=1 SV=3	11	11	11	+	B_E	1.42531	0.630631	0.0375569	0.645894	3.06277	17.06	16.422	17.4126	16.3478	16.7251	16.536
Q15437	SC23B_HUMAN Protein transport protein Sec23B OS=Homo sapiens OX=9606 GN=SEC23B PE=1 SV=2	10	7	7	+	B_E	1.42473	-1.40365	0.0376071	2.6457	-3.06139	16.9032	18.5697	16.1136	17.223	16.3072	17.7423
O60488	ACSL4_HUMAN Long-chain-fatty-acid--CoA ligase 4 OS=Homo sapiens OX=9606 GN=ACSL4 PE=1 SV=2	22	22	20	+	B_E	1.42333	-0.640761	0.0377285	1.55915	-3.0581	20.3928	20.6712	19.9185	20.525	19.9873	21.0247
Q13243	SRSF5_HUMAN Serine/arginine-rich splicing factor 5 OS=Homo sapiens OX=9606 GN=SRSF5 PE=1 SV=1	2	2	2	+	B_E	1.4211	1.14732	0.0379228	0.451463	3.05283	16.9439	16.0008	17.7983	16.6806	17.1493	15.7681
P49916	DNLI3_HUMAN DNA ligase 3 OS=Homo sapiens OX=9606 GN=LIG3 PE=1 SV=2	3	3	3	+	B_E	1.40725	-1.21896	0.0391516	2.32779	-3.02031	15.4489	15.7303	14.8762	16.0183	14.3929	16.6263
P55287	CAD11_HUMAN Cadherin-11 OS=Homo sapiens OX=9606 GN=CDH11 PE=1 SV=2	10	10	10	+	B_E	1.40564	1.15421	0.0392971	0.449312	3.01652	18.9388	18.3254	18.8429	17.951	19.0031	17.0459
Q13185	CBX3_HUMAN Chromobox protein homolog 3 OS=Homo sapiens OX=9606 GN=CBX3 PE=1 SV=4	6	5	4	+	B_E	1.40358	-0.473551	0.0394839	1.38852	-3.01171	19.7383	19.988	19.2965	20.1927	19.6567	19.9315
P21399	ACOC_HUMAN Cytoplasmic aconitate hydratase OS=Homo sapiens OX=9606 GN=ACO1 PE=1 SV=3	20	20	20	+	B_E	1.40217	0.573823	0.0396123	0.671834	3.00841	19.4454	18.4243	19.1761	18.9338	19.4018	18.9438
P07686	HEXB_HUMAN Beta-hexosaminidase subunit beta OS=Homo sapiens OX=9606 GN=HEXB PE=1 SV=3	6	6	6	+	B_E	1.39975	1.11843	0.0398336	0.460595	3.00275	19.6022	17.7409	19.6875	18.8947	19.1756	18.4745
Q9BW19	KIFC1_HUMAN Kinesin-like protein KIFC1 OS=Homo sapiens OX=9606 GN=KIFC1 PE=1 SV=2	8	8	8	+	B_E	1.3997	-1.56363	0.0398382	2.95597	-3.00263	16.626	18.2764	15.9131	16.8775	15.5003	17.5764
Q96DB5	RMD1_HUMAN Regulator of microtubule dynamics protein 1 OS=Homo sapiens OX=9606 GN=RMDN1 PE=1 SV=1	4	4	4	+	B_E	1.39556	1.47032	0.0402198	0.360902	2.99297	18.0264	16.1302	18.0349	17.5704	18.1208	16.0705
Q99575	POP1_HUMAN Ribonucleases P/MRP protein subunit POP1 OS=Homo sapiens OX=9606 GN=POP1 PE=1 SV=2	8	8	8	+	B_E	1.39224	-0.907718	0.0405285	1.87608	-2.98524	15.9713	17.1991	15.7474	16.3253	15.5191	16.4366
P25398	RS12_HUMAN 40S ribosomal protein S12 OS=Homo sapiens OX=9606 GN=RPS12 PE=1 SV=3	5	5	5	+	B_E	1.39222	-0.755175	0.0405303	1.68784	-2.98518	19.3395	19.9426	18.6126	19.7553	19.3659	19.8856
P46087	NOP2_HUMAN Probable 28S rRNA (cytosine(4447)-C(5))-methyltransferase OS=Homo sapiens OX=9606 GN=NOP2 PE=1 SV=2	8	8	8	+	B_E	1.39139	-0.805494	0.0406079	1.74774	-2.98325	17.8452	19.0208	17.744	18.097	17.7147	18.6026
P22033	MUTA_HUMAN Methylmalonyl-CoA mutase, mitochondrial OS=Homo sapiens OX=9606 GN=MMUT PE=1 SV=4	12	12	12	+	B_E	1.39056	0.870129	0.0406855	0.547098	2.98132	17.5175	16.6749	18.2538	16.9844	17.3491	16.8507
Q9NXH9	TRM1_HUMAN tRNA (guanine(26)-N(2))-dimethyltransferase OS=Homo sapiens OX=9606 GN=TRMT1 PE=1 SV=1	6	6	6	+	B_E	1.38789	-0.940903	0.0409364	1.91973	-2.97512	16.4505	18.0415	16.9042	17.3276	17.1913	17.9996
Q9Y4K0	LOXL2_HUMAN Lysyl oxidase homolog 2 OS=Homo sapiens OX=9606 GN=LOXL2 PE=1 SV=1	15	15	15	+	B_E	1.38692	-1.10097	0.041028	2.14499	-2.97286	17.9065	19.3675	17.6047	18.1528	17.705	18.9987
Q9BU89	DOHH_HUMAN Deoxyhypusine hydroxylase OS=Homo sapiens OX=9606 GN=DOHH PE=1 SV=1	6	6	6	+	B_E	1.38678	-2.18691	0.0410412	4.55329	-2.97253	14.2227	17.8075	16.2563	16.5848	14.4414	17.0889
Q96IJ6	GMPPA_HUMAN Mannose-1-phosphate guanyltransferase alpha OS=Homo sapiens OX=9606 GN=GMPPA PE=1 SV=1	7	7	7	+	B_E	1.38628	-0.65156	0.0410885	1.57087	-2.97138	18.039	18.6784	17.5892	18.1089	17.791	18.5866
Q9Y2P8	RCL1_HUMAN RNA 3-terminal phosphate cyclase-like protein OS=Homo sapiens OX=9606 GN=RCL1 PE=1 SV=3	4	4	4	+	B_E	1.38594	-1.38602	0.0411207	2.61357	-2.97057	15.4776	16.9683	16.5918	17.0824	15.0449	17.2217
P43378	PTN9_HUMAN Tyrosine-protein phosphatase non-receptor type 9 OS=Homo sapiens OX=9606 GN=PTPN9 PE=1 SV=1	5	5	5	+	B_E	1.38554	0.547067	0.0411585	0.68441	2.96966	16.5155	15.6155	16.5091	16.1635	16.2338	15.8381
Q9NZ32	ARP10_HUMAN Actin-related protein 10 OS=Homo sapiens OX=9606 GN=ACTR10 PE=1 SV=1	5	5	5	+	B_E	1.38023	1.14365	0.0416649	0.452613	2.95732	18.3416	17.1575	17.4065	16.2066	17.8284	16.7815
Q9Y6A5	TACC3_HUMAN Transforming acidic coiled-coil-containing protein 3 OS=Homo sapiens OX=9606 GN=TACC3 PE=1 SV=1	8	8	8	+	B_E	1.37939	-1.49075	0.0417455	2.81035	-2.95538	15.0563	16.9102	16.1564	16.5889	14.468	16.6538
Q7KZF4	SND1_HUMAN Staphylococcal nuclease domain-containing protein 1 OS=Homo sapiens OX=9606 GN=SND1 PE=1 SV=1	34	34	34	+	B_E	1.37496	0.207247	0.0421735	0.866189	2.94512	21.0419	20.8478	21.1978	20.9918	21.2033	20.9818
P40939	ECHA_HUMAN Trifunctional enzyme subunit alpha, mitochondrial OS=Homo sapiens OX=9606 GN=HADHA PE=1 SV=2	24	24	24	+	B_E	1.37259	0.523234	0.0424043	0.69581	2.93965	21.2489	20.478	21.4849	20.9459	21.1927	20.9329
Q9P1F3	ABRAL_HUMAN Costars family protein ABRACL OS=Homo sapiens OX=9606 GN=ABRACL PE=1 SV=1	2	2	2	+	B_E	1.37157	-2.94613	0.042504	7.70679	-2.93729	15.1911	18.9966	15.0299	18.7365	18.0621	19.3883
Q92600	CNOT9_HUMAN CCR4-NOT transcription complex subunit 9 OS=Homo sapiens OX=9606 GN=CNOT9 PE=1 SV=1	3	3	3	+	B_E	1.3715	0.832205	0.0425109	0.56167	2.93712	16.7812	15.7361	17.0927	16.616	16.8918	15.917
Q13976	KGP1_HUMAN cGMP-dependent protein kinase 1 OS=Homo sapiens OX=9606 GN=PRKG1 PE=1 SV=3	3	3	3	+	B_E	1.37131	1.0416	0.0425295	0.485788	2.93669	17.1786	15.5656	17.5433	16.5338	16.9897	16.4874
P62495	ERF1_HUMAN Eukaryotic peptide chain release factor subunit 1 OS=Homo sapiens OX=9606 GN=ETF1 PE=1 SV=3	19	19	19	+	B_E	1.36966	0.240419	0.0426914	0.846499	2.93287	19.6168	19.3215	19.7506	19.4845	19.5237	19.3639
Q9UHD9	UBQL2_HUMAN Ubiquilin-2 OS=Homo sapiens OX=9606 GN=UBQLN2 PE=1 SV=2	11	7	6	+	B_E	1.36611	-0.779884	0.0430418	1.71699	-2.92469	18.1132	19.0968	18.2338	18.3776	17.7252	18.9375
Q9Y312	AAR2_HUMAN Protein AAR2 homolog OS=Homo sapiens OX=9606 GN=AAR2 PE=1 SV=2	4	4	4	+	B_E	1.3658	1.46921	0.0430725	0.36118	2.92396	17.8642	16.1348	17.4289	16.9836	17.5361	15.3031
Q04828	AK1C1_HUMAN Aldo-keto reductase family 1 member C1 OS=Homo sapiens OX=9606 GN=AKR1C1 PE=1 SV=1	13	13	1	+	B_E	1.36418	0.985765	0.0432335	0.504958	2.92024	20.4053	19.3715	20.5595	18.8896	20.2725	20.019
Q8N392	RHG18_HUMAN Rho GTPase-activating protein 18 OS=Homo sapiens OX=9606 GN=ARHGAP18 PE=1 SV=3	9	9	9	+	B_E	1.35914	-0.784698	0.0437381	1.72273	-2.90862	17.6668	18.4374	17.5959	17.8587	17.4253	18.746
P29317	EPHA2_HUMAN Ephrin type-A receptor 2 OS=Homo sapiens OX=9606 GN=EPHA2 PE=1 SV=2	4	4	3	+	B_E	1.35645	-1.17822	0.0440099	2.26297	-2.90246	15.8997	16.4268	14.8348	16.0012	14.9037	16.7448
P30154	2AAB_HUMAN Serine/threonine-protein phosphatase 2A 65 kDa regulatory subunit A beta isoform OS=Homo sapiens OX=9606 GN=PPP2R1B PE=1 SV=3	10	4	4	+	B_E	1.35291	-0.847705	0.0443701	1.79964	-2.89431	15.1239	15.851	14.883	15.3621	15.0107	16.3476
P06727	APOA4_HUMAN Apolipoprotein A-IV OS=Homo sapiens OX=9606 GN=APOA4 PE=1 SV=3	13	13	13	+	B_E	1.35179	-1.33049	0.0444846	2.51488	-2.89176	17.0088	17.1317	16.0038	17.8028	16.2646	18.3342
O60678	ANM3_HUMAN Protein arginine N-methyltransferase 3 OS=Homo sapiens OX=9606 GN=PRMT3 PE=1 SV=4	5	5	5	+	B_E	1.34395	-1.26218	0.045295	2.39858	-2.87381	16.3008	17.4498	15.8089	16.5734	15.0681	16.9411
P14209	CD99_HUMAN CD99 antigen OS=Homo sapiens OX=9606 GN=CD99 PE=1 SV=1	3	3	3	+	B_E	1.34394	-1.25327	0.045296	2.38381	-2.87378	19.705	20.5268	18.3543	19.9295	19.1242	20.487
Q7Z3J2	VP35L_HUMAN VPS35 endosomal protein sorting factor-like OS=Homo sapiens OX=9606 GN=VPS35L PE=1 SV=2	10	10	9	+	B_E	1.34265	0.442251	0.0454308	0.735985	2.87083	17.0164	16.5742	16.9244	16.1989	16.8334	16.6744
O43399	TPD54_HUMAN Tumor protein D54 OS=Homo sapiens OX=9606 GN=TPD52L2 PE=1 SV=2	13	13	13	+	B_E	1.33942	-0.47296	0.0457699	1.38795	-2.86344	19.5863	20.1732	19.728	19.9965	19.9037	20.4672
P05165	PCCA_HUMAN Propionyl-CoA carboxylase alpha chain, mitochondrial OS=Homo sapiens OX=9606 GN=PCCA PE=1 SV=4	5	5	5	+	B_E	1.33796	1.06671	0.045924	0.477406	2.86013	17.4835	15.7127	17.0616	16.5733	16.6562	15.7152
P02649	APOE_HUMAN Apolipoprotein E OS=Homo sapiens OX=9606 GN=APOE PE=1 SV=1	11	11	11	+	B_E	1.334	1.19864	0.0463447	0.435686	2.85109	18.5115	16.5943	18.4749	18.0197	18.6924	17.469
O15484	CAN5_HUMAN Calpain-5 OS=Homo sapiens OX=9606 GN=CAPN5 PE=1 SV=2	5	5	4	+	B_E	1.33128	1.59443	0.0466359	0.331153	2.8449	18.1702	15.6129	17.3952	16.8555	17.0741	15.3877
Q9Y5S1	TRPV2_HUMAN Transient receptor potential cation channel subfamily V member 2 OS=Homo sapiens OX=9606 GN=TRPV2 PE=1 SV=1	6	6	6	+	B_E	1.33116	-0.974584	0.0466487	1.96507	-2.84462	17.1873	18.627	17.0069	17.4668	17.1595	18.1836
Q13428	TCOF_HUMAN Treacle protein OS=Homo sapiens OX=9606 GN=TCOF1 PE=1 SV=3	8	8	8	+	B_E	1.33029	-0.895059	0.0467423	1.85969	-2.84264	17.2314	18.2571	16.7712	17.6726	17.5816	18.3396
O95456	PSMG1_HUMAN Proteasome assembly chaperone 1 OS=Homo sapiens OX=9606 GN=PSMG1 PE=1 SV=1	6	6	6	+	B_E	1.32391	-1.42209	0.047434	2.67973	-2.82814	16.9091	19.2785	16.9374	17.5847	16.8406	18.0903
P30041	PRDX6_HUMAN Peroxiredoxin-6 OS=Homo sapiens OX=9606 GN=PRDX6 PE=1 SV=3	15	15	15	+	B_E	1.3229	0.495483	0.0475445	0.709324	2.82587	23.6812	22.9688	23.8552	23.487	23.5534	23.1476
P08670	VIME_HUMAN Vimentin OS=Homo sapiens OX=9606 GN=VIM PE=1 SV=4	52	52	47	+	B_E	1.31808	-0.200402	0.0480751	1.14902	-2.81493	25.594	25.8071	25.6123	25.8859	25.7949	25.9094
Q9NVG8	TBC13_HUMAN TBC1 domain family member 13 OS=Homo sapiens OX=9606 GN=TBC1D13 PE=1 SV=3	6	6	6	+	B_E	1.31186	-0.553239	0.0487686	1.46738	-2.80087	16.6114	16.854	16.1851	16.9042	16.5974	17.2954
Q96T88	UHRF1_HUMAN E3 ubiquitin-protein ligase UHRF1 OS=Homo sapiens OX=9606 GN=UHRF1 PE=1 SV=1	13	13	13	+	B_E	1.31095	-0.845843	0.0488709	1.79731	-2.79881	16.8422	17.3835	16.166	17.3061	16.0093	16.8654
O94776	MTA2_HUMAN Metastasis-associated protein MTA2 OS=Homo sapiens OX=9606 GN=MTA2 PE=1 SV=1	11	11	10	+	B_E	1.31006	-0.347855	0.0489711	1.27267	-2.7968	17.6725	18.091	17.4178	17.8126	17.5414	17.7717
Q9NZN4	EHD2_HUMAN EH domain-containing protein 2 OS=Homo sapiens OX=9606 GN=EHD2 PE=1 SV=2	23	22	21	+	B_E	1.30993	0.68736	0.0489858	0.620989	2.7965	21.8408	21.1273	22.4792	21.4354	21.9058	21.601
P61923	COPZ1_HUMAN Coatomer subunit zeta-1 OS=Homo sapiens OX=9606 GN=COPZ1 PE=1 SV=1	7	7	7	+	B_E	1.30967	-0.567148	0.0490151	1.48159	-2.79591	20.8229	21.2933	20.3142	20.865	20.3736	21.0538
P53597	SUCA_HUMAN Succinate--CoA ligase [ADP/GDP-forming] subunit alpha, mitochondrial OS=Homo sapiens OX=9606 GN=SUCLG1 PE=1 SV=4	3	3	3	+	B_E	1.30921	0.559675	0.0490671	0.678455	2.79488	19.5857	19.1808	19.8988	19.2018	19.3768	18.7996
P42330	AK1C3_HUMAN Aldo-keto reductase family 1 member C3 OS=Homo sapiens OX=9606 GN=AKR1C3 PE=1 SV=4	6	3	3	+	B_E	1.30882	1.00188	0.0491111	0.499349	2.794	16.6288	15.378	15.5466	15.1964	16.5789	15.1743
P62834	RAP1A_HUMAN Ras-related protein Rap-1A OS=Homo sapiens OX=9606 GN=RAP1A PE=1 SV=1	8	3	3	+	B_E	1.306	0.958073	0.0494311	0.514744	2.78764	18.3047	16.7288	18.1625	17.8555	18.476	17.4846
Q8WWM7	ATX2L_HUMAN Ataxin-2-like protein OS=Homo sapiens OX=9606 GN=ATXN2L PE=1 SV=2	10	10	10	+	B_E	1.30594	-1.43411	0.0494379	2.70215	-2.78751	17.0425	18.1589	15.5163	17.3329	16.0843	17.4536
Q8TCJ2	STT3B_HUMAN Dolichyl-diphosphooligosaccharide--protein glycosyltransferase subunit STT3B OS=Homo sapiens OX=9606 GN=STT3B PE=1 SV=1	8	8	8			1.29999	0.832191	0.0501199	0.561676	2.77411	18.4794	18.1337	19.4355	18.2439	18.8325	17.8733
O75534	CSDE1_HUMAN Cold shock domain-containing protein E1 OS=Homo sapiens OX=9606 GN=CSDE1 PE=1 SV=2	25	25	25			1.29782	-0.492984	0.0503709	1.40735	-2.76922	18.8261	19.4631	18.4948	19.1807	18.8254	18.9815
O95881	TXD12_HUMAN Thioredoxin domain-containing protein 12 OS=Homo sapiens OX=9606 GN=TXNDC12 PE=1 SV=1	2	2	2			1.2969	-1.24427	0.0504778	2.36899	-2.76715	15.3613	16.6495	16.2906	17.037	16.1288	17.827
Q9NRV9	HEBP1_HUMAN Heme-binding protein 1 OS=Homo sapiens OX=9606 GN=HEBP1 PE=1 SV=1	4	4	4			1.2967	-0.961585	0.050501	1.94745	-2.76671	18.5723	19.7889	18.0095	18.811	18.6093	19.476
O43402	EMC8_HUMAN ER membrane protein complex subunit 8 OS=Homo sapiens OX=9606 GN=EMC8 PE=1 SV=1	2	2	2			1.29657	-1.71285	0.0505161	3.27808	-2.76641	15.8761	18.091	15.4889	16.153	15.5762	17.8357
P09960	LKHA4_HUMAN Leukotriene A-4 hydrolase OS=Homo sapiens OX=9606 GN=LTA4H PE=1 SV=2	22	22	22			1.29593	0.49919	0.0505906	0.707504	2.76497	19.9159	19.0766	19.7791	19.2193	19.7511	19.6527
Q92743	HTRA1_HUMAN Serine protease HTRA1 OS=Homo sapiens OX=9606 GN=HTRA1 PE=1 SV=1	5	5	5			1.29554	0.781583	0.0506361	0.581728	2.7641	16.557	16.2292	17.1671	16.3233	17.5171	16.344
O75153	CLU_HUMAN Clustered mitochondria protein homolog OS=Homo sapiens OX=9606 GN=CLUH PE=1 SV=2	14	14	14			1.29422	-0.890289	0.0507902	1.85355	-2.76114	16.8667	17.4074	15.8326	17.017	16.2185	17.1642
P17812	PYRG1_HUMAN CTP synthase 1 OS=Homo sapiens OX=9606 GN=CTPS1 PE=1 SV=2	15	15	13			1.2941	-0.628396	0.0508042	1.54585	-2.76086	19.2268	20.3712	19.4936	19.6736	19.2649	19.8256
Q9UNZ2	NSF1C_HUMAN NSFL1 cofactor p47 OS=Homo sapiens OX=9606 GN=NSFL1C PE=1 SV=2	10	10	10			1.29346	-1.35759	0.0508792	2.56257	-2.75943	17.9156	19.8523	17.2175	18.3645	17.8421	18.8312
O14880	MGST3_HUMAN Microsomal glutathione S-transferase 3 OS=Homo sapiens OX=9606 GN=MGST3 PE=1 SV=1	5	5	5			1.29322	0.666159	0.0509073	0.630182	2.75889	19.4526	18.2708	19.3185	19.0097	19.075	18.5671
Q6L8Q7	PDE12_HUMAN 2,5-phosphodiesterase 12 OS=Homo sapiens OX=9606 GN=PDE12 PE=1 SV=2	11	11	11			1.29111	-0.359723	0.0511552	1.28318	-2.75416	18.5108	18.7156	18.0787	18.5826	18.2803	18.6509
P29218	IMPA1_HUMAN Inositol monophosphatase 1 OS=Homo sapiens OX=9606 GN=IMPA1 PE=1 SV=1	6	6	6			1.2899	0.421059	0.0512979	0.746876	2.75146	17.9956	17.4091	18.0917	17.9154	18.1505	17.6502
P53004	BIEA_HUMAN Biliverdin reductase A OS=Homo sapiens OX=9606 GN=BLVRA PE=1 SV=2	7	7	7			1.28818	0.597585	0.0515015	0.660859	2.74759	18.788	18.1973	19.2817	18.6548	18.8115	18.2363
O15127	SCAM2_HUMAN Secretory carrier-associated membrane protein 2 OS=Homo sapiens OX=9606 GN=SCAMP2 PE=1 SV=2	2	2	2			1.28662	0.465656	0.0516868	0.724142	2.74411	19.1954	18.4652	19.2348	19.0502	19.25	18.7678
P07602	SAP_HUMAN Prosaposin OS=Homo sapiens OX=9606 GN=PSAP PE=1 SV=2	19	19	18			1.2844	0.312284	0.0519517	0.805366	2.73913	20.2088	19.7185	20.014	19.8967	19.9448	19.6155
O00273	DFFA_HUMAN DNA fragmentation factor subunit alpha OS=Homo sapiens OX=9606 GN=DFFA PE=1 SV=1	7	7	7			1.28369	-0.945321	0.0520367	1.92562	-2.73756	17.3985	18.7994	17.3006	17.6876	17.5244	18.5726
Q9Y6N5	SQOR_HUMAN Sulfide:quinone oxidoreductase, mitochondrial OS=Homo sapiens OX=9606 GN=SQOR PE=1 SV=1	20	20	20			1.2823	0.42365	0.0522035	0.745536	2.73444	19.8527	19.3941	19.5813	19.3747	20.1017	19.496
Q03426	KIME_HUMAN Mevalonate kinase OS=Homo sapiens OX=9606 GN=MVK PE=1 SV=1	6	6	6			1.28218	0.745676	0.052218	0.596388	2.73417	17.9123	16.5222	17.5702	17.1589	17.7999	17.3642
P98179	RBM3_HUMAN RNA-binding protein 3 OS=Homo sapiens OX=9606 GN=RBM3 PE=1 SV=1	3	3	3			1.28184	-1.93766	0.0522589	3.83084	-2.73342	15.7928	19.0598	16.2335	17.8435	17.7985	18.7344
Q12884	SEPR_HUMAN Prolyl endopeptidase FAP OS=Homo sapiens OX=9606 GN=FAP PE=1 SV=5	17	17	17			1.27839	0.339841	0.0526757	0.790128	2.7257	20.3394	19.892	20.4617	20.2199	20.5482	20.218
Q6PIU2	NCEH1_HUMAN Neutral cholesterol ester hydrolase 1 OS=Homo sapiens OX=9606 GN=NCEH1 PE=1 SV=3	8	8	8			1.27798	-1.23252	0.0527254	2.34977	-2.7248	16.8885	18.641	16.6048	17.1296	16.7247	18.1449
Q9UJZ1	STML2_HUMAN Stomatin-like protein 2, mitochondrial OS=Homo sapiens OX=9606 GN=STOML2 PE=1 SV=1	14	14	13			1.27792	-0.371674	0.0527327	1.29385	-2.72466	19.5361	19.9851	19.3194	19.5801	19.3393	19.7446
Q15007	FL2D_HUMAN Pre-mRNA-splicing regulator WTAP OS=Homo sapiens OX=9606 GN=WTAP PE=1 SV=2	5	5	5			1.27553	-1.36751	0.0530237	2.58025	-2.71933	15.1378	16.0989	14.3817	16.6813	15.9547	16.7965
Q9Y5K5	UCHL5_HUMAN Ubiquitin carboxyl-terminal hydrolase isozyme L5 OS=Homo sapiens OX=9606 GN=UCHL5 PE=1 SV=3	6	6	6			1.27408	-1.32783	0.053201	2.51025	-2.71609	16.12	18.0743	17.254	17.5409	15.7516	17.494
Q14BN4	SLMAP_HUMAN Sarcolemmal membrane-associated protein OS=Homo sapiens OX=9606 GN=SLMAP PE=1 SV=1	3	3	3			1.27263	-0.936436	0.0533789	1.91379	-2.71285	15.5248	16.2805	14.6058	15.7267	14.7449	15.6775
P11766	ADHX_HUMAN Alcohol dehydrogenase class-3 OS=Homo sapiens OX=9606 GN=ADH5 PE=1 SV=4	12	12	12			1.26874	0.871178	0.0538592	0.5467	2.70421	22.5885	21.2016	22.5769	22.3067	22.5766	21.6201
Q52LJ0	FA98B_HUMAN Protein FAM98B OS=Homo sapiens OX=9606 GN=FAM98B PE=1 SV=2	7	7	6			1.26619	0.580255	0.0541764	0.668846	2.69853	17.5335	16.9895	18.0111	17.5347	17.8768	17.1564
O95249	GOSR1_HUMAN Golgi SNAP receptor complex member 1 OS=Homo sapiens OX=9606 GN=GOSR1 PE=1 SV=1	4	4	3			1.26411	-1.22404	0.0544365	2.336	-2.69392	17.6404	19.2571	16.9844	17.8269	17.3428	18.5557
O00400	ACATN_HUMAN Acetyl-coenzyme A transporter 1 OS=Homo sapiens OX=9606 GN=SLC33A1 PE=1 SV=1	4	4	4			1.2628	-1.06553	0.0546009	2.09294	-2.691	16.9515	17.9869	16.3702	16.9883	16.5793	18.1224
O60884	DNJA2_HUMAN DnaJ homolog subfamily A member 2 OS=Homo sapiens OX=9606 GN=DNAJA2 PE=1 SV=1	12	12	12			1.26231	-0.158344	0.0546626	1.11601	-2.68991	19.3629	19.3771	19.195	19.4906	19.2867	19.4519
O14818	PSA7_HUMAN Proteasome subunit alpha type-7 OS=Homo sapiens OX=9606 GN=PSMA7 PE=1 SV=1	9	9	9			1.25719	0.233452	0.0553108	0.850597	2.67857	20.3124	19.9027	20.3429	20.1488	20.2492	20.1526
P53990	IST1_HUMAN IST1 homolog OS=Homo sapiens OX=9606 GN=IST1 PE=1 SV=1	5	5	5			1.25663	0.611892	0.0553822	0.654338	2.67732	18.5687	18.1309	18.6639	18.3628	18.6985	17.6017
P27701	CD82_HUMAN CD82 antigen OS=Homo sapiens OX=9606 GN=CD82 PE=1 SV=1	3	3	3			1.25343	1.64218	0.0557918	0.320372	2.67024	18.2285	15.3913	18.1162	17.22	17.2612	16.0681
Q96HC4	PDLI5_HUMAN PDZ and LIM domain protein 5 OS=Homo sapiens OX=9606 GN=PDLIM5 PE=1 SV=5	17	17	17			1.25236	-1.20985	0.0559294	2.31314	-2.66788	18.3535	19.7187	17.3256	18.5662	17.8712	18.895
Q15582	BGH3_HUMAN Transforming growth factor-beta-induced protein ig-h3 OS=Homo sapiens OX=9606 GN=TGFBI PE=1 SV=1	15	15	15			1.24989	-0.601582	0.0562484	1.51738	-2.66241	19.0162	19.477	18.3366	19.1299	18.8143	19.3648
Q9Y508	RN114_HUMAN E3 ubiquitin-protein ligase RNF114 OS=Homo sapiens OX=9606 GN=RNF114 PE=1 SV=1	4	4	4			1.24621	-1.21272	0.056727	2.31774	-2.65429	14.9949	17.1976	15.4325	15.6808	15.1663	16.3534
Q9H6R4	NOL6_HUMAN Nucleolar protein 6 OS=Homo sapiens OX=9606 GN=NOL6 PE=1 SV=2	12	12	12			1.24527	-1.34983	0.0568499	2.54882	-2.65223	16.6956	18.0186	15.5099	16.7699	16.2297	17.6962
Q16718	NDUA5_HUMAN NADH dehydrogenase [ubiquinone] 1 alpha subcomplex subunit 5 OS=Homo sapiens OX=9606 GN=NDUFA5 PE=1 SV=3	4	4	4			1.24325	-0.838273	0.057115	1.78791	-2.64777	16.331	17.2629	15.6656	16.9556	16.6942	16.9872
Q9NQP4	PFD4_HUMAN Prefoldin subunit 4 OS=Homo sapiens OX=9606 GN=PFDN4 PE=1 SV=1	4	4	4			1.24225	1.06932	0.0572466	0.476544	2.64555	18.0095	16.5422	18.244	17.8035	18.0031	16.7031
Q07866	KLC1_HUMAN Kinesin light chain 1 OS=Homo sapiens OX=9606 GN=KLC1 PE=1 SV=2	14	14	10			1.2416	-0.683259	0.0573324	1.60576	-2.64413	18.3564	19.4967	18.1835	18.6874	18.4943	18.8998
Q14669	TRIPC_HUMAN E3 ubiquitin-protein ligase TRIP12 OS=Homo sapiens OX=9606 GN=TRIP12 PE=1 SV=1	20	20	20			1.24111	-0.833067	0.0573971	1.78147	-2.64306	17.7586	18.8678	17.7683	17.9182	17.333	18.5731
Q8WTW3	COG1_HUMAN Conserved oligomeric Golgi complex subunit 1 OS=Homo sapiens OX=9606 GN=COG1 PE=1 SV=1	4	4	4			1.24003	-1.15977	0.05754	2.23422	-2.64068	14.7589	15.8681	15.6117	15.9116	14.8608	16.931
P40222	TXLNA_HUMAN Alpha-taxilin OS=Homo sapiens OX=9606 GN=TXLNA PE=1 SV=3	10	10	10			1.23696	-0.277117	0.0579482	1.21177	-2.63392	18.8928	19.1644	18.9777	19.4114	18.9418	19.0678
Q14008	CKAP5_HUMAN Cytoskeleton-associated protein 5 OS=Homo sapiens OX=9606 GN=CKAP5 PE=1 SV=3	43	43	43			1.23616	-0.437065	0.058055	1.35385	-2.63215	19.3334	20.0503	19.3072	19.5241	19.231	19.6083
P31150	GDIA_HUMAN Rab GDP dissociation inhibitor alpha OS=Homo sapiens OX=9606 GN=GDI1 PE=1 SV=2	21	14	14			1.23501	0.556068	0.058209	0.680153	2.62962	20.2216	19.6282	20.2279	19.8786	19.9499	19.2244
Q9UNE7	CHIP_HUMAN E3 ubiquitin-protein ligase CHIP OS=Homo sapiens OX=9606 GN=STUB1 PE=1 SV=2	5	5	5			1.23392	-1.0275	0.0583553	2.03849	-2.62724	16.4561	17.4478	16.8646	17.248	15.5582	17.2655
Q99698	LYST_HUMAN Lysosomal-trafficking regulator OS=Homo sapiens OX=9606 GN=LYST PE=1 SV=3	3	3	3			1.22891	2.8636	0.0590323	0.137395	2.61623	16.906	16.8303	19.9395	14.9539	19.531	16.0014
Q01844	EWS_HUMAN RNA-binding protein EWS OS=Homo sapiens OX=9606 GN=EWSR1 PE=1 SV=1	6	6	6			1.22593	0.519672	0.0594388	0.69753	2.6097	19.5592	18.8638	19.8881	19.4513	19.594	19.1672
P23497	SP100_HUMAN Nuclear autoantigen Sp-100 OS=Homo sapiens OX=9606 GN=SP100 PE=1 SV=3	3	3	2			1.22359	0.887645	0.0597599	0.540496	2.60457	17.3259	15.7094	17.0043	16.4178	16.4052	15.9452
Q9GZZ1	NAA50_HUMAN N-alpha-acetyltransferase 50 OS=Homo sapiens OX=9606 GN=NAA50 PE=1 SV=1	9	9	9			1.2232	-1.78184	0.0598136	3.43864	-2.60372	17.7226	19.3306	16.6362	18.4933	15.9237	17.8042
P13674	P4HA1_HUMAN Prolyl 4-hydroxylase subunit alpha-1 OS=Homo sapiens OX=9606 GN=P4HA1 PE=1 SV=2	20	20	20			1.22247	-0.123927	0.0599142	1.0897	-2.60211	20.4849	20.6508	20.4507	20.5706	20.5772	20.6632
O95487	SC24B_HUMAN Protein transport protein Sec24B OS=Homo sapiens OX=9606 GN=SEC24B PE=1 SV=2	8	8	8			1.22222	-0.812616	0.0599487	1.75639	-2.60157	17.6902	18.6803	17.1822	17.7317	17.3452	18.2435
O00469	PLOD2_HUMAN Procollagen-lysine,2-oxoglutarate 5-dioxygenase 2 OS=Homo sapiens OX=9606 GN=PLOD2 PE=1 SV=2	19	19	19			1.22191	-0.457169	0.0599915	1.37285	-2.60089	19.0839	19.271	19.24	19.5451	18.8062	19.6854
P04216	THY1_HUMAN Thy-1 membrane glycoprotein OS=Homo sapiens OX=9606 GN=THY1 PE=1 SV=2	3	3	3			1.2206	1.22938	0.0601728	0.426501	2.59803	21.8016	20.3231	22.5331	21.7258	22.5258	21.1234
Q9HD26	GOPC_HUMAN Golgi-associated PDZ and coiled-coil motif-containing protein OS=Homo sapiens OX=9606 GN=GOPC PE=1 SV=1	11	11	11			1.21874	-0.511179	0.060431	1.42521	-2.59397	18.0583	18.916	18.0323	18.4418	18.4665	18.7328
Q13643	FHL3_HUMAN Four and a half LIM domains protein 3 OS=Homo sapiens OX=9606 GN=FHL3 PE=1 SV=4	3	3	3			1.21791	-1.4146	0.0605466	2.66586	-2.59215	15.5675	16.4028	15.0016	15.7529	14.7923	17.4494
O95104	SCAF4_HUMAN SR-related and CTD-associated factor 4 OS=Homo sapiens OX=9606 GN=SCAF4 PE=1 SV=3	4	4	3			1.21688	-0.889891	0.0606904	1.85304	-2.58989	17.3175	17.7358	16.2739	17.3547	16.7404	17.9111
P15559	NQO1_HUMAN NAD(P)H dehydrogenase [quinone] 1 OS=Homo sapiens OX=9606 GN=NQO1 PE=1 SV=1	9	9	9			1.2159	0.618729	0.0608275	0.651244	2.58777	21.9584	21.0593	21.8274	21.7245	22.3013	21.4471
O00541	PESC_HUMAN Pescadillo homolog OS=Homo sapiens OX=9606 GN=PES1 PE=1 SV=1	9	9	9			1.20696	-0.832923	0.0620926	1.78129	-2.56827	17.39	18.2328	16.9215	17.4093	17.1753	18.3435
P30519	HMOX2_HUMAN Heme oxygenase 2 OS=Homo sapiens OX=9606 GN=HMOX2 PE=1 SV=2	9	9	9			1.20557	-0.816827	0.0622917	1.76153	-2.56524	18.0057	19.1737	17.6569	18.1287	17.8023	18.6131
P11166	GTR1_HUMAN Solute carrier family 2, facilitated glucose transporter member 1 OS=Homo sapiens OX=9606 GN=SLC2A1 PE=1 SV=2	4	4	4			1.20479	-1.56542	0.0624037	2.95964	-2.56354	15.8993	17.312	14.682	17.0902	16.7225	17.5978
O75940	SPF30_HUMAN Survival of motor neuron-related-splicing factor 30 OS=Homo sapiens OX=9606 GN=SMNDC1 PE=1 SV=1	2	2	2			1.20177	-1.00073	0.0628391	2.00101	-2.55697	15.0247	15.7695	15.1721	15.4938	14.7985	16.7341
Q9BV38	WDR18_HUMAN WD repeat-containing protein 18 OS=Homo sapiens OX=9606 GN=WDR18 PE=1 SV=2	5	5	5			1.19886	0.39765	0.0632616	0.759094	2.55065	17.3485	16.5671	17.1413	16.8091	17.126	17.0465
Q96JG6	VPS50_HUMAN Syndetin OS=Homo sapiens OX=9606 GN=VPS50 PE=1 SV=3	4	4	4			1.1979	-1.90807	0.0634016	3.75307	-2.54857	16.006	17.8295	15.2882	15.9532	14.7839	18.0197
O00267	SPT5H_HUMAN Transcription elongation factor SPT5 OS=Homo sapiens OX=9606 GN=SUPT5H PE=1 SV=1	13	13	13			1.19673	-0.861343	0.0635726	1.81673	-2.54604	17.3972	18.3402	16.6722	17.4264	16.9489	17.8356
Q52LW3	RHG29_HUMAN Rho GTPase-activating protein 29 OS=Homo sapiens OX=9606 GN=ARHGAP29 PE=1 SV=2	10	10	10			1.1963	-1.54941	0.0636356	2.92697	-2.5451	15.6547	17.7316	15.1507	15.9303	14.6528	16.4446
P23921	RIR1_HUMAN Ribonucleoside-diphosphate reductase large subunit OS=Homo sapiens OX=9606 GN=RRM1 PE=1 SV=1	22	22	22			1.19455	-0.660112	0.0638925	1.58021	-2.5413	18.3001	18.9172	17.6663	18.3526	17.7883	18.4652
Q96GG9	DCNL1_HUMAN DCN1-like protein 1 OS=Homo sapiens OX=9606 GN=DCUN1D1 PE=1 SV=1	3	3	3			1.19162	1.23524	0.064325	0.424772	2.53495	18.3969	16.5477	19.0316	17.5541	17.7181	17.3391
P45984	MK09_HUMAN Mitogen-activated protein kinase 9 OS=Homo sapiens OX=9606 GN=MAPK9 PE=1 SV=2;sp	4	4	3			1.18649	-1.03191	0.0650894	2.04473	-2.52384	14.9483	16.3891	14.2615	15.722	15.1152	15.3096
Q14644	RASA3_HUMAN Ras GTPase-activating protein 3 OS=Homo sapiens OX=9606 GN=RASA3 PE=1 SV=3	8	8	8			1.18621	-1.17915	0.0651313	2.26443	-2.52323	16.2438	18.2039	16.3466	16.6049	16.0952	17.4143
Q14978	NOLC1_HUMAN Nucleolar and coiled-body phosphoprotein 1 OS=Homo sapiens OX=9606 GN=NOLC1 PE=1 SV=2	5	5	5			1.18427	-2.04449	0.0654229	4.12527	-2.51904	15.1622	18.1683	15.0732	15.6936	15.5087	18.0157
Q13283	G3BP1_HUMAN Ras GTPase-activating protein-binding protein 1 OS=Homo sapiens OX=9606 GN=G3BP1 PE=1 SV=1	14	14	12			1.18286	-0.306346	0.0656357	1.23657	-2.516	20.7364	21.2641	21.0591	21.0601	20.7448	21.1352
Q16698	DECR_HUMAN 2,4-dienoyl-CoA reductase, mitochondrial OS=Homo sapiens OX=9606 GN=DECR1 PE=1 SV=1	8	8	8			1.18174	0.617559	0.0658052	0.651773	2.51359	18.9801	18.0451	18.3247	18.3221	18.6967	17.7817
P08648	ITA5_HUMAN Integrin alpha-5 OS=Homo sapiens OX=9606 GN=ITGA5 PE=1 SV=2	14	14	14			1.18132	-0.463383	0.0658688	1.37877	-2.51268	19.5458	19.8751	19.5527	20.1903	19.9183	20.3415
Q15283	RASA2_HUMAN Ras GTPase-activating protein 2 OS=Homo sapiens OX=9606 GN=RASA2 PE=1 SV=3	6	6	6			1.17677	-1.48072	0.0665626	2.79088	-2.50286	16.1089	17.7968	15.6153	16.2202	14.8129	16.9623
P08473	NEP_HUMAN Neprilysin OS=Homo sapiens OX=9606 GN=MME PE=1 SV=2	31	31	31			1.17534	0.80876	0.0667821	0.570872	2.49978	22.2491	20.8956	22.4381	21.9231	22.3173	21.7596
P37235	HPCL1_HUMAN Hippocalcin-like protein 1 OS=Homo sapiens OX=9606 GN=HPCAL1 PE=1 SV=3	7	7	7			1.17463	-0.79133	0.0668914	1.73067	-2.49825	17.4145	18.3069	16.7189	17.5472	17.3774	18.0307
Q9NQZ2	SAS10_HUMAN Something about silencing protein 10 OS=Homo sapiens OX=9606 GN=UTP3 PE=1 SV=1	3	3	3			1.1743	-0.957239	0.0669422	1.94159	-2.49754	16.398	16.9399	15.9653	16.4362	15.3097	17.1687
O75821	EIF3G_HUMAN Eukaryotic translation initiation factor 3 subunit G OS=Homo sapiens OX=9606 GN=EIF3G PE=1 SV=2	10	10	10			1.17342	-0.63205	0.067078	1.54977	-2.49566	19.2202	19.7008	18.7788	19.2019	18.9509	19.9433
P16234	PGFRA_HUMAN Platelet-derived growth factor receptor alpha OS=Homo sapiens OX=9606 GN=PDGFRA PE=1 SV=1	10	10	10			1.17258	0.703152	0.0672078	0.614229	2.49383	17.9584	16.8437	17.5329	16.5636	17.1924	17.167
Q8IZ83	A16A1_HUMAN Aldehyde dehydrogenase family 16 member A1 OS=Homo sapiens OX=9606 GN=ALDH16A1 PE=1 SV=2	8	8	8			1.16815	2.06335	0.0678969	0.23926	2.48432	18.1474	14.8016	18.8292	17.2607	17.338	16.0623
P49959	MRE11_HUMAN Double-strand break repair protein MRE11 OS=Homo sapiens OX=9606 GN=MRE11 PE=1 SV=3	7	7	7			1.16815	0.476311	0.0678969	0.718813	2.48431	17.7339	16.9289	17.6884	17.5732	17.8271	17.3183
Q9H2K8	TAOK3_HUMAN Serine/threonine-protein kinase TAO3 OS=Homo sapiens OX=9606 GN=TAOK3 PE=1 SV=2	8	7	7			1.16777	-0.821063	0.0679563	1.76671	-2.48348	16.0705	17.5413	16.6151	17.0148	17.0114	17.6041
Q9H7Z7	PGES2_HUMAN Prostaglandin E synthase 2 OS=Homo sapiens OX=9606 GN=PTGES2 PE=1 SV=1	4	4	4			1.16579	1.52705	0.0682669	0.346986	2.47923	17.2144	15.0385	15.405	14.5176	16.9174	15.3996
Q9BT78	CSN4_HUMAN COP9 signalosome complex subunit 4 OS=Homo sapiens OX=9606 GN=COPS4 PE=1 SV=1	19	19	19			1.16403	0.507731	0.0685441	0.703328	2.47546	18.975	18.4812	19.3131	18.9141	18.9759	18.3454
Q15003	CND2_HUMAN Condensin complex subunit 2 OS=Homo sapiens OX=9606 GN=NCAPH PE=1 SV=3	5	5	5			1.16371	-1.41261	0.0685946	2.66218	-2.47477	15.012	17.205	14.4914	15.4773	15.435	16.4939
Q66PJ3	AR6P4_HUMAN ADP-ribosylation factor-like protein 6-interacting protein 4 OS=Homo sapiens OX=9606 GN=ARL6IP4 PE=1 SV=2	2	2	2			1.16192	-1.81343	0.0688779	3.51477	-2.47092	15.6951	18.3204	16.1572	16.2583	15.7922	18.506
P54802	ANAG_HUMAN Alpha-N-acetylglucosaminidase OS=Homo sapiens OX=9606 GN=NAGLU PE=1 SV=2	5	5	5			1.16165	1.9119	0.0689208	0.265742	2.47036	17.1624	16.9701	18.1815	14.8441	18.6425	16.4365
P61254	RL26_HUMAN 60S ribosomal protein L26 OS=Homo sapiens OX=9606 GN=RPL26 PE=1 SV=1	6	6	2			1.15959	-0.95984	0.0692484	1.94509	-2.46592	19.5481	20.384	18.6342	19.4939	19.1311	20.3151
O95235	KI20A_HUMAN Kinesin-like protein KIF20A OS=Homo sapiens OX=9606 GN=KIF20A PE=1 SV=1	10	10	10			1.15951	-0.932813	0.0692612	1.90899	-2.46577	17.6275	18.8918	17.2604	18.6909	17.6282	17.7318
P08238	HS90B_HUMAN Heat shock protein HSP 90-beta OS=Homo sapiens OX=9606 GN=HSP90AB1 PE=1 SV=4	45	43	23			1.1568	-0.177884	0.0696947	1.13122	-2.45996	23.3778	23.3735	23.2597	23.535	23.322	23.5846
Q96I99	SUCB2_HUMAN Succinate--CoA ligase [GDP-forming] subunit beta, mitochondrial OS=Homo sapiens OX=9606 GN=SUCLG2 PE=1 SV=2	14	14	14			1.15674	0.390008	0.0697044	0.763125	2.45982	18.6301	18.1864	18.7066	18.6237	18.8031	18.1596
Q9Y3S2	ZN330_HUMAN Zinc finger protein 330 OS=Homo sapiens OX=9606 GN=ZNF330 PE=1 SV=1	4	4	4			1.15603	-0.278289	0.0698184	1.21276	-2.45832	15.9769	16.1628	15.7092	16.2894	16.0099	16.0787
Q9NYL2	M3K20_HUMAN Mitogen-activated protein kinase kinase kinase 20 OS=Homo sapiens OX=9606 GN=MAP3K20 PE=1 SV=3	8	8	8			1.15315	-0.888289	0.070283	1.85098	-2.45214	16.7474	17.7585	15.9828	16.7663	16.3349	17.2051
P60484	PTEN_HUMAN Phosphatidylinositol 3,4,5-trisphosphate 3-phosphatase and dual-specificity protein phosphatase PTEN OS=Homo sapiens OX=9606 GN=PTEN PE=1 SV=1	3	3	3			1.15218	-2.43436	0.0704401	5.40524	-2.45008	16.3165	18.9878	15.3984	16.2339	15.325	19.1213
Q3LXA3	TKFC_HUMAN Triokinase/FMN cyclase OS=Homo sapiens OX=9606 GN=TKFC PE=1 SV=2	7	7	7			1.15172	0.509743	0.0705148	0.702348	2.44908	17.1887	16.2048	17.1365	16.7141	16.7607	16.6378
P15586	GNS_HUMAN N-acetylglucosamine-6-sulfatase OS=Homo sapiens OX=9606 GN=GNS PE=1 SV=3	8	8	8			1.14803	1.19034	0.0711164	0.4382	2.44119	18.7569	16.8812	18.7888	18.533	18.8529	17.4134
P03956	MMP1_HUMAN Interstitial collagenase OS=Homo sapiens OX=9606 GN=MMP1 PE=1 SV=3	6	6	6			1.14501	-2.13806	0.0716127	4.4017	-2.43475	16.8246	18.7867	17.2235	17.9251	14.5226	18.2732
Q96NE9	FRMD6_HUMAN FERM domain-containing protein 6 OS=Homo sapiens OX=9606 GN=FRMD6 PE=1 SV=1	8	8	8			1.14327	-0.836751	0.0719002	1.78602	-2.43104	17.451	18.0379	16.804	17.6682	17.5057	18.5649
A4D1P6	WDR91_HUMAN WD repeat-containing protein 91 OS=Homo sapiens OX=9606 GN=WDR91 PE=1 SV=2	5	5	5			1.14077	0.766722	0.0723153	0.587751	2.42571	16.3199	15.6657	16.6148	15.379	15.639	15.2289
O14737	PDCD5_HUMAN Programmed cell death protein 5 OS=Homo sapiens OX=9606 GN=PDCD5 PE=1 SV=3	3	3	3			1.14047	-1.62301	0.0723652	3.08017	-2.42508	17.0894	18.2033	15.4551	17.8899	17.4614	18.7816
P23434	GCSH_HUMAN Glycine cleavage system H protein, mitochondrial OS=Homo sapiens OX=9606 GN=GCSH PE=1 SV=2	2	2	2			1.14022	-1.90103	0.0724069	3.7348	-2.42454	15.169	18.2971	15.9948	18.459	17.7601	17.8708
P48449	ERG7_HUMAN Lanosterol synthase OS=Homo sapiens OX=9606 GN=LSS PE=1 SV=1	18	18	18			1.13903	1.12123	0.0726056	0.459702	2.422	19.379	17.674	19.6608	19.2261	19.438	18.2139
P39060	COIA1_HUMAN Collagen alpha-1(XVIII) chain OS=Homo sapiens OX=9606 GN=COL18A1 PE=1 SV=5	9	9	9			1.1389	0.630521	0.0726273	0.645943	2.42172	18.863	17.5978	18.5073	18.0898	18.6275	18.4186
Q9P2I0	CPSF2_HUMAN Cleavage and polyadenylation specificity factor subunit 2 OS=Homo sapiens OX=9606 GN=CPSF2 PE=1 SV=2	6	6	6			1.1388	-0.451645	0.072644	1.3676	-2.42151	16.5479	16.5116	16.0994	16.6881	16.0458	16.8483
P61247	RS3A_HUMAN 40S ribosomal protein S3a OS=Homo sapiens OX=9606 GN=RPS3A PE=1 SV=2	11	11	11			1.138	-0.605882	0.072778	1.52191	-2.41981	22.1747	23.0634	21.896	22.2553	22.1482	22.7177
P23284	PPIB_HUMAN Peptidyl-prolyl cis-trans isomerase B OS=Homo sapiens OX=9606 GN=PPIB PE=1 SV=2	11	11	11			1.13746	0.235256	0.0728685	0.849534	2.41867	22.4058	22.0036	22.3239	22.3187	22.4366	22.1383
Q9HBH5	RDH14_HUMAN Retinol dehydrogenase 14 OS=Homo sapiens OX=9606 GN=RDH14 PE=1 SV=1	3	3	3			1.13072	1.02062	0.0740082	0.492904	2.40432	17.0893	15.1257	15.9721	15.7446	15.9863	15.1156
Q9Y5P4	CERT_HUMAN Ceramide transfer protein OS=Homo sapiens OX=9606 GN=CERT1 PE=1 SV=1	8	8	8			1.13033	0.473019	0.0740747	0.720455	2.4035	18.1453	17.5453	17.8559	17.8613	18.0745	17.2501
Q96IZ0	PAWR_HUMAN PRKC apoptosis WT1 regulator protein OS=Homo sapiens OX=9606 GN=PAWR PE=1 SV=1	5	5	5			1.1303	-0.640018	0.0740798	1.55835	-2.40344	16.2832	17.5213	16.5119	17.2456	16.9586	16.9068
P84095	RHOG_HUMAN Rho-related GTP-binding protein RhoG OS=Homo sapiens OX=9606 GN=RHOG PE=1 SV=1	9	9	8			1.12917	0.638655	0.0742728	0.642311	2.40103	19.2817	18.1949	18.7806	18.8708	19.3344	18.4151
O60573	IF4E2_HUMAN Eukaryotic translation initiation factor 4E type 2 OS=Homo sapiens OX=9606 GN=EIF4E2 PE=1 SV=1	2	2	2			1.12904	-1.39292	0.0742951	2.6261	-2.40076	16.9907	17.7501	15.7006	16.8094	15.3656	17.6761
O75947	ATP5H_HUMAN ATP synthase subunit d, mitochondrial OS=Homo sapiens OX=9606 GN=ATP5PD PE=1 SV=3	7	7	7			1.12819	-0.909651	0.0744406	1.87859	-2.39895	19.0715	20.428	18.739	19.3247	18.6225	19.4092
O76071	CIAO1_HUMAN Probable cytosolic iron-sulfur protein assembly protein CIAO1 OS=Homo sapiens OX=9606 GN=CIAO1 PE=1 SV=1	9	9	9			1.12748	-1.19946	0.0745624	2.29654	-2.39746	16.5414	18.7026	17.6777	18.1574	17.9966	18.9541
Q32MZ4	LRRF1_HUMAN Leucine-rich repeat flightless-interacting protein 1 OS=Homo sapiens OX=9606 GN=LRRFIP1 PE=1 SV=2	20	20	19			1.12654	-0.47408	0.074724	1.38903	-2.39546	19.1053	19.2991	18.4991	19.0914	18.5939	19.2301
P07355	ANXA2_HUMAN Annexin A2 OS=Homo sapiens OX=9606 GN=ANXA2 PE=1 SV=2;sp	30	30	30			1.12651	0.248713	0.0747291	0.841647	2.3954	24.9249	24.4937	24.9246	24.8532	24.9153	24.6718
Q9Y6D6	BIG1_HUMAN Brefeldin A-inhibited guanine nucleotide-exchange protein 1 OS=Homo sapiens OX=9606 GN=ARFGEF1 PE=1 SV=2	11	6	6			1.12599	-1.52815	0.0748187	2.88416	-2.39429	14.9909	16.8732	14.8738	15.0442	14.0965	16.6283
P08559	ODPA_HUMAN Pyruvate dehydrogenase E1 component subunit alpha, somatic form, mitochondrial OS=Homo sapiens OX=9606 GN=PDHA1 PE=1 SV=3	7	7	7			1.12599	1.09212	0.0748187	0.469072	2.39428	19.1441	18.1738	20.398	18.9638	19.3138	18.4419
Q9UHD2	TBK1_HUMAN Serine/threonine-protein kinase TBK1 OS=Homo sapiens OX=9606 GN=TBK1 PE=1 SV=1	6	6	6			1.12476	0.70387	0.0750309	0.613923	2.39169	16.6372	16.1869	17.3485	16.178	17.2507	16.7599
O95373	IPO7_HUMAN Importin-7 OS=Homo sapiens OX=9606 GN=IPO7 PE=1 SV=1	24	24	23			1.12434	-0.805244	0.0751035	1.74744	-2.39078	19.636	21.0337	19.7278	19.9244	19.4559	20.2773
P28300	LYOX_HUMAN Protein-lysine 6-oxidase OS=Homo sapiens OX=9606 GN=LOX PE=1 SV=2	10	10	10			1.12402	-0.96874	0.0751588	1.95713	-2.3901	18.0625	19.0883	17.2929	18.0985	17.9769	19.0517
Q9NX58	LYAR_HUMAN Cell growth-regulating nucleolar protein OS=Homo sapiens OX=9606 GN=LYAR PE=1 SV=2	8	8	7			1.12299	-2.37213	0.0753373	5.17705	-2.38793	17.7191	19.1412	15.2959	17.5431	14.907	18.3541
O00629	IMA3_HUMAN Importin subunit alpha-3 OS=Homo sapiens OX=9606 GN=KPNA4 PE=1 SV=1	11	9	9			1.12238	-0.959736	0.0754432	1.94495	-2.38663	19.176	20.8007	19.2023	19.4206	19.2308	20.2671
O00566	MPP10_HUMAN U3 small nucleolar ribonucleoprotein protein MPP10 OS=Homo sapiens OX=9606 GN=MPHOSPH10 PE=1 SV=2	5	5	5			1.12087	-1.58176	0.0757059	2.99335	-2.38344	15.4336	16.9381	15.9628	17.584	14.3585	15.978
Q96C19	EFHD2_HUMAN EF-hand domain-containing protein D2 OS=Homo sapiens OX=9606 GN=EFHD2 PE=1 SV=1	7	7	5			1.1172	-0.816937	0.0763484	1.76166	-2.37568	16.5638	17.9996	16.303	17.1298	16.9271	17.1152
P42785	PCP_HUMAN Lysosomal Pro-X carboxypeptidase OS=Homo sapiens OX=9606 GN=PRCP PE=1 SV=1	9	9	9			1.11612	0.61176	0.0765385	0.654398	2.37339	19.7342	18.8698	19.7688	19.6783	19.8399	18.9596
Q9Y4E8	UBP15_HUMAN Ubiquitin carboxyl-terminal hydrolase 15 OS=Homo sapiens OX=9606 GN=USP15 PE=1 SV=3	19	19	19			1.11604	-0.625038	0.0765526	1.54225	-2.37322	18.3269	19.0221	17.7538	18.3123	18.0368	18.6581
Q9NR31	SAR1A_HUMAN GTP-binding protein SAR1a OS=Homo sapiens OX=9606 GN=SAR1A PE=1 SV=1	9	7	7			1.11557	-0.701595	0.0766355	1.6263	-2.37223	19.5668	20.9235	19.909	19.9586	19.7177	20.4162
Q9NYL9	TMOD3_HUMAN Tropomodulin-3 OS=Homo sapiens OX=9606 GN=TMOD3 PE=1 SV=1	15	15	14			1.1152	-0.378088	0.0767008	1.29962	-2.37143	19.4025	19.5059	19.3879	19.8733	19.4885	20.034
P49137	MAPK2_HUMAN MAP kinase-activated protein kinase 2 OS=Homo sapiens OX=9606 GN=MAPKAPK2 PE=1 SV=1	3	3	3			1.11433	1.62455	0.0768546	0.324311	2.36961	17.1972	16.8425	17.7942	14.5957	17.0771	15.7566
P40616	ARL1_HUMAN ADP-ribosylation factor-like protein 1 OS=Homo sapiens OX=9606 GN=ARL1 PE=1 SV=1	6	6	6			1.11428	-0.73822	0.0768635	1.66812	-2.3695	19.4254	20.1417	18.5645	19.571	19.2302	19.722
Q9NV96	CC50A_HUMAN Cell cycle control protein 50A OS=Homo sapiens OX=9606 GN=TMEM30A PE=1 SV=1	3	3	2			1.11347	-0.846856	0.077007	1.79858	-2.36778	15.3215	16.3413	15.1093	15.3783	15.2564	16.5081
O75822	EIF3J_HUMAN Eukaryotic translation initiation factor 3 subunit J OS=Homo sapiens OX=9606 GN=EIF3J PE=1 SV=2	9	9	9			1.1132	-0.395081	0.0770549	1.31502	-2.36722	18.3677	19.0997	18.3576	18.5831	18.391	18.6187
Q9BRX2	PELO_HUMAN Protein pelota homolog OS=Homo sapiens OX=9606 GN=PELO PE=1 SV=2	5	5	5			1.11063	-0.880349	0.0775122	1.84082	-2.36178	17.5375	18.9448	17.5507	17.7136	17.2106	18.2814
O95486	SC24A_HUMAN Protein transport protein Sec24A OS=Homo sapiens OX=9606 GN=SEC24A PE=1 SV=2	10	10	10			1.10988	-0.424076	0.0776462	1.34171	-2.36021	18.8993	19.2561	18.6115	18.8311	18.4816	19.1775
Q53EL6	PDCD4_HUMAN Programmed cell death protein 4 OS=Homo sapiens OX=9606 GN=PDCD4 PE=1 SV=2	7	7	7			1.10586	1.21363	0.0783682	0.431182	2.35172	17.5034	16.8163	16.6672	15.3099	17.3191	15.7226
Q9NZL9	MAT2B_HUMAN Methionine adenosyltransferase 2 subunit beta OS=Homo sapiens OX=9606 GN=MAT2B PE=1 SV=1	5	5	5			1.10555	-1.22745	0.0784242	2.34153	-2.35106	14.4063	16.9734	15.1348	15.4153	14.8908	15.7256
P58335	ANTR2_HUMAN Anthrax toxin receptor 2 OS=Homo sapiens OX=9606 GN=ANTXR2 PE=1 SV=5	5	5	4			1.10553	-1.30454	0.0784278	2.47005	-2.35101	17.2432	17.9349	15.4058	17.5385	16.6716	17.7608
P63172	DYLT1_HUMAN Dynein light chain Tctex-type 1 OS=Homo sapiens OX=9606 GN=DYNLT1 PE=1 SV=1	3	3	3			1.10532	-0.94446	0.0784657	1.92447	-2.35057	18.9159	20.286	18.5509	18.9552	18.7181	19.777
Q8NF91	SYNE1_HUMAN Nesprin-1 OS=Homo sapiens OX=9606 GN=SYNE1 PE=1 SV=4	23	23	23			1.10478	-1.9802	0.0785634	3.94548	-2.34944	14.6606	18.5369	16.2747	16.1225	15.2422	17.4587
P08579	RU2B_HUMAN U2 small nuclear ribonucleoprotein B OS=Homo sapiens OX=9606 GN=SNRPB2 PE=1 SV=1	3	3	3			1.10472	-2.8518	0.0785742	7.219	-2.34932	15.7621	19.8967	15.1802	18.4226	18.7544	19.9327
P43686	PRS6B_HUMAN 26S proteasome regulatory subunit 6B OS=Homo sapiens OX=9606 GN=PSMC4 PE=1 SV=2	16	16	16			1.10464	-0.785934	0.0785887	1.72421	-2.34914	19.9124	20.9136	19.4885	19.8645	19.6026	20.5832
Q9UHY1	NRBP_HUMAN Nuclear receptor-binding protein OS=Homo sapiens OX=9606 GN=NRBP1 PE=1 SV=1	9	9	9			1.10372	-0.819347	0.0787553	1.76461	-2.34721	18.2745	19.4668	17.9955	18.3026	18.024	18.9826
P11388	TOP2A_HUMAN DNA topoisomerase 2-alpha OS=Homo sapiens OX=9606 GN=TOP2A PE=1 SV=3	31	31	25			1.1032	-0.734217	0.0788497	1.66349	-2.34611	18.9819	19.7806	18.4598	19.1014	18.2935	19.0558
Q16610	ECM1_HUMAN Extracellular matrix protein 1 OS=Homo sapiens OX=9606 GN=ECM1 PE=1 SV=2	8	8	8			1.10215	-1.32823	0.0790406	2.51094	-2.3439	15.2955	17.2741	16.0711	17.4891	15.2929	15.881
Q86TU7	SETD3_HUMAN Actin-histidine N-methyltransferase OS=Homo sapiens OX=9606 GN=SETD3 PE=1 SV=1	10	10	10			1.10105	-0.801091	0.079241	1.74242	-2.34159	16.9528	17.9261	16.2103	17.1353	16.6135	17.1185
O60762	DPM1_HUMAN Dolichol-phosphate mannosyltransferase subunit 1 OS=Homo sapiens OX=9606 GN=DPM1 PE=1 SV=1	5	5	5			1.10097	0.936671	0.0792556	0.522437	2.34142	17.849	16.5137	18.5714	17.3539	17.7	17.4428
P55010	IF5_HUMAN Eukaryotic translation initiation factor 5 OS=Homo sapiens OX=9606 GN=EIF5 PE=1 SV=2	14	14	14			1.10063	-0.711213	0.0793177	1.63718	-2.34069	18.8772	20.2978	19.1887	19.3362	18.9996	19.5652
Q9NRX4	PHP14_HUMAN 14 kDa phosphohistidine phosphatase OS=Homo sapiens OX=9606 GN=PHPT1 PE=1 SV=1	3	3	3			1.10019	-0.913077	0.0793981	1.88306	-2.33977	17.732	19.4968	17.865	18.3711	17.8284	18.2968
P21912	SDHB_HUMAN Succinate dehydrogenase [ubiquinone] iron-sulfur subunit, mitochondrial OS=Homo sapiens OX=9606 GN=SDHB PE=1 SV=3	9	9	9			1.09974	2.29144	0.0794804	0.204272	2.33882	18.2976	15.9094	18.3717	17.6159	17.9783	14.2479
P49736	MCM2_HUMAN DNA replication licensing factor MCM2 OS=Homo sapiens OX=9606 GN=MCM2 PE=1 SV=4	15	15	15			1.09718	0.593809	0.0799503	0.662591	2.33345	18.4731	17.5695	18.593	18.1752	18.0608	17.6007
Q9GZL7	WDR12_HUMAN Ribosome biogenesis protein WDR12 OS=Homo sapiens OX=9606 GN=WDR12 PE=1 SV=2	10	10	10			1.09662	-0.484384	0.0800534	1.39899	-2.33226	17.5071	18.1994	17.3367	17.6049	17.1906	17.6833
P09486	SPRC_HUMAN SPARC OS=Homo sapiens OX=9606 GN=SPARC PE=1 SV=1	11	11	11			1.09641	0.542351	0.0800922	0.686651	2.33182	21.4353	20.581	21.7072	21.2818	21.526	21.1785
P46459	NSF_HUMAN Vesicle-fusing ATPase OS=Homo sapiens OX=9606 GN=NSF PE=1 SV=3	22	22	22			1.09632	0.225548	0.0801088	0.85527	2.33163	19.1263	18.9477	19.1181	18.8102	18.9105	18.7203
Q8NE71	ABCF1_HUMAN ATP-binding cassette sub-family F member 1 OS=Homo sapiens OX=9606 GN=ABCF1 PE=1 SV=2	24	24	24			1.09554	-0.401519	0.0802528	1.3209	-2.32999	18.8251	19.4229	18.7413	18.8584	18.6326	19.1224
O60493	SNX3_HUMAN Sorting nexin-3 OS=Homo sapiens OX=9606 GN=SNX3 PE=1 SV=3	6	6	6			1.09447	-1.33674	0.0804507	2.5258	-2.32774	15.9145	18.7027	17.3251	18.1574	17.6792	18.069
Q9Y2Q3	GSTK1_HUMAN Glutathione S-transferase kappa 1 OS=Homo sapiens OX=9606 GN=GSTK1 PE=1 SV=3	9	9	9			1.09339	1.30456	0.080651	0.404845	2.32548	19.8606	18.0934	20.8266	19.6929	19.8822	18.8695
P23588	IF4B_HUMAN Eukaryotic translation initiation factor 4B OS=Homo sapiens OX=9606 GN=EIF4B PE=1 SV=2	12	12	12			1.09097	-0.901365	0.0811017	1.86783	-2.32039	18.9129	20.2125	18.7299	18.9325	18.6317	19.8335
Q9Y3E5	PTH2_HUMAN Peptidyl-tRNA hydrolase 2, mitochondrial OS=Homo sapiens OX=9606 GN=PTRH2 PE=1 SV=1	5	5	5			1.09066	-1.15599	0.0811596	2.22837	-2.31974	17.4998	19.1316	16.8733	17.5258	17.112	18.2956
Q15397	PUM3_HUMAN Pumilio homolog 3 OS=Homo sapiens OX=9606 GN=PUM3 PE=1 SV=3	11	11	11			1.0901	-0.503247	0.0812643	1.4174	-2.31856	17.6183	18.4751	18.1648	18.2557	17.5646	18.1266
Q96EK5	KBP_HUMAN KIF-binding protein OS=Homo sapiens OX=9606 GN=KIFBP PE=1 SV=1	10	10	10			1.08954	-0.608749	0.0813692	1.52494	-2.3174	17.5695	18.3885	17.2225	18.2352	17.646	17.6405
P67870	CSK2B_HUMAN Casein kinase II subunit beta OS=Homo sapiens OX=9606 GN=CSNK2B PE=1 SV=1	5	5	5			1.08951	-0.354804	0.0813748	1.27881	-2.31732	18.0557	18.5381	17.9438	18.252	18.3182	18.592
Q9UL15	BAG5_HUMAN BAG family molecular chaperone regulator 5 OS=Homo sapiens OX=9606 GN=BAG5 PE=1 SV=1	7	7	6			1.08742	-0.260842	0.0817674	1.19818	-2.31294	17.5353	17.577	17.1833	17.5304	17.259	17.6528
P01889	HLAB_HUMAN HLA class I histocompatibility antigen, B alpha chain OS=Homo sapiens OX=9606 GN=HLA-B PE=1 SV=3	11	7	5			1.08663	0.360498	0.0819162	0.778896	2.31129	19.7038	19.3876	19.9812	19.6293	20.1212	19.7078
Q9HCU5	PREB_HUMAN Prolactin regulatory element-binding protein OS=Homo sapiens OX=9606 GN=PREB PE=1 SV=2	5	5	5			1.08596	-1.0765	0.0820427	2.10891	-2.30989	21.634	23.4589	22.6593	22.446	21.5574	23.1753
O95340	PAPS2_HUMAN Bifunctional 3-phosphoadenosine 5-phosphosulfate synthase 2 OS=Homo sapiens OX=9606 GN=PAPSS2 PE=1 SV=2	19	19	18			1.08545	-0.47047	0.0821391	1.38556	-2.30881	19.1961	19.9929	19.0576	19.3234	19.1607	19.5097
Q9Y4X5	ARI1_HUMAN E3 ubiquitin-protein ligase ARIH1 OS=Homo sapiens OX=9606 GN=ARIH1 PE=1 SV=2	7	7	7			1.0837	-0.346485	0.0824708	1.27146	-2.30514	16.3325	16.5569	15.847	16.4231	16.1789	16.4179
Q13155	AIMP2_HUMAN Aminoacyl tRNA synthase complex-interacting multifunctional protein 2 OS=Homo sapiens OX=9606 GN=AIMP2 PE=1 SV=2	6	6	6			1.08212	-0.569679	0.0827713	1.48419	-2.30184	18.3144	19.1661	18.3982	18.4931	18.4984	19.2609
P32321	DCTD_HUMAN Deoxycytidylate deaminase OS=Homo sapiens OX=9606 GN=DCTD PE=1 SV=2	4	4	4			1.08161	-2.10574	0.0828686	4.30418	-2.30078	15.5921	18.273	15.0698	15.6433	13.8657	16.9286
P32189	GLPK_HUMAN Glycerol kinase OS=Homo sapiens OX=9606 GN=GK PE=1 SV=3;sp	9	9	7			1.07969	-0.503916	0.0832358	1.41806	-2.29676	18.0427	18.6754	17.5723	18.1298	18.0018	18.3234
Q02388	CO7A1_HUMAN Collagen alpha-1(VII) chain OS=Homo sapiens OX=9606 GN=COL7A1 PE=1 SV=2	10	10	10			1.07937	-2.2085	0.0832971	4.62194	-2.29609	17.4764	19.1352	18.2163	18.6334	15.2069	19.7564
O75746	CMC1_HUMAN Calcium-binding mitochondrial carrier protein Aralar1 OS=Homo sapiens OX=9606 GN=SLC25A12 PE=1 SV=2	8	5	5			1.07777	1.16784	0.0836046	0.445087	2.29274	17.2706	16.4124	17.5594	17.0557	17.4763	15.3346
O95528	GTR10_HUMAN Solute carrier family 2, facilitated glucose transporter member 10 OS=Homo sapiens OX=9606 GN=SLC2A10 PE=1 SV=2	3	3	3			1.07645	2.03621	0.0838591	0.243803	2.28998	18.7695	15.7476	16.0898	14.9554	18.1578	16.2054
Q9UBU8	MO4L1_HUMAN Mortality factor 4-like protein 1 OS=Homo sapiens OX=9606 GN=MORF4L1 PE=1 SV=2	5	5	4			1.07574	-1.08181	0.0839963	2.11669	-2.28849	14.4455	16.4581	15.8895	15.7921	14.8308	16.1611
O14662	STX16_HUMAN Syntaxin-16 OS=Homo sapiens OX=9606 GN=STX16 PE=1 SV=3	3	3	3			1.07429	0.908442	0.0842772	0.53276	2.28546	16.4902	15.9881	16.7656	14.9361	16.586	16.1923
Q8IV08	PLD3_HUMAN 5-3 exonuclease PLD3 OS=Homo sapiens OX=9606 GN=PLD3 PE=1 SV=1	7	7	7			1.07085	-0.83121	0.0849474	1.77918	-2.27827	17.9433	18.708	17.3902	18.9468	17.6934	17.8656
Q9UDT6	CLIP2_HUMAN CAP-Gly domain-containing linker protein 2 OS=Homo sapiens OX=9606 GN=CLIP2 PE=1 SV=1	21	17	17			1.06946	-0.925685	0.0852197	1.89959	-2.27539	17.6755	18.5563	16.7721	17.5299	17.1993	18.3377
Q15643	TRIPB_HUMAN Thyroid receptor-interacting protein 11 OS=Homo sapiens OX=9606 GN=TRIP11 PE=1 SV=3	22	22	22			1.0694	-0.653236	0.0852315	1.57269	-2.27525	17.8185	18.128	16.9921	17.7967	17.4909	18.3366
P19623	SPEE_HUMAN Spermidine synthase OS=Homo sapiens OX=9606 GN=SRM PE=1 SV=1	16	16	16			1.06763	-0.578	0.0855796	1.49278	-2.27157	17.5221	18.5094	17.898	18.0325	18.0748	18.6871
Q969Z0	FAKD4_HUMAN FAST kinase domain-containing protein 4 OS=Homo sapiens OX=9606 GN=TBRG4 PE=1 SV=1	6	6	6			1.0675	-2.06615	0.0856052	4.18768	-2.27129	15.2772	18.1174	14.8546	15.3416	15.0967	17.968
Q96KR1	ZFR_HUMAN Zinc finger RNA-binding protein OS=Homo sapiens OX=9606 GN=ZFR PE=1 SV=2	11	11	11			1.06675	-1.099	0.0857531	2.14206	-2.26973	17.0634	17.9385	15.921	16.9651	16.6913	18.0691
Q13885	TBB2A_HUMAN Tubulin beta-2A chain OS=Homo sapiens OX=9606 GN=TUBB2A PE=1 SV=1	23	4	1			1.06477	0.604355	0.086145	0.657765	2.2656	20.3627	20.0147	20.3168	19.936	20.2666	19.1824
P61421	VA0D1_HUMAN V-type proton ATPase subunit d 1 OS=Homo sapiens OX=9606 GN=ATP6V0D1 PE=1 SV=1	5	5	5			1.06425	0.664633	0.0862482	0.630849	2.26452	19.3251	19.3207	20.0304	18.8718	19.4709	18.6399
Q13509	TBB3_HUMAN Tubulin beta-3 chain OS=Homo sapiens OX=9606 GN=TUBB3 PE=1 SV=2	23	9	9			1.06099	-0.270045	0.086898	1.20585	-2.25773	20.6049	20.997	20.8164	20.7936	20.7078	21.1487
Q14558	KPRA_HUMAN Phosphoribosyl pyrophosphate synthase-associated protein 1 OS=Homo sapiens OX=9606 GN=PRPSAP1 PE=1 SV=2	8	8	8			1.0604	0.513331	0.0870162	0.700603	2.25651	19.0827	18.5302	19.19	18.9692	18.9797	18.213
O60443	GSDME_HUMAN Gasdermin-E OS=Homo sapiens OX=9606 GN=GSDME PE=1 SV=2	7	7	7			1.05948	0.370866	0.0872007	0.773318	2.25458	17.1914	16.9786	16.9751	16.8581	17.4502	16.6675
P51153	RAB13_HUMAN Ras-related protein Rab-13 OS=Homo sapiens OX=9606 GN=RAB13 PE=1 SV=1	6	5	5			1.05939	1.10903	0.0872188	0.463606	2.25441	18.5927	16.472	18.5426	18.1172	18.4336	17.6527
O75340	PDCD6_HUMAN Programmed cell death protein 6 OS=Homo sapiens OX=9606 GN=PDCD6 PE=1 SV=1	7	7	7			1.05574	0.63892	0.0879549	0.642194	2.24683	19.3489	19.2545	19.7559	18.7798	19.2684	18.4223
P05362	ICAM1_HUMAN Intercellular adhesion molecule 1 OS=Homo sapiens OX=9606 GN=ICAM1 PE=1 SV=2	5	5	5			1.05329	1.24088	0.0884525	0.423114	2.24173	17.5957	15.3607	17.717	16.7381	17.7074	17.1987
Q96A49	SYAP1_HUMAN Synapse-associated protein 1 OS=Homo sapiens OX=9606 GN=SYAP1 PE=1 SV=1	11	11	11			1.05266	-0.616226	0.0885809	1.53286	-2.24041	18.1045	18.5149	17.3389	17.9925	17.6442	18.4289
P20290	BTF3_HUMAN Transcription factor BTF3 OS=Homo sapiens OX=9606 GN=BTF3 PE=1 SV=1	5	5	5			1.05139	-0.716633	0.0888403	1.64334	-2.23778	20.1625	21.4526	20.2231	20.3613	20.0729	20.7944
Q9NQC3	RTN4_HUMAN Reticulon-4 OS=Homo sapiens OX=9606 GN=RTN4 PE=1 SV=2	11	11	11			1.04973	0.235257	0.0891805	0.849534	2.23434	22.7571	22.41	22.9363	22.6813	22.7254	22.6217
Q6XZF7	DNMBP_HUMAN Dynamin-binding protein OS=Homo sapiens OX=9606 GN=DNMBP PE=1 SV=1	13	13	13			1.04751	-0.469252	0.0896376	1.38439	-2.22974	17.0937	17.8858	17.1257	17.3147	16.8668	17.2934
Q9BW60	ELOV1_HUMAN Elongation of very long chain fatty acids protein 1 OS=Homo sapiens OX=9606 GN=ELOVL1 PE=1 SV=1	3	3	3			1.04747	-0.731905	0.0896458	1.66083	-2.22966	17.7239	17.9829	16.9772	18.3002	17.9191	18.5327
P55809	SCOT1_HUMAN Succinyl-CoA:3-ketoacid coenzyme A transferase 1, mitochondrial OS=Homo sapiens OX=9606 GN=OXCT1 PE=1 SV=1	11	11	11			1.04691	0.422602	0.0897615	0.746078	2.22848	17.9515	17.2175	18.0153	17.8508	17.8523	17.483
Q9BS26	ERP44_HUMAN Endoplasmic reticulum resident protein 44 OS=Homo sapiens OX=9606 GN=ERP44 PE=1 SV=1	9	9	9			1.04528	-0.490003	0.090099	1.40445	-2.22512	19.6063	20.2454	19.3552	19.5567	19.4526	20.0819
Q5VW32	BROX_HUMAN BRO1 domain-containing protein BROX OS=Homo sapiens OX=9606 GN=BROX PE=1 SV=1	3	3	3			1.04523	0.807215	0.0901094	0.571484	2.22501	18.4871	16.8195	18.063	17.9753	18.2825	17.6161
Q7L2H7	EIF3M_HUMAN Eukaryotic translation initiation factor 3 subunit M OS=Homo sapiens OX=9606 GN=EIF3M PE=1 SV=1	16	16	16			1.04447	-0.264182	0.0902672	1.20095	-2.22343	19.9816	20.4427	20.0366	20.0421	19.9699	20.2958
Q15942	ZYX_HUMAN Zyxin OS=Homo sapiens OX=9606 GN=ZYX PE=1 SV=1	18	18	18			1.04316	-0.478372	0.0905399	1.39317	-2.22073	21.0833	21.2842	20.8189	21.3192	21.1408	21.8747
Q96HE7	ERO1A_HUMAN ERO1-like protein alpha OS=Homo sapiens OX=9606 GN=ERO1A PE=1 SV=2	16	16	16			1.04236	0.56134	0.0907068	0.677672	2.21907	20.2586	19.3234	20.4982	19.9171	20.3002	20.1325
Q6Y7W6	GGYF2_HUMAN GRB10-interacting GYF protein 2 OS=Homo sapiens OX=9606 GN=GIGYF2 PE=1 SV=1	11	11	10			1.04143	-1.02555	0.0909013	2.03574	-2.21714	17.9163	19.1067	17.3875	17.7375	17.3591	18.8954
O43396	TXNL1_HUMAN Thioredoxin-like protein 1 OS=Homo sapiens OX=9606 GN=TXNL1 PE=1 SV=3	9	9	9			1.04131	-0.462476	0.0909264	1.3779	-2.21688	19.1666	19.6128	18.8434	19.1274	19.0756	19.7329
P20700	LMNB1_HUMAN Lamin-B1 OS=Homo sapiens OX=9606 GN=LMNB1 PE=1 SV=2	28	27	26			1.04118	0.456108	0.0909536	0.72895	2.21661	20.047	19.1247	19.9915	19.5726	19.8008	19.7736
Q8NEM2	SHCBP_HUMAN SHC SH2 domain-binding protein 1 OS=Homo sapiens OX=9606 GN=SHCBP1 PE=1 SV=3	11	11	11			1.04037	-1.45926	0.0911234	2.74967	-2.21495	16.1736	17.2486	16.476	16.9767	14.3813	17.1834
Q16186	ADRM1_HUMAN Proteasomal ubiquitin receptor ADRM1 OS=Homo sapiens OX=9606 GN=ADRM1 PE=1 SV=2	6	6	6			1.0402	-0.681093	0.0911591	1.60335	-2.21458	19.094	20.1201	19.042	19.1378	19.0619	19.9833
P82094	TMF1_HUMAN TATA element modulatory factor OS=Homo sapiens OX=9606 GN=TMF1 PE=1 SV=2	18	18	18			1.03947	-1.04945	0.0913125	2.06974	-2.21308	17.688	18.4982	17.229	17.6282	16.3397	18.2786
P49454	CENPF_HUMAN Centromere protein F OS=Homo sapiens OX=9606 GN=CENPF PE=1 SV=3	12	12	12			1.0384	-2.02763	0.0915377	4.07734	-2.21088	14.5753	17.8188	17.2669	17.1935	14.5638	17.4766
O94808	GFPT2_HUMAN Glutamine--fructose-6-phosphate aminotransferase [isomerizing] 2 OS=Homo sapiens OX=9606 GN=GFPT2 PE=1 SV=3	21	17	17			1.03593	-1.06293	0.0920598	2.08917	-2.20576	17.4468	19.0831	17.3352	17.6987	16.7373	17.9262
Q10471	GALT2_HUMAN Polypeptide N-acetylgalactosaminyltransferase 2 OS=Homo sapiens OX=9606 GN=GALNT2 PE=1 SV=1	17	17	16			1.03457	0.483424	0.0923485	0.715278	2.20295	20.0419	19.6818	20.6344	19.7762	19.9347	19.7028
Q5T6F2	UBAP2_HUMAN Ubiquitin-associated protein 2 OS=Homo sapiens OX=9606 GN=UBAP2 PE=1 SV=1	8	8	8			1.03443	-1.95799	0.0923783	3.8852	-2.20267	15.7857	18.5346	14.2263	16.0346	15.7493	17.0661
Q9UHD1	CHRD1_HUMAN Cysteine and histidine-rich domain-containing protein 1 OS=Homo sapiens OX=9606 GN=CHORDC1 PE=1 SV=2	7	7	7			1.03222	-0.455653	0.0928496	1.3714	-2.1981	18.6483	19.0348	18.0975	18.5775	18.3327	18.8331
O94832	MYO1D_HUMAN Unconventional myosin-Id OS=Homo sapiens OX=9606 GN=MYO1D PE=1 SV=2	24	24	23			1.03203	0.268118	0.0928902	0.830402	2.19771	18.251	18.176	18.3549	17.7893	18.2519	18.088
Q14690	RRP5_HUMAN Protein RRP5 homolog OS=Homo sapiens OX=9606 GN=PDCD11 PE=1 SV=3	18	18	18			1.03025	-0.835385	0.0932717	1.78433	-2.19403	17.3013	17.6836	17.8557	18.33	16.8811	18.5306
P01834	IGKC_HUMAN Immunoglobulin kappa constant OS=Homo sapiens OX=9606 GN=IGKC PE=1 SV=2	6	6	6			1.03009	-1.18179	0.0933061	2.26858	-2.19369	18.8065	20.9476	20.2985	20.6555	20.3084	21.3557
Q9P270	SLAI2_HUMAN SLAIN motif-containing protein 2 OS=Homo sapiens OX=9606 GN=SLAIN2 PE=1 SV=2	6	6	5			1.0299	-1.73611	0.0933469	3.33136	-2.19331	17.0147	17.5314	14.8413	17.8683	14.9803	16.6448
O60645	EXOC3_HUMAN Exocyst complex component 3 OS=Homo sapiens OX=9606 GN=EXOC3 PE=1 SV=3	5	5	5			1.02836	-0.722022	0.0936785	1.64949	-2.19013	17.0688	18.3117	16.8413	17.2176	17.0269	17.5738
Q16832	DDR2_HUMAN Discoidin domain-containing receptor 2 OS=Homo sapiens OX=9606 GN=DDR2 PE=1 SV=2	8	8	8			1.02771	0.582188	0.0938188	0.66795	2.18879	17.8875	16.806	17.9661	17.6387	17.8931	17.5554
Q5JSH3	WDR44_HUMAN WD repeat-containing protein 44 OS=Homo sapiens OX=9606 GN=WDR44 PE=1 SV=1	10	10	10			1.02714	-0.428586	0.093942	1.34591	-2.18762	18.2263	18.6146	17.8014	18.1406	18.0229	18.5812
P0DMV9	HS71B_HUMAN Heat shock 70 kDa protein 1B OS=Homo sapiens OX=9606 GN=HSPA1B PE=1 SV=1;sp	27	24	15			1.02672	0.25344	0.0940329	0.838894	2.18675	20.8364	20.4899	21.0589	20.6671	20.7768	20.7547
Q4V9L6	TM119_HUMAN Transmembrane protein 119 OS=Homo sapiens OX=9606 GN=TMEM119 PE=1 SV=1	2	2	2			1.02624	2.57561	0.0941369	0.167751	2.18575	18.7777	18.3859	18.6033	14.3856	18.8299	15.7126
P30043	BLVRB_HUMAN Flavin reductase (NADPH) OS=Homo sapiens OX=9606 GN=BLVRB PE=1 SV=3	7	7	7			1.02464	-0.389115	0.0944844	1.30959	-2.18245	17.554	17.5812	17.0892	17.6708	17.4017	17.9601
Q96ST3	SIN3A_HUMAN Paired amphipathic helix protein Sin3a OS=Homo sapiens OX=9606 GN=SIN3A PE=1 SV=2	4	4	4			1.02424	-0.936789	0.0945714	1.91426	-2.18163	15.677	16.4491	14.5343	15.7926	15.629	16.4089
P01860	IGHG3_HUMAN Immunoglobulin heavy constant gamma 3 OS=Homo sapiens OX=9606 GN=IGHG3 PE=1 SV=2	8	5	3			1.02395	-0.514652	0.0946346	1.42865	-2.18104	17.5981	18.4734	17.6701	17.97	18.1198	18.4886
Q1KMD3	HNRL2_HUMAN Heterogeneous nuclear ribonucleoprotein U-like protein 2 OS=Homo sapiens OX=9606 GN=HNRNPUL2 PE=1 SV=1	17	17	17			1.0218	0.590481	0.0951043	0.664121	2.1766	19.4219	18.5578	19.7362	18.9525	19.565	19.4416
Q6NXE6	ARMC6_HUMAN Armadillo repeat-containing protein 6 OS=Homo sapiens OX=9606 GN=ARMC6 PE=1 SV=2	4	4	4			1.02098	-0.739498	0.095284	1.66959	-2.17493	17.0649	17.2927	16.233	17.1602	16.8477	17.9112
Q16555	DPYL2_HUMAN Dihydropyrimidinase-related protein 2 OS=Homo sapiens OX=9606 GN=DPYSL2 PE=1 SV=1	24	24	22			1.02066	0.559652	0.0953542	0.678466	2.17425	21.6615	20.9423	22.0487	21.6783	22.073	21.4837
Q6IA86	ELP2_HUMAN Elongator complex protein 2 OS=Homo sapiens OX=9606 GN=ELP2 PE=1 SV=2	7	7	7			1.01998	-0.503502	0.0955037	1.41765	-2.17286	16.4608	16.7012	16.3012	16.5976	16.3504	17.324
P24534	EF1B_HUMAN Elongation factor 1-beta OS=Homo sapiens OX=9606 GN=EEF1B2 PE=1 SV=3	9	8	7			1.01992	-0.616295	0.0955169	1.53293	-2.17274	22.5621	22.5501	21.8149	22.6997	22.1859	23.1621
Q6PJT7	ZC3HE_HUMAN Zinc finger CCCH domain-containing protein 14 OS=Homo sapiens OX=9606 GN=ZC3H14 PE=1 SV=1	6	6	6			1.01658	-1.69276	0.0962543	3.23275	-2.16588	16.5263	17.9995	14.9689	16.1061	14.7701	17.2378
Q15036	SNX17_HUMAN Sorting nexin-17 OS=Homo sapiens OX=9606 GN=SNX17 PE=1 SV=1	10	10	10			1.01642	-0.782385	0.0962897	1.71997	-2.16554	17.8387	19.3183	17.834	18.1072	18.1096	18.7039
P46926	GNPI1_HUMAN Glucosamine-6-phosphate isomerase 1 OS=Homo sapiens OX=9606 GN=GNPDA1 PE=1 SV=1	9	4	4			1.0156	1.63491	0.0964717	0.32199	2.16386	18.5617	16.757	18.6649	18.3341	18.511	15.7417
O95793	STAU1_HUMAN Double-stranded RNA-binding protein Staufen homolog 1 OS=Homo sapiens OX=9606 GN=STAU1 PE=1 SV=2	12	12	12			1.01517	-0.63299	0.0965673	1.55078	-2.16297	18.925	19.6774	18.2973	18.8921	18.6205	19.1722
Q2NL82	TSR1_HUMAN Pre-rRNA-processing protein TSR1 homolog OS=Homo sapiens OX=9606 GN=TSR1 PE=1 SV=1	7	7	7			1.01506	-0.526351	0.0965917	1.44028	-2.16274	17.6121	17.8895	16.8138	17.6377	17.1999	17.6776
A6NDG6	PGP_HUMAN Glycerol-3-phosphate phosphatase OS=Homo sapiens OX=9606 GN=PGP PE=1 SV=1	5	5	5			1.01501	0.965584	0.0966029	0.512071	2.16264	17.5196	15.8808	17.888	17.2213	17.1172	16.5259
Q9BZG1	RAB34_HUMAN Ras-related protein Rab-34 OS=Homo sapiens OX=9606 GN=RAB34 PE=1 SV=1	6	6	5			1.01422	-0.1776	0.0967787	1.131	-2.16101	18.2447	18.3002	18.3027	18.4635	18.0785	18.3951
O15372	EIF3H_HUMAN Eukaryotic translation initiation factor 3 subunit H OS=Homo sapiens OX=9606 GN=EIF3H PE=1 SV=1	10	10	10			1.01308	-0.965183	0.0970331	1.95231	-2.15867	20.3062	21.4976	19.4803	20.1893	19.9093	20.9044
Q13439	GOGA4_HUMAN Golgin subfamily A member 4 OS=Homo sapiens OX=9606 GN=GOLGA4 PE=1 SV=1	32	32	32			1.01239	-0.541517	0.0971874	1.4555	-2.15726	17.7185	18.3813	17.359	17.6595	17.2709	17.9321
O15371	EIF3D_HUMAN Eukaryotic translation initiation factor 3 subunit D OS=Homo sapiens OX=9606 GN=EIF3D PE=1 SV=1	14	14	14			1.0121	-0.886019	0.0972523	1.84807	-2.15666	19.4412	20.7924	19.0066	19.4899	19.0465	19.8701
P15151	PVR_HUMAN Poliovirus receptor OS=Homo sapiens OX=9606 GN=PVR PE=1 SV=2	4	4	4			1.01191	-1.71863	0.0972949	3.29124	-2.15628	15.6086	18.4107	15.8635	15.8823	15.7465	18.0815
Q9BZJ0	CRNL1_HUMAN Crooked neck-like protein 1 OS=Homo sapiens OX=9606 GN=CRNKL1 PE=1 SV=4	3	3	3			1.01103	-0.361776	0.0974922	1.28501	-2.15446	16.385	16.2835	16.0286	16.6921	16.1302	16.6535
Q9BSJ8	ESYT1_HUMAN Extended synaptotagmin-1 OS=Homo sapiens OX=9606 GN=ESYT1 PE=1 SV=1	33	33	33			1.01056	0.449186	0.0975978	0.732456	2.15349	20.5816	19.7584	20.7018	20.4215	20.5306	20.2865
P82675	RT05_HUMAN 28S ribosomal protein S5, mitochondrial OS=Homo sapiens OX=9606 GN=MRPS5 PE=1 SV=2	4	4	4			1.01053	-1.53067	0.0976045	2.8892	-2.15343	15.3937	17.9319	15.1159	15.5812	14.7983	16.3869
P02462	CO4A1_HUMAN Collagen alpha-1(IV) chain OS=Homo sapiens OX=9606 GN=COL4A1 PE=1 SV=4	5	5	5			1.00993	1.39875	0.0977395	0.379258	2.15221	18.9459	16.0579	18.6314	18.1839	18.4623	17.6015
O43865	SAHH2_HUMAN S-adenosylhomocysteine hydrolase-like protein 1 OS=Homo sapiens OX=9606 GN=AHCYL1 PE=1 SV=2	12	12	12			1.0098	0.695834	0.0977687	0.617352	2.15194	18.5733	17.5414	19.1292	18.4061	18.5749	18.2424
P06396	GELS_HUMAN Gelsolin OS=Homo sapiens OX=9606 GN=GSN PE=1 SV=1	27	27	10			1.00639	0.415262	0.0985394	0.749883	2.14493	22.3357	21.47	22.2606	22.0402	22.195	22.0354
Q9BYT8	NEUL_HUMAN Neurolysin, mitochondrial OS=Homo sapiens OX=9606 GN=NLN PE=1 SV=1	14	14	14			1.00519	-1.56762	0.0988121	2.96415	-2.14248	16.589	19.3716	16.1612	17.0252	17.1176	18.1739
Q9NRW3	ABC3C_HUMAN DNA dC->dU-editing enzyme APOBEC-3C OS=Homo sapiens OX=9606 GN=APOBEC3C PE=1 SV=2	5	5	5			1.00509	0.763779	0.0988348	0.588952	2.14228	18.6999	17.5977	19.0496	18.7147	19.1742	18.3199
P26599	PTBP1_HUMAN Polypyrimidine tract-binding protein 1 OS=Homo sapiens OX=9606 GN=PTBP1 PE=1 SV=1	19	19	18			1.00481	0.166247	0.0988986	0.891158	2.14171	20.9768	20.7483	20.8754	20.9163	21.0057	20.6945
P49773	HINT1_HUMAN Histidine triad nucleotide-binding protein 1 OS=Homo sapiens OX=9606 GN=HINT1 PE=1 SV=2	2	2	2			1.00468	-1.40007	0.0989282	2.63914	-2.14143	17.0477	18.8923	16.5561	17.3548	17.65	19.2069
Q9Y316	MEMO1_HUMAN Protein MEMO1 OS=Homo sapiens OX=9606 GN=MEMO1 PE=1 SV=1	8	8	8			1.00461	-0.664506	0.0989441	1.58503	-2.14129	18.3905	19.5562	18.5087	18.5154	18.4221	19.2432
P49023	PAXI_HUMAN Paxillin OS=Homo sapiens OX=9606 GN=PXN PE=1 SV=3	12	12	12			1.00457	-1.44801	0.0989532	2.72831	-2.14121	18.5515	20.0926	17.0162	18.4617	18.2664	19.6238
Q96BH1	RNF25_HUMAN E3 ubiquitin-protein ligase RNF25 OS=Homo sapiens OX=9606 GN=RNF25 PE=1 SV=1	4	4	4			1.00453	-1.42219	0.0989624	2.67992	-2.14113	15.6852	17.4167	15.2639	15.4913	14.5143	16.822
Q9C0C2	TB182_HUMAN 182 kDa tankyrase-1-binding protein OS=Homo sapiens OX=9606 GN=TNKS1BP1 PE=1 SV=4	51	51	51			1.0041	0.19544	0.0990604	0.873307	2.14024	19.4635	19.1457	19.1661	19.0993	19.2601	19.0585
Q13610	PWP1_HUMAN Periodic tryptophan protein 1 homolog OS=Homo sapiens OX=9606 GN=PWP1 PE=1 SV=1	5	5	5			1.00241	1.49989	0.0994466	0.35358	2.13677	16.0048	16.382	17.9229	15.0138	17.2036	15.2359
Q8WWK9	CKAP2_HUMAN Cytoskeleton-associated protein 2 OS=Homo sapiens OX=9606 GN=CKAP2 PE=1 SV=1	5	5	5			1.00195	-1.81109	0.099552	3.50907	-2.13584	14.7152	17.866	15.0815	15.0704	14.8878	17.1814
Q8N6T3	ARFG1_HUMAN ADP-ribosylation factor GTPase-activating protein 1 OS=Homo sapiens OX=9606 GN=ARFGAP1 PE=1 SV=2	9	9	9			1.00062	-0.476337	0.0998573	1.39121	-2.13311	18.9938	19.5421	18.6703	18.8825	18.723	19.3915
Q9Y287	ITM2B_HUMAN Integral membrane protein 2B OS=Homo sapiens OX=9606 GN=ITM2B PE=1 SV=1	3	3	3			0.999477	-1.52636	0.10012	2.88058	-2.13078	14.6214	17.8109	14.8292	15.6473	15.5987	16.1703
Q5R3I4	TTC38_HUMAN Tetratricopeptide repeat protein 38 OS=Homo sapiens OX=9606 GN=TTC38 PE=1 SV=1	3	3	3			0.998976	-1.45034	0.100236	2.73272	-2.12975	15.9391	17.7383	15.6686	15.7685	15.2532	17.7051
Q3KQU3	MA7D1_HUMAN MAP7 domain-containing protein 1 OS=Homo sapiens OX=9606 GN=MAP7D1 PE=1 SV=1	13	13	13			0.998706	-1.16714	0.100298	2.24566	-2.1292	17.7166	19.4666	17.4263	17.6444	17.2928	18.826
O75475	PSIP1_HUMAN PC4 and SFRS1-interacting protein OS=Homo sapiens OX=9606 GN=PSIP1 PE=1 SV=1	7	7	7			0.997279	0.975059	0.100629	0.508719	2.12628	17.5657	15.6071	17.4945	17.1166	17.1631	16.5744
P00387	NB5R3_HUMAN NADH-cytochrome b5 reductase 3 OS=Homo sapiens OX=9606 GN=CYB5R3 PE=1 SV=3	13	13	13			0.995255	0.257891	0.101099	0.83631	2.12214	22.0125	21.4339	21.8384	21.669	21.8146	21.789
P56945	BCAR1_HUMAN Breast cancer anti-estrogen resistance protein 1 OS=Homo sapiens OX=9606 GN=BCAR1 PE=1 SV=2	9	9	9			0.993992	-1.32675	0.101393	2.50837	-2.11955	17.0909	18.3446	15.5278	17.4278	17.3097	18.1364
P63173	RL38_HUMAN 60S ribosomal protein L38 OS=Homo sapiens OX=9606 GN=RPL38 PE=1 SV=2	4	4	4			0.993253	-0.613847	0.101566	1.53033	-2.11804	19.076	20.2025	19.0248	19.2258	19.242	19.7561
Q8IYS2	K2013_HUMAN Uncharacterized protein KIAA2013 OS=Homo sapiens OX=9606 GN=KIAA2013 PE=1 SV=1	3	3	3			0.993043	-1.04324	0.101615	2.06085	-2.11761	15.6319	16.9523	15.9827	15.8455	15.4873	17.4338
O43294	TGFI1_HUMAN Transforming growth factor beta-1-induced transcript 1 protein OS=Homo sapiens OX=9606 GN=TGFB1I1 PE=1 SV=2	5	5	5			0.992215	-1.14125	0.101809	2.20572	-2.11592	18.1479	20.0511	18.1437	18.2264	17.8182	19.256
Q13547	HDAC1_HUMAN Histone deacetylase 1 OS=Homo sapiens OX=9606 GN=HDAC1 PE=1 SV=1	8	8	5			0.991912	0.739578	0.10188	0.598915	2.1153	17.7863	17.2871	17.7885	17.3623	17.5899	16.2966
O15294	OGT1_HUMAN UDP-N-acetylglucosamine--peptide N-acetylglucosaminyltransferase 110 kDa subunit OS=Homo sapiens OX=9606 GN=OGT PE=1 SV=3	12	12	11			0.99088	-0.767223	0.102122	1.70199	-2.11319	17.8871	18.4848	17.8111	17.8716	17.0575	18.701
P22413	ENPP1_HUMAN Ectonucleotide pyrophosphatase/phosphodiesterase family member 1 OS=Homo sapiens OX=9606 GN=ENPP1 PE=1 SV=2	8	8	8			0.989347	-0.80054	0.102483	1.74175	-2.11006	17.3303	17.8373	16.4133	17.1031	16.3728	17.5776
O00622	CCN1_HUMAN CCN family member 1 OS=Homo sapiens OX=9606 GN=CCN1 PE=1 SV=1	9	9	9			0.989065	-0.711851	0.10255	1.6379	-2.10949	17.6153	18.8001	17.6889	18.7382	18.6334	18.5348
P41221	WNT5A_HUMAN Protein Wnt-5a OS=Homo sapiens OX=9606 GN=WNT5A PE=1 SV=2	11	11	9			0.987996	0.546989	0.102803	0.684447	2.1073	19.4091	18.6028	19.3365	19.1541	19.0264	18.374
P07858	CATB_HUMAN Cathepsin B OS=Homo sapiens OX=9606 GN=CTSB PE=1 SV=3	11	11	11			0.987825	-0.522195	0.102843	1.43614	-2.10696	21.0894	21.8889	21.1765	21.1848	21.1925	21.9513
P26006	ITA3_HUMAN Integrin alpha-3 OS=Homo sapiens OX=9606 GN=ITGA3 PE=1 SV=5	9	9	9			0.987402	-0.860013	0.102943	1.81505	-2.10609	16.3707	17.8891	16.6516	17.9242	17.5885	17.3776
P67809	YBOX1_HUMAN Y-box-binding protein 1 OS=Homo sapiens OX=9606 GN=YBX1 PE=1 SV=3	15	15	10			0.986045	-0.939761	0.103265	1.91821	-2.10332	21.9842	23.2151	21.2684	21.8477	21.5259	22.535
P37268	FDFT_HUMAN Squalene synthase OS=Homo sapiens OX=9606 GN=FDFT1 PE=1 SV=1	8	8	8			0.985667	1.3066	0.103355	0.404273	2.10255	19.209	16.8751	19.7914	18.6719	18.9221	18.4558
P13693	TCTP_HUMAN Translationally-controlled tumor protein OS=Homo sapiens OX=9606 GN=TPT1 PE=1 SV=1	9	9	9			0.984753	-0.44986	0.103573	1.36591	-2.10069	21.4728	21.3997	21.341	22.0554	21.2463	21.9546
Q8TAF3	WDR48_HUMAN WD repeat-containing protein 48 OS=Homo sapiens OX=9606 GN=WDR48 PE=1 SV=1	2	2	2			0.984697	0.534603	0.103586	0.690349	2.10057	15.4044	14.9863	15.9884	15.5481	15.7123	14.9669
Q9H061	T126A_HUMAN Transmembrane protein 126A OS=Homo sapiens OX=9606 GN=TMEM126A PE=1 SV=1	2	2	2			0.983933	-2.31565	0.103769	4.97829	-2.09901	14.9896	19.3932	15.8987	18.0324	18.4322	18.8418
P27487	DPP4_HUMAN Dipeptidyl peptidase 4 OS=Homo sapiens OX=9606 GN=DPP4 PE=1 SV=2	22	22	21			0.983771	0.752207	0.103808	0.593695	2.09868	19.6167	18.4222	19.8342	19.3577	20.0658	19.4803
O75351	VPS4B_HUMAN Vacuolar protein sorting-associated protein 4B OS=Homo sapiens OX=9606 GN=VPS4B PE=1 SV=2	6	6	5			0.983113	0.318764	0.103965	0.801756	2.09734	17.8839	17.6933	17.7195	17.3572	17.6474	17.244
Q14677	EPN4_HUMAN Clathrin interactor 1 OS=Homo sapiens OX=9606 GN=CLINT1 PE=1 SV=1	14	14	14			0.982763	-0.824625	0.104049	1.77107	-2.09663	17.989	19.4041	17.7217	18.0905	18.0663	18.7563
Q9BXP5	SRRT_HUMAN Serrate RNA effector molecule homolog OS=Homo sapiens OX=9606 GN=SRRT PE=1 SV=1	12	12	12			0.981905	-0.537312	0.104255	1.45127	-2.09488	18.105	18.4673	17.763	17.957	17.6037	18.6593
Q96S59	RANB9_HUMAN Ran-binding protein 9 OS=Homo sapiens OX=9606 GN=RANBP9 PE=1 SV=1	4	4	4			0.981635	-0.481731	0.104319	1.39642	-2.09433	16.7334	17.3542	16.4034	17.0808	16.4935	16.6406
O43242	PSMD3_HUMAN 26S proteasome non-ATPase regulatory subunit 3 OS=Homo sapiens OX=9606 GN=PSMD3 PE=1 SV=2	20	20	20			0.98158	-0.469574	0.104333	1.3847	-2.09422	19.8366	20.7361	19.8903	19.983	19.7989	20.2154
Q13442	HAP28_HUMAN 28 kDa heat- and acid-stable phosphoprotein OS=Homo sapiens OX=9606 GN=PDAP1 PE=1 SV=1	5	5	5			0.981182	-0.485411	0.104428	1.39998	-2.0934	19.0859	19.7262	18.8031	19.0642	19.1044	19.6592
Q9Y385	UB2J1_HUMAN Ubiquitin-conjugating enzyme E2 J1 OS=Homo sapiens OX=9606 GN=UBE2J1 PE=1 SV=2	2	2	2			0.980644	-0.582512	0.104558	1.49745	-2.09231	15.2485	16.2278	15.0622	15.3901	15.0145	15.4548
Q9UDR5	AASS_HUMAN Alpha-aminoadipic semialdehyde synthase, mitochondrial OS=Homo sapiens OX=9606 GN=AASS PE=1 SV=1	5	5	5			0.979548	-1.148	0.104822	2.21606	-2.09008	15.5765	17.6286	15.4952	16.6244	16.932	17.1947
Q9NQR4	NIT2_HUMAN Omega-amidase NIT2 OS=Homo sapiens OX=9606 GN=NIT2 PE=1 SV=1	12	12	11			0.979171	1.07349	0.104913	0.475168	2.08931	18.5805	16.6951	18.7965	18.4501	18.5181	17.5294
Q7LG56	RIR2B_HUMAN Ribonucleoside-diphosphate reductase subunit M2 B OS=Homo sapiens OX=9606 GN=RRM2B PE=1 SV=1	6	5	4			0.978589	-1.72912	0.105054	3.31526	-2.08812	15.054	15.5081	15.0683	17.225	15.681	18.2576
Q8TDN6	BRX1_HUMAN Ribosome biogenesis protein BRX1 homolog OS=Homo sapiens OX=9606 GN=BRIX1 PE=1 SV=2	7	7	7			0.978469	-0.922442	0.105083	1.89532	-2.08788	17.5809	18.9219	17.0304	17.5254	17.4815	18.4128
P43246	MSH2_HUMAN DNA mismatch repair protein Msh2 OS=Homo sapiens OX=9606 GN=MSH2 PE=1 SV=1	11	11	11			0.976711	-1.18348	0.105509	2.27124	-2.0843	17.3146	18.5117	15.982	17.1159	16.8529	18.0724
Q8NC56	LEMD2_HUMAN LEM domain-containing protein 2 OS=Homo sapiens OX=9606 GN=LEMD2 PE=1 SV=1	4	4	4			0.976653	1.52022	0.105523	0.348633	2.08418	17.8716	15.8783	17.3152	17.2093	17.2432	14.7818
P04899	GNAI2_HUMAN Guanine nucleotide-binding protein G(i) subunit alpha-2 OS=Homo sapiens OX=9606 GN=GNAI2 PE=1 SV=3	16	16	11			0.97591	0.603378	0.105704	0.658211	2.08267	20.5497	19.5396	20.5222	20.5087	20.753	19.9665
P51452	DUS3_HUMAN Dual specificity protein phosphatase 3 OS=Homo sapiens OX=9606 GN=DUSP3 PE=1 SV=1	2	2	2			0.975904	-1.42361	0.105705	2.68256	-2.08265	17.0153	17.8669	16.5427	17.0847	14.9136	17.7909
P78318	IGBP1_HUMAN Immunoglobulin-binding protein 1 OS=Homo sapiens OX=9606 GN=IGBP1 PE=1 SV=1	6	6	6			0.975841	-0.661731	0.10572	1.58198	-2.08253	17.095	18.0389	16.7205	17.0968	17.1679	17.8329
Q8NEZ2	VP37A_HUMAN Vacuolar protein sorting-associated protein 37A OS=Homo sapiens OX=9606 GN=VPS37A PE=1 SV=1	5	5	5			0.975804	-0.934184	0.105729	1.91081	-2.08245	17.2556	18.164	16.1707	17.0559	16.634	17.6429
Q8NI36	WDR36_HUMAN WD repeat-containing protein 36 OS=Homo sapiens OX=9606 GN=WDR36 PE=1 SV=1	8	8	8			0.975658	-1.27759	0.105765	2.42434	-2.08215	16.4729	16.7922	14.4072	16.7196	15.7954	16.9965
Q02224	CENPE_HUMAN Centromere-associated protein E OS=Homo sapiens OX=9606 GN=CENPE PE=1 SV=2	4	4	4			0.975165	-2.00752	0.105885	4.0209	-2.08115	15.8155	17.9082	13.9561	15.4309	15.2407	17.6957
Q9NY33	DPP3_HUMAN Dipeptidyl peptidase 3 OS=Homo sapiens OX=9606 GN=DPP3 PE=1 SV=2	20	20	19			0.974586	0.174988	0.106026	0.885775	2.07997	19.4783	19.3214	19.3256	19.0814	19.3701	19.2463
Q9Y217	MTMR6_HUMAN Myotubularin-related protein 6 OS=Homo sapiens OX=9606 GN=MTMR6 PE=1 SV=3	12	12	12			0.97336	-0.535763	0.106326	1.44971	-2.07748	16.986	17.8626	17.396	17.2486	17.1044	17.9825
Q9Y3C1	NOP16_HUMAN Nucleolar protein 16 OS=Homo sapiens OX=9606 GN=NOP16 PE=1 SV=2	5	5	5			0.973252	-0.866466	0.106353	1.82319	-2.07726	18.0841	19.4327	18.0666	18.0718	17.7043	18.9497
O95070	YIF1A_HUMAN Protein YIF1A OS=Homo sapiens OX=9606 GN=YIF1A PE=1 SV=2	4	4	4			0.972885	1.3494	0.106442	0.392455	2.07651	17.7985	16.4234	18.1662	17.5011	17.3946	15.3866
Q14166	TTL12_HUMAN Tubulin--tyrosine ligase-like protein 12 OS=Homo sapiens OX=9606 GN=TTLL12 PE=1 SV=2	15	15	14			0.972464	-0.924308	0.106546	1.89777	-2.07566	17.9447	19.2963	17.4047	17.8719	17.7995	18.7536
P35237	SPB6_HUMAN Serpin B6 OS=Homo sapiens OX=9606 GN=SERPINB6 PE=1 SV=3	18	18	18			0.971699	0.768939	0.106734	0.586849	2.0741	20.1145	18.8908	20.391	20.134	20.3874	19.5614
P30038	AL4A1_HUMAN Delta-1-pyrroline-5-carboxylate dehydrogenase, mitochondrial OS=Homo sapiens OX=9606 GN=ALDH4A1 PE=1 SV=3	5	5	5			0.970839	1.66831	0.106945	0.314622	2.07235	17.8631	17.5804	17.6941	16.225	18.0707	14.8175
Q6P587	FAHD1_HUMAN Acylpyruvase FAHD1, mitochondrial OS=Homo sapiens OX=9606 GN=FAHD1 PE=1 SV=2	3	3	3			0.970458	2.4486	0.107039	0.183188	2.07158	18.7478	15.7753	19.2278	19.001	19.4383	15.2918
P03928	ATP8_HUMAN ATP synthase protein 8 OS=Homo sapiens OX=9606 GN=MT-ATP8 PE=1 SV=1	2	2	2			0.969493	2.23341	0.107277	0.212655	2.06961	20.3043	17.1037	19.6233	16.0325	19.4839	19.5751
Q9H1E3	NUCKS_HUMAN Nuclear ubiquitous casein and cyclin-dependent kinase substrate 1 OS=Homo sapiens OX=9606 GN=NUCKS1 PE=1 SV=1	3	3	3			0.969306	-0.828044	0.107323	1.77528	-2.06923	16.7212	17.9033	16.2199	16.7171	16.8016	17.6065
Q8IWA0	WDR75_HUMAN WD repeat-containing protein 75 OS=Homo sapiens OX=9606 GN=WDR75 PE=1 SV=1	4	4	4			0.969088	-0.445544	0.107377	1.36183	-2.06879	17.5625	18.1511	18.219	18.4982	17.9137	18.3825
O43598	DNPH1_HUMAN 2-deoxynucleoside 5-phosphate N-hydrolase 1 OS=Homo sapiens OX=9606 GN=DNPH1 PE=1 SV=1	3	3	3			0.968595	-1.09869	0.107499	2.1416	-2.06779	17.0666	18.648	16.2699	18.0134	17.9217	17.8928
Q0VDF9	HSP7E_HUMAN Heat shock 70 kDa protein 14 OS=Homo sapiens OX=9606 GN=HSPA14 PE=1 SV=1	5	5	5			0.965975	-0.841342	0.10815	1.79172	-2.06247	17.1451	18.3725	16.69	17.4261	16.5887	17.1493
P28161	GSTM2_HUMAN Glutathione S-transferase Mu 2 OS=Homo sapiens OX=9606 GN=GSTM2 PE=1 SV=2	9	5	4			0.965625	0.893094	0.108237	0.538458	2.06175	19.6701	17.8973	19.7264	19.2472	19.1544	18.7271
O76054	S14L2_HUMAN SEC14-like protein 2 OS=Homo sapiens OX=9606 GN=SEC14L2 PE=1 SV=1	5	5	5			0.964993	-1.49486	0.108394	2.81837	-2.06047	14.9897	17.0816	15.3817	15.263	15.123	17.6343
P30084	ECHM_HUMAN Enoyl-CoA hydratase, mitochondrial OS=Homo sapiens OX=9606 GN=ECHS1 PE=1 SV=4	9	9	9			0.964945	-0.547236	0.108406	1.46128	-2.06037	19.1301	20.1158	19.6332	19.4735	19.3454	20.1612
Q96LJ7	DHRS1_HUMAN Dehydrogenase/reductase SDR family member 1 OS=Homo sapiens OX=9606 GN=DHRS1 PE=1 SV=1	4	4	4			0.964107	-1.5901	0.108616	3.0107	-2.05867	16.1626	18.6665	16.1949	16.2023	16.0715	18.3304
Q14914	PTGR1_HUMAN Prostaglandin reductase 1 OS=Homo sapiens OX=9606 GN=PTGR1 PE=1 SV=2	11	11	11			0.963672	0.337568	0.108725	0.791374	2.05779	19.721	19.3593	19.64	18.9863	19.3886	19.3912
O95169	NDUB8_HUMAN NADH dehydrogenase [ubiquinone] 1 beta subcomplex subunit 8, mitochondrial OS=Homo sapiens OX=9606 GN=NDUFB8 PE=1 SV=1	3	3	3			0.962599	1.86177	0.108994	0.275139	2.05561	18.6513	16.1873	20.2236	17.5684	17.4144	16.9483
Q14956	GPNMB_HUMAN Transmembrane glycoprotein NMB OS=Homo sapiens OX=9606 GN=GPNMB PE=1 SV=2	4	4	4			0.962532	-0.57894	0.10901	1.49375	-2.05548	21.8973	22.6256	21.3897	22.1905	22.2563	22.4641
Q96EU7	C1GLC_HUMAN C1GALT1-specific chaperone 1 OS=Homo sapiens OX=9606 GN=C1GALT1C1 PE=1 SV=1	3	3	3			0.962496	-0.671261	0.109019	1.59246	-2.0554	15.0651	16.2246	15.9601	16.0377	15.0332	15.81
O00170	AIP_HUMAN AH receptor-interacting protein OS=Homo sapiens OX=9606 GN=AIP PE=1 SV=2	7	7	7			0.962432	-1.52301	0.109036	2.8739	-2.05528	16.9211	17.2892	15.4956	16.874	14.4004	17.223
Q92538	GBF1_HUMAN Golgi-specific brefeldin A-resistance guanine nucleotide exchange factor 1 OS=Homo sapiens OX=9606 GN=GBF1 PE=1 SV=2	23	23	23			0.962428	-0.549457	0.109037	1.46353	-2.05527	19.5651	20.2638	19.4031	19.4569	19.2134	20.1092
P28290	ITPI2_HUMAN Protein ITPRID2 OS=Homo sapiens OX=9606 GN=ITPRID2 PE=1 SV=3	9	9	9			0.962259	-1.73368	0.109079	3.32575	-2.05492	17.5555	19.0543	15.2319	17.4734	17.0448	18.5056
P13473	LAMP2_HUMAN Lysosome-associated membrane glycoprotein 2 OS=Homo sapiens OX=9606 GN=LAMP2 PE=1 SV=2	5	5	5			0.962155	2.8002	0.109105	0.143567	2.05471	21.6807	16.467	21.5002	21.1648	21.3677	18.5162
O94915	FRYL_HUMAN Protein furry homolog-like OS=Homo sapiens OX=9606 GN=FRYL PE=1 SV=2	4	4	4			0.961712	-0.658227	0.109216	1.57814	-2.05381	17.4784	19.0161	18.2736	18.4732	18.0693	18.3067
Q9HD45	TM9S3_HUMAN Transmembrane 9 superfamily member 3 OS=Homo sapiens OX=9606 GN=TM9SF3 PE=1 SV=2	7	7	7			0.960731	0.493272	0.109463	0.710412	2.05182	18.2189	18.1472	18.9349	18.1291	18.4117	17.8094
Q9C0C9	UBE2O_HUMAN (E3-independent) E2 ubiquitin-conjugating enzyme OS=Homo sapiens OX=9606 GN=UBE2O PE=1 SV=3	7	7	7			0.960412	-0.671175	0.109544	1.59237	-2.05118	16.4317	16.814	16.0817	16.2833	15.7692	17.1989
Q15019	SEPT2_HUMAN Septin-2 OS=Homo sapiens OX=9606 GN=SEPTIN2 PE=1 SV=1	16	16	16			0.958797	0.300257	0.109952	0.812108	2.0479	21.3071	20.6866	21.2111	21.165	21.2803	21.0461
Q8TDD1	DDX54_HUMAN ATP-dependent RNA helicase DDX54 OS=Homo sapiens OX=9606 GN=DDX54 PE=1 SV=2	8	8	8			0.958595	-1.31781	0.110003	2.49287	-2.04749	17.5501	18.1574	15.5092	17.3707	16.1716	17.6563
P49815	TSC2_HUMAN Tuberin OS=Homo sapiens OX=9606 GN=TSC2 PE=1 SV=2	6	6	6			0.95857	-1.17706	0.110009	2.26116	-2.04744	14.9893	17.6268	15.7819	16.0754	16.2208	16.8209
P04003	C4BPA_HUMAN C4b-binding protein alpha chain OS=Homo sapiens OX=9606 GN=C4BPA PE=1 SV=2	9	9	9			0.957903	-1.03468	0.110179	2.04866	-2.04609	16.5621	17.1529	15.9851	17.7431	17.4059	18.1611
P10909	CLUS_HUMAN Clusterin OS=Homo sapiens OX=9606 GN=CLU PE=1 SV=1	8	8	8			0.957666	-1.32905	0.110239	2.51237	-2.04561	18.2925	18.4572	18.4183	20.578	18.4851	20.1478
P22314	UBA1_HUMAN Ubiquitin-like modifier-activating enzyme 1 OS=Homo sapiens OX=9606 GN=UBA1 PE=1 SV=3	36	36	35			0.957471	0.285001	0.110288	0.820741	2.04521	21.7705	21.2668	21.8972	21.697	21.777	21.6258
Q9NQH7	XPP3_HUMAN Xaa-Pro aminopeptidase 3 OS=Homo sapiens OX=9606 GN=XPNPEP3 PE=1 SV=1	5	5	5			0.95738	-1.94835	0.110311	3.85933	-2.04503	14.6583	18.1939	16.8957	16.6881	14.2664	16.7835
P35998	PRS7_HUMAN 26S proteasome regulatory subunit 7 OS=Homo sapiens OX=9606 GN=PSMC2 PE=1 SV=3	19	19	19			0.954981	-0.143894	0.110922	1.10488	-2.04017	19.8276	20.0308	19.9798	19.9715	19.7473	19.984
Q8N3C0	ASCC3_HUMAN Activating signal cointegrator 1 complex subunit 3 OS=Homo sapiens OX=9606 GN=ASCC3 PE=1 SV=3	17	17	17			0.954971	-0.65623	0.110925	1.57596	-2.04015	17.2153	17.6214	16.4312	16.9843	16.4462	17.4557
P45985	MP2K4_HUMAN Dual specificity mitogen-activated protein kinase kinase 4 OS=Homo sapiens OX=9606 GN=MAP2K4 PE=1 SV=1	5	5	5			0.950264	-0.363405	0.112134	1.28646	-2.03062	17.3311	17.7129	17.2292	17.2504	17.0693	17.7565
A6NHR9	SMHD1_HUMAN Structural maintenance of chromosomes flexible hinge domain-containing protein 1 OS=Homo sapiens OX=9606 GN=SMCHD1 PE=1 SV=2	7	7	7			0.950052	0.366339	0.112188	0.775749	2.03019	17.2232	16.8467	17.5094	16.7399	16.9319	16.9788
Q7L5Y1	ENOF1_HUMAN Mitochondrial enolase superfamily member 1 OS=Homo sapiens OX=9606 GN=ENOSF1 PE=1 SV=1	2	2	2			0.948584	0.989683	0.112568	0.503588	2.02722	16.9049	16.3415	16.2992	14.9117	16.2136	15.1955
Q14247	SRC8_HUMAN Src substrate cortactin OS=Homo sapiens OX=9606 GN=CTTN PE=1 SV=2	18	18	18			0.948493	-0.332331	0.112592	1.25905	-2.02704	20.0513	20.3162	20.3061	20.5823	20.334	20.7898
P11310	ACADM_HUMAN Medium-chain specific acyl-CoA dehydrogenase, mitochondrial OS=Homo sapiens OX=9606 GN=ACADM PE=1 SV=1	2	2	2			0.948228	1.4883	0.112661	0.356432	2.0265	17.7239	15.8145	18.1592	17.9561	18.1247	15.7723
Q16270	IBP7_HUMAN Insulin-like growth factor-binding protein 7 OS=Homo sapiens OX=9606 GN=IGFBP7 PE=1 SV=1	5	5	5			0.947631	0.480899	0.112816	0.716531	2.02529	18.8177	17.7634	18.35	18.2867	18.2318	17.9066
Q13200	PSMD2_HUMAN 26S proteasome non-ATPase regulatory subunit 2 OS=Homo sapiens OX=9606 GN=PSMD2 PE=1 SV=3	32	32	31			0.947354	-0.6544	0.112888	1.57396	-2.02473	20.2036	21.2898	20.0782	20.23	19.8874	20.6126
Q8TDX7	NEK7_HUMAN Serine/threonine-protein kinase Nek7 OS=Homo sapiens OX=9606 GN=NEK7 PE=1 SV=1	10	10	8			0.945478	-1.03466	0.113376	2.04863	-2.02094	17.3142	18.4531	15.9942	17.5364	17.1336	17.5565
P24752	THIL_HUMAN Acetyl-CoA acetyltransferase, mitochondrial OS=Homo sapiens OX=9606 GN=ACAT1 PE=1 SV=1	14	14	14			0.944819	0.388067	0.113548	0.764153	2.01961	20.3198	19.4613	20.1487	19.8514	19.819	19.8106
P13987	CD59_HUMAN CD59 glycoprotein OS=Homo sapiens OX=9606 GN=CD59 PE=1 SV=1	3	3	3			0.944711	-0.640265	0.113577	1.55862	-2.01939	21.2223	22.5404	21.2843	21.5138	21.5786	21.9517
Q5JPI3	CC038_HUMAN Uncharacterized protein C3orf38 OS=Homo sapiens OX=9606 GN=C3orf38 PE=1 SV=1	3	3	3			0.943316	-1.52275	0.113942	2.87338	-2.01657	15.7855	17.0295	14.7393	15.5229	15.3484	17.8891
P53680	AP2S1_HUMAN AP-2 complex subunit sigma OS=Homo sapiens OX=9606 GN=AP2S1 PE=1 SV=2	6	6	6			0.942752	1.11367	0.11409	0.462117	2.01543	17.7975	15.7435	18.0606	17.5112	17.958	17.2203
P37198	NUP62_HUMAN Nuclear pore glycoprotein p62 OS=Homo sapiens OX=9606 GN=NUP62 PE=1 SV=3	6	6	6			0.94272	-0.635307	0.114099	1.55327	-2.01537	18.7746	19.4973	18.2744	18.7268	18.0985	18.8293
O15042	SR140_HUMAN U2 snRNP-associated SURP motif-containing protein OS=Homo sapiens OX=9606 GN=U2SURP PE=1 SV=2	11	11	11			0.942037	-0.765931	0.114278	1.70047	-2.01399	16.3743	17.9837	16.9493	17.1895	16.4168	16.8651
P78324	SHPS1_HUMAN Tyrosine-protein phosphatase non-receptor type substrate 1 OS=Homo sapiens OX=9606 GN=SIRPA PE=1 SV=2	7	7	7			0.941678	-0.823894	0.114373	1.77018	-2.01326	15.4707	16.1355	15.9017	17.0429	15.2039	15.8697
Q8N8S7	ENAH_HUMAN Protein enabled homolog OS=Homo sapiens OX=9606 GN=ENAH PE=1 SV=2	8	8	8			0.941135	-0.841008	0.114516	1.7913	-2.01217	17.6534	18.8672	17.3318	17.5096	17.1813	18.3128
P40189	IL6RB_HUMAN Interleukin-6 receptor subunit beta OS=Homo sapiens OX=9606 GN=IL6ST PE=1 SV=2	9	9	9			0.940183	1.18704	0.114767	0.439203	2.01024	17.7868	17.7808	18.9053	17.1204	17.9203	16.15
O75436	VP26A_HUMAN Vacuolar protein sorting-associated protein 26A OS=Homo sapiens OX=9606 GN=VPS26A PE=1 SV=2	8	8	8			0.940015	0.443686	0.114811	0.735254	2.00991	20.1561	19.2774	20.0235	19.9189	20.2485	19.9007
P60033	CD81_HUMAN CD81 antigen OS=Homo sapiens OX=9606 GN=CD81 PE=1 SV=1	4	4	4			0.93996	0.864033	0.114826	0.549415	2.00979	22.6144	20.812	22.3918	22.0127	22.559	22.1484
P28066	PSA5_HUMAN Proteasome subunit alpha type-5 OS=Homo sapiens OX=9606 GN=PSMA5 PE=1 SV=3	9	9	9			0.939496	0.454237	0.114949	0.729896	2.00886	20.684	20.3013	21.2325	20.6013	20.6012	20.2523
P51808	DYLT3_HUMAN Dynein light chain Tctex-type 3 OS=Homo sapiens OX=9606 GN=DYNLT3 PE=1 SV=1	2	2	2			0.939009	-2.26421	0.115078	4.80391	-2.00787	15.1273	19.2071	15.0352	15.623	16.1297	18.2547
Q8IWB7	WDFY1_HUMAN WD repeat and FYVE domain-containing protein 1 OS=Homo sapiens OX=9606 GN=WDFY1 PE=1 SV=1	13	13	13			0.938174	0.454283	0.115299	0.729873	2.00619	18.7095	18.2933	18.8365	18.6699	18.6829	17.9029
Q99720	SGMR1_HUMAN Sigma non-opioid intracellular receptor 1 OS=Homo sapiens OX=9606 GN=SIGMAR1 PE=1 SV=1	2	2	2			0.936496	1.66037	0.115745	0.316358	2.0028	18.1236	15.1446	18.5738	17.9579	18.0629	16.6766
Q9UNF0	PACN2_HUMAN Protein kinase C and casein kinase substrate in neurons protein 2 OS=Homo sapiens OX=9606 GN=PACSIN2 PE=1 SV=2	12	12	12			0.936048	-0.226282	0.115865	1.16982	-2.0019	18.059	18.4044	17.9707	18.0611	17.9012	18.1443
Q12824	SNF5_HUMAN SWI/SNF-related matrix-associated actin-dependent regulator of chromatin subfamily B member 1 OS=Homo sapiens OX=9606 GN=SMARCB1 PE=1 SV=2	5	5	5			0.935712	-0.932103	0.115955	1.90806	-2.00122	16.4042	17.6323	15.4987	16.6559	16.7404	17.1515
P05386	RLA1_HUMAN 60S acidic ribosomal protein P1 OS=Homo sapiens OX=9606 GN=RPLP1 PE=1 SV=1	4	3	3			0.9352	-0.338671	0.116091	1.26459	-2.00019	22.8633	23.088	22.4094	23.1137	22.9511	23.038
P42704	LPPRC_HUMAN Leucine-rich PPR motif-containing protein, mitochondrial OS=Homo sapiens OX=9606 GN=LRPPRC PE=1 SV=3	51	51	51			0.932961	-0.239752	0.116691	1.18079	-1.99568	20.0139	20.3963	20.0213	20.0212	19.862	20.1989
O75608	LYPA1_HUMAN Acyl-protein thioesterase 1 OS=Homo sapiens OX=9606 GN=LYPLA1 PE=1 SV=1	3	3	3			0.931783	-2.00607	0.117008	4.01687	-1.9933	15.1571	18.8086	15.2314	16.1252	16.8963	18.3692
O76021	RL1D1_HUMAN Ribosomal L1 domain-containing protein 1 OS=Homo sapiens OX=9606 GN=RSL1D1 PE=1 SV=3	18	18	18			0.931657	-0.643808	0.117042	1.56245	-1.99305	18.5313	19.7217	18.8557	18.7048	18.4197	19.3115
P52926	HMGA2_HUMAN High mobility group protein HMGI-C OS=Homo sapiens OX=9606 GN=HMGA2 PE=1 SV=1	5	5	5			0.931293	-1.56859	0.11714	2.96615	-1.99231	18.8819	20.6031	17.2352	18.4491	17.8087	19.5793
Q06323	PSME1_HUMAN Proteasome activator complex subunit 1 OS=Homo sapiens OX=9606 GN=PSME1 PE=1 SV=1	11	11	11			0.930413	0.907932	0.117378	0.532948	1.99054	20.2665	18.5813	20.4382	20.0962	20.3925	19.6958
Q9Y4I1	MYO5A_HUMAN Unconventional myosin-Va OS=Homo sapiens OX=9606 GN=MYO5A PE=1 SV=2	12	12	12			0.92969	-0.484153	0.117574	1.39876	-1.98909	17.0828	18.0608	17.5158	17.375	17.0997	17.715
P61326	MGN_HUMAN Protein mago nashi homolog OS=Homo sapiens OX=9606 GN=MAGOH PE=1 SV=1;sp	5	5	5			0.929191	1.03579	0.117709	0.487749	1.98808	16.0497	16.3953	16.9139	15.5595	17.0689	14.9703
O14558	HSPB6_HUMAN Heat shock protein beta-6 OS=Homo sapiens OX=9606 GN=HSPB6 PE=1 SV=2	5	5	5			0.928735	-0.543013	0.117832	1.45701	-1.98716	19.465	19.5907	19.123	19.8068	19.5679	20.3874
Q8WTT2	NOC3L_HUMAN Nucleolar complex protein 3 homolog OS=Homo sapiens OX=9606 GN=NOC3L PE=1 SV=1	7	7	7			0.928554	-0.971767	0.117882	1.96124	-1.9868	16.6604	17.9985	16.8671	16.7791	15.7616	17.4269
Q9NR99	MXRA5_HUMAN Matrix-remodeling-associated protein 5 OS=Homo sapiens OX=9606 GN=MXRA5 PE=1 SV=3	16	16	16			0.928242	1.33915	0.117966	0.395253	1.98617	17.302	16.2057	17.3941	14.517	16.2047	16.1606
O94979	SC31A_HUMAN Protein transport protein Sec31A OS=Homo sapiens OX=9606 GN=SEC31A PE=1 SV=3	30	30	30			0.928156	-0.498325	0.11799	1.41257	-1.986	20.2813	20.811	19.7813	20.1351	20.0517	20.6632
Q86UE4	LYRIC_HUMAN Protein LYRIC OS=Homo sapiens OX=9606 GN=MTDH PE=1 SV=2	16	16	16			0.927635	-0.496064	0.118131	1.41036	-1.98495	18.5084	19.2366	18.184	18.459	18.2329	18.7179
Q6BCY4	NB5R2_HUMAN NADH-cytochrome b5 reductase 2 OS=Homo sapiens OX=9606 GN=CYB5R2 PE=1 SV=1	6	6	6			0.925541	-0.456088	0.118702	1.37182	-1.98073	17.238	17.6627	16.8601	17.0633	16.7662	17.5066
Q8NC51	PAIRB_HUMAN Plasminogen activator inhibitor 1 RNA-binding protein OS=Homo sapiens OX=9606 GN=SERBP1 PE=1 SV=2	16	16	16			0.925439	-0.956119	0.11873	1.94008	-1.98053	21.8972	23.2608	21.2629	21.7307	21.3919	22.4287
O15327	INP4B_HUMAN Inositol polyphosphate 4-phosphatase type II OS=Homo sapiens OX=9606 GN=INPP4B PE=1 SV=4	6	6	6			0.924172	-0.915876	0.119077	1.88671	-1.97798	16.2731	17.1614	15.3748	16.0285	15.9722	17.1779
Q99519	NEUR1_HUMAN Sialidase-1 OS=Homo sapiens OX=9606 GN=NEU1 PE=1 SV=1	2	2	2			0.923541	-1.24217	0.11925	2.36554	-1.97671	14.7828	17.5	14.9989	15.5744	15.5331	15.9669
Q9P2E9	RRBP1_HUMAN Ribosome-binding protein 1 OS=Homo sapiens OX=9606 GN=RRBP1 PE=1 SV=5	53	53	53			0.922021	0.141261	0.119668	0.906726	1.97365	21.7827	21.4583	21.574	21.5811	21.6329	21.5265
Q9NZU5	LMCD1_HUMAN LIM and cysteine-rich domains protein 1 OS=Homo sapiens OX=9606 GN=LMCD1 PE=1 SV=1	10	10	10			0.921613	-0.822918	0.119781	1.76898	-1.97283	17.7268	19.4441	17.7816	18.0728	17.975	18.4352
P26038	MOES_HUMAN Moesin OS=Homo sapiens OX=9606 GN=MSN PE=1 SV=3	38	38	30			0.920425	-0.550643	0.120109	1.46474	-1.97044	22.775	23.5833	22.3554	22.74	22.5156	22.9747
Q15746	MYLK_HUMAN Myosin light chain kinase, smooth muscle OS=Homo sapiens OX=9606 GN=MYLK PE=1 SV=4	42	42	42			0.920347	1.26886	0.12013	0.414988	1.97028	20.8636	18.3813	20.8579	20.4533	21.0323	20.1125
P49593	PPM1F_HUMAN Protein phosphatase 1F OS=Homo sapiens OX=9606 GN=PPM1F PE=1 SV=3	7	7	7			0.918914	-1.14528	0.120527	2.21189	-1.9674	17.1068	17.3407	15.34	16.8924	15.4765	17.126
P55084	ECHB_HUMAN Trifunctional enzyme subunit beta, mitochondrial OS=Homo sapiens OX=9606 GN=HADHB PE=1 SV=3	16	16	16			0.918067	0.557233	0.120763	0.679604	1.9657	19.5729	18.8666	20.1294	19.6619	19.886	19.3882
Q9UHB6	LIMA1_HUMAN LIM domain and actin-binding protein 1 OS=Homo sapiens OX=9606 GN=LIMA1 PE=1 SV=1	22	22	22			0.917361	-0.102718	0.120959	1.07379	-1.96428	19.5197	19.5036	19.4455	19.6644	19.4575	19.5628
O75352	MPU1_HUMAN Mannose-P-dolichol utilization defect 1 protein OS=Homo sapiens OX=9606 GN=MPDU1 PE=1 SV=2	3	3	3			0.91707	1.48715	0.12104	0.356717	1.9637	18.2515	17.0047	18.7784	18.4228	18.729	15.87
Q6EMK4	VASN_HUMAN Vasorin OS=Homo sapiens OX=9606 GN=VASN PE=1 SV=1	7	7	7			0.916283	0.938473	0.12126	0.521785	1.96212	18.9773	18.3287	18.9601	17.3123	19.3909	18.872
Q8IYB3	SRRM1_HUMAN Serine/arginine repetitive matrix protein 1 OS=Homo sapiens OX=9606 GN=SRRM1 PE=1 SV=2	4	4	4			0.91628	-1.17029	0.121261	2.25057	-1.96211	17.7249	19.1052	16.2619	17.9515	17.5413	17.9823
P07305	H10_HUMAN Histone H1.0 OS=Homo sapiens OX=9606 GN=H1-0 PE=1 SV=3	4	4	4			0.91622	-2.56365	0.121277	5.91202	-1.96199	17.5625	20.4646	17.858	18.5887	14.3368	18.3949
Q96CW1	AP2M1_HUMAN AP-2 complex subunit mu OS=Homo sapiens OX=9606 GN=AP2M1 PE=1 SV=2	10	10	10			0.915993	0.356088	0.121341	0.78128	1.96153	20.2578	19.8687	20.0618	20.0433	20.123	19.4624
Q9NRN7	ADPPT_HUMAN L-aminoadipate-semialdehyde dehydrogenase-phosphopantetheinyl transferase OS=Homo sapiens OX=9606 GN=AASDHPPT PE=1 SV=2	6	6	6			0.915978	-0.631274	0.121345	1.54893	-1.96151	18.4526	19.2936	18.1711	18.2969	17.9692	18.8963
O15228	GNPAT_HUMAN Dihydroxyacetone phosphate acyltransferase OS=Homo sapiens OX=9606 GN=GNPAT PE=1 SV=1	4	4	4			0.912738	0.878674	0.122254	0.543867	1.955	16.7316	15.9717	17.057	15.0641	16.0916	16.2082
P27635	RL10_HUMAN 60S ribosomal protein L10 OS=Homo sapiens OX=9606 GN=RPL10 PE=1 SV=4	7	7	7			0.912203	-0.466397	0.122404	1.38165	-1.95393	21.164	21.729	20.6453	21.0991	20.9189	21.2993
Q9H446	RWDD1_HUMAN RWD domain-containing protein 1 OS=Homo sapiens OX=9606 GN=RWDD1 PE=1 SV=1	4	4	4			0.911592	0.832001	0.122577	0.56175	1.9527	16.4129	15.5908	17.1919	16.7453	17.1387	15.9114
Q8WWI5	CTL1_HUMAN Choline transporter-like protein 1 OS=Homo sapiens OX=9606 GN=SLC44A1 PE=1 SV=1	6	6	6			0.911388	1.82409	0.122634	0.282419	1.95229	17.5935	15.618	18.0458	18.0594	18.9533	15.443
Q99623	PHB2_HUMAN Prohibitin-2 OS=Homo sapiens OX=9606 GN=PHB2 PE=1 SV=2	8	8	8			0.910813	0.336946	0.122797	0.791715	1.95114	21.3436	20.7224	21.4121	21.3114	21.3746	21.0858
O15258	RER1_HUMAN Protein RER1 OS=Homo sapiens OX=9606 GN=RER1 PE=1 SV=1	4	4	4			0.908507	0.199217	0.123451	0.871023	1.94651	19.7662	19.4174	19.6387	19.7028	19.7313	19.4182
P46778	RL21_HUMAN 60S ribosomal protein L21 OS=Homo sapiens OX=9606 GN=RPL21 PE=1 SV=2	5	5	5			0.908383	0.276625	0.123486	0.82552	1.94626	21.3124	20.8419	21.4398	21.1037	21.3377	21.3145
Q9UPN3	MACF1_HUMAN Microtubule-actin cross-linking factor 1, isoforms 1/2/3/5 OS=Homo sapiens OX=9606 GN=MACF1 PE=1 SV=4	90	90	87			0.907953	-0.732286	0.123608	1.66127	-1.9454	19.1544	20.3732	18.8585	19.1049	18.9672	19.6989
P09936	UCHL1_HUMAN Ubiquitin carboxyl-terminal hydrolase isozyme L1 OS=Homo sapiens OX=9606 GN=UCHL1 PE=1 SV=2	9	9	9			0.907647	-0.656101	0.123695	1.57582	-1.94479	20.5894	21.4927	19.9978	20.4906	20.3774	20.9496
Q8N474	SFRP1_HUMAN Secreted frizzled-related protein 1 OS=Homo sapiens OX=9606 GN=SFRP1 PE=1 SV=1	6	6	6			0.907061	1.35239	0.123862	0.391643	1.94361	16.8342	15.8399	15.2518	14.6575	17.0012	14.5326
P36542	ATPG_HUMAN ATP synthase subunit gamma, mitochondrial OS=Homo sapiens OX=9606 GN=ATP5F1C PE=1 SV=1	6	6	6			0.905847	1.25814	0.124209	0.418083	1.94118	20.1226	17.9972	20.6515	20.1405	20.5307	19.3928
Q9UH65	SWP70_HUMAN Switch-associated protein 70 OS=Homo sapiens OX=9606 GN=SWAP70 PE=1 SV=1	13	13	13			0.905593	0.539956	0.124282	0.687792	1.94067	17.9467	17.7966	18.0088	17.4539	17.7858	16.871
Q9UNK0	STX8_HUMAN Syntaxin-8 OS=Homo sapiens OX=9606 GN=STX8 PE=1 SV=2	2	2	2			0.904381	1.51694	0.124629	0.349426	1.93824	18.1741	15.5126	18.2535	18.181	18.2566	16.4397
P46013	KI67_HUMAN Proliferation marker protein Ki-67 OS=Homo sapiens OX=9606 GN=MKI67 PE=1 SV=2	28	28	28			0.904224	-2.86939	0.124674	7.30756	-1.93793	15.1593	18.8772	15.6315	15.7253	11.9583	16.7547
O95433	AHSA1_HUMAN Activator of 90 kDa heat shock protein ATPase homolog 1 OS=Homo sapiens OX=9606 GN=AHSA1 PE=1 SV=1	7	7	7			0.903552	-0.551811	0.124867	1.46592	-1.93658	20.5026	21.2364	20.264	20.3459	20.1735	21.0132
P21266	GSTM3_HUMAN Glutathione S-transferase Mu 3 OS=Homo sapiens OX=9606 GN=GSTM3 PE=1 SV=3	12	12	12			0.903265	0.324539	0.12495	0.798554	1.93601	19.1722	18.4718	18.9587	18.7206	19.0459	19.0108
Q92542	NICA_HUMAN Nicastrin OS=Homo sapiens OX=9606 GN=NCSTN PE=1 SV=2	2	2	2			0.90316	1.2246	0.12498	0.427916	1.9358	18.619	16.1882	18.8803	17.9187	18.432	18.1506
O14579	COPE_HUMAN Coatomer subunit epsilon OS=Homo sapiens OX=9606 GN=COPE PE=1 SV=3	11	11	11			0.903132	-0.265638	0.124988	1.20217	-1.93574	20.2776	20.6438	20.1041	20.2119	20.1887	20.5116
P11413	G6PD_HUMAN Glucose-6-phosphate 1-dehydrogenase OS=Homo sapiens OX=9606 GN=G6PD PE=1 SV=4	30	30	30			0.903068	0.959655	0.125006	0.51418	1.93561	21.6262	20.595	22.3916	21.9225	21.9669	20.5883
O14976	GAK_HUMAN Cyclin-G-associated kinase OS=Homo sapiens OX=9606 GN=GAK PE=1 SV=2	9	9	9			0.901212	-1.02735	0.125542	2.03828	-1.93189	16.6962	18.7685	16.5799	17.0805	16.8079	17.317
Q13637	RAB32_HUMAN Ras-related protein Rab-32 OS=Homo sapiens OX=9606 GN=RAB32 PE=1 SV=3	6	6	6			0.90102	0.598174	0.125597	0.66059	1.93151	18.2666	17.5941	18.3487	18.3417	18.4324	17.3173
P52306	GDS1_HUMAN Rap1 GTPase-GDP dissociation stimulator 1 OS=Homo sapiens OX=9606 GN=RAP1GDS1 PE=1 SV=3	16	16	16			0.900548	-0.609126	0.125734	1.52533	-1.93056	19.6792	20.3898	19.1599	19.4722	19.371	20.1755
Q03001	DYST_HUMAN Dystonin OS=Homo sapiens OX=9606 GN=DST PE=1 SV=4	87	85	85			0.899871	-0.720254	0.12593	1.64747	-1.92921	18.1658	19.3635	17.8842	18.1047	17.9537	18.6963
Q99627	CSN8_HUMAN COP9 signalosome complex subunit 8 OS=Homo sapiens OX=9606 GN=COPS8 PE=1 SV=1	3	3	3			0.899432	2.98435	0.126057	0.126363	1.92833	15.4524	16.4673	19.5384	14.8526	19.9738	14.6917
P06454	PTMA_HUMAN Prothymosin alpha OS=Homo sapiens OX=9606 GN=PTMA PE=1 SV=2	7	7	7			0.899161	-0.822495	0.126136	1.76846	-1.92779	21.7689	22.6837	20.9922	21.5282	20.9685	21.9852
P51812	KS6A3_HUMAN Ribosomal protein S6 kinase alpha-3 OS=Homo sapiens OX=9606 GN=RPS6KA3 PE=1 SV=1	6	6	6			0.89858	0.319129	0.126305	0.801554	1.92663	17.5171	16.9475	17.5722	17.4924	17.6408	17.3328
P49790	NU153_HUMAN Nuclear pore complex protein Nup153 OS=Homo sapiens OX=9606 GN=NUP153 PE=1 SV=2	13	13	13			0.898483	-0.904545	0.126333	1.87195	-1.92643	17.7707	18.632	16.6628	17.5487	17.4697	18.4361
Q15424	SAFB1_HUMAN Scaffold attachment factor B1 OS=Homo sapiens OX=9606 GN=SAFB PE=1 SV=4	12	12	7			0.897294	-0.626183	0.126679	1.54348	-1.92405	18.4946	19.2766	17.9914	18.2942	18.0541	18.8478
Q9NVP1	DDX18_HUMAN ATP-dependent RNA helicase DDX18 OS=Homo sapiens OX=9606 GN=DDX18 PE=1 SV=2	14	14	14			0.895477	-1.52292	0.127211	2.87372	-1.92042	15.7517	18.0874	17.7188	17.256	15.2675	17.9634
P40925	MDHC_HUMAN Malate dehydrogenase, cytoplasmic OS=Homo sapiens OX=9606 GN=MDH1 PE=1 SV=4	9	9	9			0.893555	1.03847	0.127775	0.486844	1.91657	21.8994	19.8614	21.8713	21.7309	21.8755	20.9385
P46977	STT3A_HUMAN Dolichyl-diphosphooligosaccharide--protein glycosyltransferase subunit STT3A OS=Homo sapiens OX=9606 GN=STT3A PE=1 SV=2	12	12	12			0.893185	0.928975	0.127884	0.525231	1.91583	19.7297	19.2387	20.9681	19.9072	20.0659	18.8309
Q92575	UBXN4_HUMAN UBX domain-containing protein 4 OS=Homo sapiens OX=9606 GN=UBXN4 PE=1 SV=2	5	5	5			0.892648	-0.571387	0.128042	1.48595	-1.91476	18.5805	19.0539	17.8541	18.397	18.3015	18.9994
Q8TBA6	GOGA5_HUMAN Golgin subfamily A member 5 OS=Homo sapiens OX=9606 GN=GOLGA5 PE=1 SV=3	11	11	10			0.891708	-0.72588	0.128319	1.65391	-1.91288	16.6191	16.9729	16.5001	17.2039	16.9956	18.1156
O43592	XPOT_HUMAN Exportin-T OS=Homo sapiens OX=9606 GN=XPOT PE=1 SV=2	16	16	16			0.891197	0.215402	0.12847	0.861306	1.91186	18.412	17.9645	18.2616	18.0193	18.2416	18.2851
Q9H8H3	MET7A_HUMAN Methyltransferase-like protein 7A OS=Homo sapiens OX=9606 GN=METTL7A PE=1 SV=1	4	4	4			0.890966	1.96321	0.128539	0.256457	1.9114	19.2446	15.5813	19.165	19.122	19.4976	17.3142
Q96A26	F162A_HUMAN Protein FAM162A OS=Homo sapiens OX=9606 GN=FAM162A PE=1 SV=2	2	2	2			0.890767	1.86067	0.128598	0.275348	1.911	18.4001	17.3985	19.4851	18.0437	18.2432	15.1042
Q8WUP2	FBLI1_HUMAN Filamin-binding LIM protein 1 OS=Homo sapiens OX=9606 GN=FBLIM1 PE=1 SV=2	3	3	3			0.89051	-1.70473	0.128674	3.25968	-1.91049	15.0173	17.9353	14.8253	14.8954	14.5437	16.67
Q13228	SBP1_HUMAN Methanethiol oxidase OS=Homo sapiens OX=9606 GN=SELENBP1 PE=1 SV=2	13	13	13			0.889853	2.59057	0.128869	0.16602	1.90917	18.6587	16.5279	19.2124	18.5615	18.8963	13.9063
Q9H307	PININ_HUMAN Pinin OS=Homo sapiens OX=9606 GN=PNN PE=1 SV=5	10	10	10			0.889729	-1.08879	0.128905	2.12696	-1.90893	17.2519	19.1654	16.8962	17.2284	17.0416	18.0623
Q9Y4K4	M4K5_HUMAN Mitogen-activated protein kinase kinase kinase kinase 5 OS=Homo sapiens OX=9606 GN=MAP4K5 PE=1 SV=2	4	4	4			0.889492	-0.414255	0.128976	1.33261	-1.90845	15.5216	16.345	16.0632	15.9796	15.5079	16.0108
P41567	EIF1_HUMAN Eukaryotic translation initiation factor 1 OS=Homo sapiens OX=9606 GN=EIF1 PE=1 SV=1;sp	8	8	8			0.888231	-1.27508	0.129351	2.42012	-1.90593	15.7433	18.8999	17.2097	17.4206	16.9825	17.4403
A0AVT1	UBA6_HUMAN Ubiquitin-like modifier-activating enzyme 6 OS=Homo sapiens OX=9606 GN=UBA6 PE=1 SV=1	20	20	20			0.887033	-0.631479	0.129708	1.54915	-1.90354	18.834	20.0057	18.7042	18.9303	18.658	19.1547
Q4J6C6	PPCEL_HUMAN Prolyl endopeptidase-like OS=Homo sapiens OX=9606 GN=PREPL PE=1 SV=1	5	5	5			0.886432	-1.05998	0.129888	2.0849	-1.90234	15.128	17.3403	15.4118	15.6034	15.919	16.6951
Q6UVK1	CSPG4_HUMAN Chondroitin sulfate proteoglycan 4 OS=Homo sapiens OX=9606 GN=CSPG4 PE=1 SV=2	26	26	26			0.885679	-0.673239	0.130113	1.59465	-1.90084	18.1654	18.1089	17.2528	18.2498	17.7946	18.8738
O43169	CYB5B_HUMAN Cytochrome b5 type B OS=Homo sapiens OX=9606 GN=CYB5B PE=1 SV=3	5	5	5			0.884901	0.968531	0.130346	0.511026	1.89928	19.7508	19.9046	20.7315	19.4387	20.2314	18.4649
Q6ZS17	RIPR1_HUMAN Rho family-interacting cell polarization regulator 1 OS=Homo sapiens OX=9606 GN=RIPOR1 PE=1 SV=1	8	8	8			0.884082	-0.726666	0.130592	1.65481	-1.89765	17.3188	18.7268	17.0419	17.8362	17.8765	17.8541
Q53H82	LACB2_HUMAN Endoribonuclease LACTB2 OS=Homo sapiens OX=9606 GN=LACTB2 PE=1 SV=2	8	8	8			0.884007	1.02654	0.130615	0.490886	1.8975	18.3095	16.1624	18.2436	17.6472	18.2283	17.8922
Q9Y680	FKBP7_HUMAN Peptidyl-prolyl cis-trans isomerase FKBP7 OS=Homo sapiens OX=9606 GN=FKBP7 PE=1 SV=2	8	8	8			0.883844	-0.614538	0.130664	1.53107	-1.89718	15.986	17.2862	16.0707	16.2296	16.0557	16.4403
P52907	CAZA1_HUMAN F-actin-capping protein subunit alpha-1 OS=Homo sapiens OX=9606 GN=CAPZA1 PE=1 SV=3	14	14	12			0.883435	-0.183936	0.130787	1.13598	-1.89636	20.4908	20.6543	20.3403	20.5117	20.5508	20.7677
Q13586	STIM1_HUMAN Stromal interaction molecule 1 OS=Homo sapiens OX=9606 GN=STIM1 PE=1 SV=3	10	10	10			0.883283	-0.638835	0.130833	1.55707	-1.89606	18.3658	19.0413	17.4803	18.3637	18.1455	18.5032
Q06210	GFPT1_HUMAN Glutamine--fructose-6-phosphate aminotransferase [isomerizing] 1 OS=Homo sapiens OX=9606 GN=GFPT1 PE=1 SV=3	30	30	26			0.882058	-0.131659	0.131202	1.09555	-1.89361	20.0641	20.0273	19.8954	20.1328	19.8642	20.0585
P29144	TPP2_HUMAN Tripeptidyl-peptidase 2 OS=Homo sapiens OX=9606 GN=TPP2 PE=1 SV=4	29	29	29			0.881709	-0.373336	0.131308	1.29534	-1.89292	19.2905	19.6987	18.9548	19.1377	18.9719	19.5007
Q86VX2	COMD7_HUMAN COMM domain-containing protein 7 OS=Homo sapiens OX=9606 GN=COMMD7 PE=1 SV=2	3	3	3			0.881157	0.548464	0.131475	0.683748	1.89181	18.6206	17.5683	18.2069	18.3246	18.8266	18.1157
Q7Z434	MAVS_HUMAN Mitochondrial antiviral-signaling protein OS=Homo sapiens OX=9606 GN=MAVS PE=1 SV=2	6	6	6			0.880376	1.88011	0.131712	0.271663	1.89026	18.1428	14.2922	17.7414	17.6545	18.176	16.4731
Q13868	EXOS2_HUMAN Exosome complex component RRP4 OS=Homo sapiens OX=9606 GN=EXOSC2 PE=1 SV=2	5	5	5			0.879905	-2.56959	0.131855	5.93641	-1.88932	15.9137	19.7188	15.2764	15.3262	14.7227	18.5766
O60502	OGA_HUMAN Protein O-GlcNAcase OS=Homo sapiens OX=9606 GN=OGA PE=1 SV=2	10	10	9			0.879753	-0.262118	0.131901	1.19924	-1.88901	16.5764	16.5096	16.1679	16.5562	16.2092	16.6741
P05155	IC1_HUMAN Plasma protease C1 inhibitor OS=Homo sapiens OX=9606 GN=SERPING1 PE=1 SV=2	4	4	4			0.878856	-0.471442	0.132173	1.38649	-1.88722	17.5132	18.6021	18.0981	17.9648	17.8285	18.2872
P62873	GBB1_HUMAN Guanine nucleotide-binding protein G(I)/G(S)/G(T) subunit beta-1 OS=Homo sapiens OX=9606 GN=GNB1 PE=1 SV=3	13	13	7			0.877558	-0.852996	0.132569	1.80625	-1.88464	19.779	21.1398	19.0653	19.8622	19.6989	20.1001
Q8TCT9	HM13_HUMAN Minor histocompatibility antigen H13 OS=Homo sapiens OX=9606 GN=HM13 PE=1 SV=1	5	5	5			0.877164	1.67438	0.132689	0.313301	1.88385	19.0882	16.4745	20.5064	19.0466	19.0979	18.1483
O15355	PPM1G_HUMAN Protein phosphatase 1G OS=Homo sapiens OX=9606 GN=PPM1G PE=1 SV=1	15	15	15			0.876699	-1.15352	0.132831	2.22456	-1.88293	18.6546	20.3218	17.7403	18.4073	18.1953	19.3217
P30533	AMRP_HUMAN Alpha-2-macroglobulin receptor-associated protein OS=Homo sapiens OX=9606 GN=LRPAP1 PE=1 SV=1	6	6	6			0.876329	-0.89532	0.132945	1.86002	-1.88219	16.9744	18.3202	16.4445	16.9269	16.3085	17.1662
P00352	AL1A1_HUMAN Retinal dehydrogenase 1 OS=Homo sapiens OX=9606 GN=ALDH1A1 PE=1 SV=2	28	28	27			0.87511	0.70266	0.133318	0.614438	1.87976	23.7328	22.3587	23.8017	23.524	23.8715	23.4154
Q96AG4	LRC59_HUMAN Leucine-rich repeat-containing protein 59 OS=Homo sapiens OX=9606 GN=LRRC59 PE=1 SV=1	11	11	11			0.874784	-0.60976	0.133418	1.52601	-1.87911	20.158	21.3393	20.1996	20.2229	20.0921	20.7167
O15514	RPB4_HUMAN DNA-directed RNA polymerase II subunit RPB4 OS=Homo sapiens OX=9606 GN=POLR2D PE=1 SV=1	2	2	2			0.87461	-1.34875	0.133472	2.54691	-1.87876	15.5382	17.8337	16.4175	15.8778	14.962	17.2523
Q9C0B1	FTO_HUMAN Alpha-ketoglutarate-dependent dioxygenase FTO OS=Homo sapiens OX=9606 GN=FTO PE=1 SV=3	10	10	10			0.87396	-0.423066	0.133672	1.34077	-1.87747	17.6567	17.5942	16.9789	17.8742	17.4713	17.9077
Q9UNW1	MINP1_HUMAN Multiple inositol polyphosphate phosphatase 1 OS=Homo sapiens OX=9606 GN=MINPP1 PE=1 SV=1	7	7	7			0.873939	-0.507762	0.133678	1.42184	-1.87743	16.9697	17.7997	17.3264	17.1059	16.9343	17.8481
Q8NDI1	EHBP1_HUMAN EH domain-binding protein 1 OS=Homo sapiens OX=9606 GN=EHBP1 PE=1 SV=3	10	10	10			0.87375	-1.01592	0.133737	2.02219	-1.87705	16.3849	18.0364	16.8753	16.5823	15.7008	17.3901
Q14137	BOP1_HUMAN Ribosome biogenesis protein BOP1 OS=Homo sapiens OX=9606 GN=BOP1 PE=1 SV=2	10	10	10			0.87149	-0.520634	0.134434	1.43459	-1.87255	16.706	16.8762	16.9607	17.3792	16.8306	17.8039
Q92621	NU205_HUMAN Nuclear pore complex protein Nup205 OS=Homo sapiens OX=9606 GN=NUP205 PE=1 SV=3	18	18	17			0.871305	-0.433926	0.134492	1.3509	-1.87218	18.1925	18.2345	17.5749	18.1157	17.8883	18.6073
Q9Y285	SYFA_HUMAN Phenylalanine--tRNA ligase alpha subunit OS=Homo sapiens OX=9606 GN=FARSA PE=1 SV=3	12	12	12			0.871022	-0.279923	0.134579	1.21413	-1.87162	19.5081	19.9882	19.604	19.5316	19.3643	19.7964
P46976	GLYG_HUMAN Glycogenin-1 OS=Homo sapiens OX=9606 GN=GYG1 PE=1 SV=4	6	6	6			0.86979	0.56554	0.134962	0.675702	1.86916	19.1115	18.3728	19.3808	18.496	18.3842	18.3111
P07910	HNRPC_HUMAN Heterogeneous nuclear ribonucleoproteins C1/C2 OS=Homo sapiens OX=9606 GN=HNRNPC PE=1 SV=4;sp	11	11	11			0.868928	1.15667	0.13523	0.448547	1.86745	21.3725	19.5301	21.9784	21.5855	21.7031	20.4684
Q7L1Q6	BZW1_HUMAN Basic leucine zipper and W2 domain-containing protein 1 OS=Homo sapiens OX=9606 GN=BZW1 PE=1 SV=1	7	7	7			0.868846	-0.76402	0.135255	1.69822	-1.86729	18.2064	19.3892	18.2327	18.103	17.9403	19.1792
P54577	SYYC_HUMAN Tyrosine--tRNA ligase, cytoplasmic OS=Homo sapiens OX=9606 GN=YARS1 PE=1 SV=4	23	23	23			0.868695	0.150997	0.135302	0.900628	1.86698	20.3456	20.2215	20.187	20.1647	20.4549	20.1483
P32455	GBP1_HUMAN Guanylate-binding protein 1 OS=Homo sapiens OX=9606 GN=GBP1 PE=1 SV=2	9	9	8			0.868604	0.445411	0.135331	0.734375	1.8668	18.7465	17.9133	18.8649	18.265	18.5968	18.6937
P11182	ODB2_HUMAN Lipoamide acyltransferase component of branched-chain alpha-keto acid dehydrogenase complex, mitochondrial OS=Homo sapiens OX=9606 GN=DBT PE=1 SV=3	3	3	3			0.868207	1.17064	0.135454	0.444224	1.86601	16.6791	14.7094	17.4401	16.4601	17.0465	16.4842
Q9HB71	CYBP_HUMAN Calcyclin-binding protein OS=Homo sapiens OX=9606 GN=CACYBP PE=1 SV=2	11	11	11			0.868172	-0.705683	0.135465	1.63092	-1.86594	19.2276	20.0303	18.4261	19.0114	18.9238	19.6528
Q9NZZ3	CHMP5_HUMAN Charged multivesicular body protein 5 OS=Homo sapiens OX=9606 GN=CHMP5 PE=1 SV=1	4	4	4			0.868011	-0.405915	0.135516	1.32493	-1.86562	18.5894	18.9662	18.2103	18.5294	18.03	18.5518
P05388	RLA0_HUMAN 60S acidic ribosomal protein P0 OS=Homo sapiens OX=9606 GN=RPLP0 PE=1 SV=1;sp	12	12	12			0.867948	0.722468	0.135535	0.60606	1.8655	22.9053	21.7081	23.3488	22.879	23.204	22.7036
Q9NR19	ACSA_HUMAN Acetyl-coenzyme A synthetase, cytoplasmic OS=Homo sapiens OX=9606 GN=ACSS2 PE=1 SV=1	9	9	9			0.867793	1.57343	0.135584	0.336009	1.86519	18.0912	15.6311	18.8995	18.3866	18.9305	17.1833
O75718	CRTAP_HUMAN Cartilage-associated protein OS=Homo sapiens OX=9606 GN=CRTAP PE=1 SV=1	10	10	10			0.866749	0.540979	0.13591	0.687304	1.86311	20.368	19.4628	20.7875	20.286	20.3317	20.1154
O43663	PRC1_HUMAN Protein regulator of cytokinesis 1 OS=Homo sapiens OX=9606 GN=PRC1 PE=1 SV=2	9	9	9			0.86642	-1.50429	0.136013	2.83685	-1.86246	17.111	18.2318	14.8522	16.5921	15.8274	17.4795
P55884	EIF3B_HUMAN Eukaryotic translation initiation factor 3 subunit B OS=Homo sapiens OX=9606 GN=EIF3B PE=1 SV=3	30	30	30			0.866416	-0.248812	0.136014	1.18823	-1.86245	19.6004	19.9973	20.0091	19.9488	19.7309	20.1407
P02511	CRYAB_HUMAN Alpha-crystallin B chain OS=Homo sapiens OX=9606 GN=CRYAB PE=1 SV=2	5	5	5			0.865904	-1.05167	0.136175	2.07293	-1.86143	18.0469	19.2978	16.8332	18.0028	17.2323	17.9668
O75312	ZPR1_HUMAN Zinc finger protein ZPR1 OS=Homo sapiens OX=9606 GN=ZPR1 PE=1 SV=1	7	7	7			0.865685	-2.03403	0.136243	4.09547	-1.861	17.5899	18.4729	16.804	17.7856	14.049	18.2864
Q13107	UBP4_HUMAN Ubiquitin carboxyl-terminal hydrolase 4 OS=Homo sapiens OX=9606 GN=USP4 PE=1 SV=3	4	4	3			0.864858	-1.51678	0.136503	2.86152	-1.85935	16.0919	17.9119	16.3446	16.4385	14.1737	16.8101
P11717	MPRI_HUMAN Cation-independent mannose-6-phosphate receptor OS=Homo sapiens OX=9606 GN=IGF2R PE=1 SV=3	46	46	46			0.86481	-0.646664	0.136518	1.56554	-1.85926	19.3484	20.3631	18.9222	19.2595	19.3118	19.8998
P05413	FABPH_HUMAN Fatty acid-binding protein, heart OS=Homo sapiens OX=9606 GN=FABP3 PE=1 SV=4	7	7	7			0.864532	-0.562373	0.136605	1.4767	-1.8587	20.0029	20.0313	19.3182	20.2176	19.9616	20.7208
Q9HAN9	NMNA1_HUMAN Nicotinamide/nicotinic acid mononucleotide adenylyltransferase 1 OS=Homo sapiens OX=9606 GN=NMNAT1 PE=1 SV=1	3	3	3			0.864513	-1.49157	0.136611	2.81195	-1.85867	15.8992	17.9295	18.365	18.3276	16.4723	18.9542
Q09666	AHNK_HUMAN Neuroblast differentiation-associated protein AHNAK OS=Homo sapiens OX=9606 GN=AHNAK PE=1 SV=2	250	250	248			0.863763	0.546115	0.136848	0.684862	1.85717	22.7896	21.6615	22.5882	22.6587	22.7326	22.1517
Q9UBQ7	GRHPR_HUMAN Glyoxylate reductase/hydroxypyruvate reductase OS=Homo sapiens OX=9606 GN=GRHPR PE=1 SV=1	11	11	11			0.862472	0.494883	0.137255	0.709619	1.85461	19.243	18.1225	18.9372	18.9821	18.9614	18.5525
Q5PRF9	SMAG2_HUMAN Protein Smaug homolog 2 OS=Homo sapiens OX=9606 GN=SAMD4B PE=1 SV=1	5	5	4			0.86244	-0.718105	0.137265	1.64502	-1.85454	16.0141	17.302	16.7491	16.4333	16.2942	17.4764
O60264	SMCA5_HUMAN SWI/SNF-related matrix-associated actin-dependent regulator of chromatin subfamily A member 5 OS=Homo sapiens OX=9606 GN=SMARCA5 PE=1 SV=1	12	12	9			0.861926	-0.671164	0.137428	1.59236	-1.85352	15.7635	17.3542	16.8825	16.9051	16.4673	16.8674
P52272	HNRPM_HUMAN Heterogeneous nuclear ribonucleoprotein M OS=Homo sapiens OX=9606 GN=HNRNPM PE=1 SV=3	20	20	20			0.861898	0.476142	0.137436	0.718898	1.85347	21.4656	20.3721	21.3194	21.1027	20.9947	20.8765
Q99614	TTC1_HUMAN Tetratricopeptide repeat protein 1 OS=Homo sapiens OX=9606 GN=TTC1 PE=1 SV=1	7	7	6			0.861843	-0.474958	0.137454	1.38988	-1.85336	17.795	17.9541	17.59	17.7125	17.1099	18.2533
P18085	ARF4_HUMAN ADP-ribosylation factor 4 OS=Homo sapiens OX=9606 GN=ARF4 PE=1 SV=3	10	10	6			0.861647	0.496906	0.137516	0.708625	1.85297	21.5352	20.9783	21.7792	21.7294	22.0215	21.1375
P12268	IMDH2_HUMAN Inosine-5-monophosphate dehydrogenase 2 OS=Homo sapiens OX=9606 GN=IMPDH2 PE=1 SV=2	18	18	18			0.861569	-0.628148	0.137541	1.54558	-1.85281	18.9918	20.1201	18.6473	19.091	18.9167	19.2291
Q9Y6W5	WASF2_HUMAN Wiskott-Aldrich syndrome protein family member 2 OS=Homo sapiens OX=9606 GN=WASF2 PE=1 SV=3	5	5	5			0.861335	-0.522941	0.137615	1.43688	-1.85235	18.4705	19.6143	18.8995	18.7423	18.6905	19.2728
O00159	MYO1C_HUMAN Unconventional myosin-Ic OS=Homo sapiens OX=9606 GN=MYO1C PE=1 SV=4	31	31	31			0.860971	0.938041	0.13773	0.521941	1.85162	20.5695	18.8322	20.7976	20.5275	20.804	19.9974
P62330	ARF6_HUMAN ADP-ribosylation factor 6 OS=Homo sapiens OX=9606 GN=ARF6 PE=1 SV=2	4	4	4			0.860957	0.815907	0.137735	0.568051	1.8516	18.1175	17.7448	19.5582	17.9132	18.5173	18.0873
P49327	FAS_HUMAN Fatty acid synthase OS=Homo sapiens OX=9606 GN=FASN PE=1 SV=3	86	86	86			0.860501	0.325995	0.137879	0.797748	1.85069	22.3901	21.8033	22.4874	22.3564	22.5269	22.2667
Q12907	LMAN2_HUMAN Vesicular integral-membrane protein VIP36 OS=Homo sapiens OX=9606 GN=LMAN2 PE=1 SV=1	10	10	10			0.860107	1.06325	0.138004	0.478553	1.84991	20.4715	19.7874	21.4531	20.7576	20.8454	19.0352
Q6XQN6	PNCB_HUMAN Nicotinate phosphoribosyltransferase OS=Homo sapiens OX=9606 GN=NAPRT PE=1 SV=2	6	6	6			0.857439	1.39662	0.138855	0.379818	1.84461	17.5346	15.771	17.6103	15.0317	17.4221	17.5744
Q8TEX9	IPO4_HUMAN Importin-4 OS=Homo sapiens OX=9606 GN=IPO4 PE=1 SV=2	19	19	19			0.854966	-0.501916	0.139648	1.41609	-1.8397	18.4044	19.2466	18.5082	18.4195	18.0706	18.8228
Q9UFN0	NPS3A_HUMAN Protein NipSnap homolog 3A OS=Homo sapiens OX=9606 GN=NIPSNAP3A PE=1 SV=2	4	4	4			0.854458	1.27392	0.139811	0.413535	1.83869	17.1262	14.9393	17.7048	17.2076	17.0058	15.8682
Q15031	SYLM_HUMAN Probable leucine--tRNA ligase, mitochondrial OS=Homo sapiens OX=9606 GN=LARS2 PE=1 SV=2	4	4	4			0.854138	0.556161	0.139914	0.68011	1.83805	16.6317	16.2012	16.6892	15.6476	15.9183	15.722
P13716	HEM2_HUMAN Delta-aminolevulinic acid dehydratase OS=Homo sapiens OX=9606 GN=ALAD PE=1 SV=1	6	6	6			0.854105	-1.3134	0.139925	2.48527	-1.83799	15.2187	17.9466	15.7148	15.5315	15.2844	16.68
Q9GZT3	SLIRP_HUMAN SRA stem-loop-interacting RNA-binding protein, mitochondrial OS=Homo sapiens OX=9606 GN=SLIRP PE=1 SV=1	2	2	2			0.852606	1.51079	0.140409	0.350919	1.83501	17.0572	14.7927	16.9286	14.5216	16.9742	17.1133
P20839	IMDH1_HUMAN Inosine-5-monophosphate dehydrogenase 1 OS=Homo sapiens OX=9606 GN=IMPDH1 PE=1 SV=2	6	6	6			0.852385	1.11303	0.14048	0.462322	1.83457	15.6016	16.0719	16.9254	15.372	17.405	15.1492
Q15113	PCOC1_HUMAN Procollagen C-endopeptidase enhancer 1 OS=Homo sapiens OX=9606 GN=PCOLCE PE=1 SV=2	9	9	9			0.852131	1.34946	0.140562	0.392439	1.83407	18.4346	18.2215	17.9722	16.2357	19.5146	17.4158
P53365	ARFP2_HUMAN Arfaptin-2 OS=Homo sapiens OX=9606 GN=ARFIP2 PE=1 SV=1	5	5	5			0.851954	-0.30667	0.14062	1.23685	-1.83372	16.9805	17.4997	16.9315	16.9446	16.9706	17.3583
Q9BPW8	NIPS1_HUMAN Protein NipSnap homolog 1 OS=Homo sapiens OX=9606 GN=NIPSNAP1 PE=1 SV=1	4	4	4			0.851878	1.11632	0.140644	0.461269	1.83357	16.4317	16.2009	15.8907	15.299	17.5859	15.0594
P48307	TFPI2_HUMAN Tissue factor pathway inhibitor 2 OS=Homo sapiens OX=9606 GN=TFPI2 PE=1 SV=1	6	6	6			0.851017	-0.717442	0.140923	1.64426	-1.83186	20.6664	20.985	20.6317	21.8051	20.0317	20.6921
Q6KC79	NIPBL_HUMAN Nipped-B-like protein OS=Homo sapiens OX=9606 GN=NIPBL PE=1 SV=2	5	5	5			0.850725	-3.54062	0.141018	11.6368	-1.83128	15.023	15.2315	15.9038	19.1385	14.5682	21.7469
Q13242	SRSF9_HUMAN Serine/arginine-rich splicing factor 9 OS=Homo sapiens OX=9606 GN=SRSF9 PE=1 SV=1	4	4	4			0.850606	0.824498	0.141057	0.564679	1.83104	16.659	16.0406	17.4042	15.3989	16.4242	16.5745
Q9H4A6	GOLP3_HUMAN Golgi phosphoprotein 3 OS=Homo sapiens OX=9606 GN=GOLPH3 PE=1 SV=1	5	5	3			0.849292	1.20152	0.141484	0.434817	1.82844	17.817	15.3523	18.0603	17.4601	17.3497	16.81
Q01628	IFM3_HUMAN Interferon-induced transmembrane protein 3 OS=Homo sapiens OX=9606 GN=IFITM3 PE=1 SV=2;sp	2	2	2			0.849227	2.93836	0.141505	0.130456	1.82831	17.311	16.6168	19.6723	14.8807	21.6686	18.3393
O95297	MPZL1_HUMAN Myelin protein zero-like protein 1 OS=Homo sapiens OX=9606 GN=MPZL1 PE=1 SV=1	4	4	4			0.849145	0.686841	0.141532	0.621213	1.82814	18.1045	16.5257	17.391	17.6099	17.8157	17.115
O95819	M4K4_HUMAN Mitogen-activated protein kinase kinase kinase kinase 4 OS=Homo sapiens OX=9606 GN=MAP4K4 PE=1 SV=2	12	12	9			0.847835	-0.412027	0.14196	1.33055	-1.82555	17.6182	18.405	17.8143	17.6946	17.7066	18.2756
P49585	PCY1A_HUMAN Choline-phosphate cytidylyltransferase A OS=Homo sapiens OX=9606 GN=PCYT1A PE=1 SV=2	8	8	8			0.847736	-0.48408	0.141992	1.39869	-1.82535	17.7402	18.1222	17.9822	17.8839	17.4464	18.6149
Q8NHP6	MSPD2_HUMAN Motile sperm domain-containing protein 2 OS=Homo sapiens OX=9606 GN=MOSPD2 PE=1 SV=1	3	3	3			0.847302	-1.26563	0.142134	2.40432	-1.82449	15.6448	16.9455	16.041	15.6973	14.304	17.1439
P84085	ARF5_HUMAN ADP-ribosylation factor 5 OS=Homo sapiens OX=9606 GN=ARF5 PE=1 SV=2	9	5	5			0.847069	1.60697	0.14221	0.328287	1.82403	17.6207	15.0969	18.2212	18.0256	18.2339	16.1324
P09661	RU2A_HUMAN U2 small nuclear ribonucleoprotein A OS=Homo sapiens OX=9606 GN=SNRPA1 PE=1 SV=2	5	5	5			0.846513	-1.40384	0.142392	2.64605	-1.82293	17.4424	19.1355	16.2483	17.0597	15.9349	17.642
Q9NZT2	OGFR_HUMAN Opioid growth factor receptor OS=Homo sapiens OX=9606 GN=OGFR PE=1 SV=3	11	11	11			0.84647	-0.792956	0.142407	1.73262	-1.82284	17.4556	18.2476	16.5749	17.0782	16.817	17.9006
Q6ZMZ3	SYNE3_HUMAN Nesprin-3 OS=Homo sapiens OX=9606 GN=SYNE3 PE=1 SV=2	5	5	5			0.846046	1.02354	0.142546	0.491908	1.822	18.1012	15.8482	17.9374	17.6695	17.8635	17.3138
P52597	HNRPF_HUMAN Heterogeneous nuclear ribonucleoprotein F OS=Homo sapiens OX=9606 GN=HNRNPF PE=1 SV=3	12	10	9			0.846044	-0.553884	0.142546	1.46803	-1.82199	20.2279	21.1358	20.3526	20.2035	20.1533	21.0562
P30101	PDIA3_HUMAN Protein disulfide-isomerase A3 OS=Homo sapiens OX=9606 GN=PDIA3 PE=1 SV=4	29	29	29			0.845661	0.599535	0.142672	0.659967	1.82124	22.6539	21.8511	23.0564	22.8782	22.9518	22.1342
O43615	TIM44_HUMAN Mitochondrial import inner membrane translocase subunit TIM44 OS=Homo sapiens OX=9606 GN=TIMM44 PE=1 SV=2	11	11	11			0.842944	0.308082	0.143567	0.807715	1.81585	19.0042	18.3992	18.8662	18.4508	18.4603	18.5565
Q8IUD2	RB6I2_HUMAN ELKS/Rab6-interacting/CAST family member 1 OS=Homo sapiens OX=9606 GN=ERC1 PE=1 SV=1	17	17	17			0.842767	-0.413066	0.143626	1.33151	-1.8155	18.1945	18.2566	17.7227	18.0405	17.4826	18.3418
P08240	SRPRA_HUMAN Signal recognition particle receptor subunit alpha OS=Homo sapiens OX=9606 GN=SRPRA PE=1 SV=2	12	12	12			0.841797	-0.556235	0.143947	1.47043	-1.81358	18.4859	19.1643	17.8337	18.3327	18.2547	18.7461
O75390	CISY_HUMAN Citrate synthase, mitochondrial OS=Homo sapiens OX=9606 GN=CS PE=1 SV=2	10	10	10			0.840713	1.52715	0.144307	0.346962	1.81143	20.2675	17.914	21.4629	20.5624	20.8148	19.4873
Q96I24	FUBP3_HUMAN Far upstream element-binding protein 3 OS=Homo sapiens OX=9606 GN=FUBP3 PE=1 SV=2	8	8	8			0.839385	-0.573921	0.144749	1.48856	-1.8088	18.4855	18.7592	17.668	18.2113	17.9969	18.9017
Q9NYP7	ELOV5_HUMAN Elongation of very long chain fatty acids protein 5 OS=Homo sapiens OX=9606 GN=ELOVL5 PE=1 SV=1	2	2	2			0.839024	-0.857728	0.144869	1.81218	-1.80809	19.8847	20.2354	18.7444	20.5318	20.2573	20.6923
Q676U5	A16L1_HUMAN Autophagy-related protein 16-1 OS=Homo sapiens OX=9606 GN=ATG16L1 PE=1 SV=2	3	3	3			0.838397	0.823746	0.145078	0.564973	1.80685	16.2379	15.4129	16.851	15.0518	15.355	15.5079
P11142	HSP7C_HUMAN Heat shock cognate 71 kDa protein OS=Homo sapiens OX=9606 GN=HSPA8 PE=1 SV=1	35	34	25			0.838161	-0.333635	0.145157	1.26018	-1.80638	23.1885	23.1354	22.8017	23.5857	23.1811	23.4511
Q15185	TEBP_HUMAN Prostaglandin E synthase 3 OS=Homo sapiens OX=9606 GN=PTGES3 PE=1 SV=1	5	5	5			0.837567	-0.28941	0.145356	1.22214	-1.8052	20.912	21.1051	20.6612	20.9844	21.0303	21.3822
P08574	CY1_HUMAN Cytochrome c1, heme protein, mitochondrial OS=Homo sapiens OX=9606 GN=CYC1 PE=1 SV=3	4	4	4			0.83741	-0.926144	0.145409	1.90019	-1.80489	18.907	19.3686	18.2627	18.718	17.2683	19.1298
Q9P258	RCC2_HUMAN Protein RCC2 OS=Homo sapiens OX=9606 GN=RCC2 PE=1 SV=2	10	10	10			0.837047	-1.3544	0.14553	2.55691	-1.80417	17.2354	18.7376	15.4237	16.9028	16.5648	17.6467
P02765	FETUA_HUMAN Alpha-2-HS-glycoprotein OS=Homo sapiens OX=9606 GN=AHSG PE=1 SV=2	5	5	3			0.836892	-1.72909	0.145582	3.31519	-1.80387	17.9874	18.9371	15.2775	18.8516	18.2914	18.955
Q9H792	PEAK1_HUMAN Inactive tyrosine-protein kinase PEAK1 OS=Homo sapiens OX=9606 GN=PEAK1 PE=1 SV=4	6	6	6			0.835944	-0.897899	0.1459	1.86335	-1.80199	15.7048	17.0473	15.7086	15.5407	15.0192	16.5381
O60333	KIF1B_HUMAN Kinesin-like protein KIF1B OS=Homo sapiens OX=9606 GN=KIF1B PE=1 SV=5	5	5	3			0.835021	-1.0631	0.146211	2.08942	-1.80016	16.9776	16.5666	15.1451	17.2168	15.8849	17.4134
O00560	SDCB1_HUMAN Syntenin-1 OS=Homo sapiens OX=9606 GN=SDCBP PE=1 SV=1	11	11	10			0.834673	0.595999	0.146328	0.661586	1.79947	20.5425	19.5473	20.8676	20.5122	20.8873	20.4499
Q8TED1	GPX8_HUMAN Probable glutathione peroxidase 8 OS=Homo sapiens OX=9606 GN=GPX8 PE=1 SV=2	4	4	4			0.834456	1.55722	0.146401	0.339805	1.79905	19.0236	15.9675	19.119	18.9341	19.2191	17.7884
Q9NVS9	PNPO_HUMAN Pyridoxine-5-phosphate oxidase OS=Homo sapiens OX=9606 GN=PNPO PE=1 SV=1	2	2	2			0.833905	-1.09528	0.146587	2.13655	-1.79795	15.1589	17.2	16.0721	15.8038	14.5755	16.0885
O43237	DC1L2_HUMAN Cytoplasmic dynein 1 light intermediate chain 2 OS=Homo sapiens OX=9606 GN=DYNC1LI2 PE=1 SV=1	17	17	16			0.833472	-0.466279	0.146733	1.38154	-1.7971	19.2591	19.9492	18.891	19.1295	19.0855	19.5557
O00506	STK25_HUMAN Serine/threonine-protein kinase 25 OS=Homo sapiens OX=9606 GN=STK25 PE=1 SV=1	6	3	2			0.833461	-0.668385	0.146737	1.58929	-1.79708	14.7825	15.7592	15.4346	15.1083	14.7914	16.1462
Q9Y2T2	AP3M1_HUMAN AP-3 complex subunit mu-1 OS=Homo sapiens OX=9606 GN=AP3M1 PE=1 SV=1	10	10	10			0.833117	0.238877	0.146853	0.847405	1.7964	18.2833	17.794	18.2013	18.1497	18.3603	18.1847
Q5UIP0	RIF1_HUMAN Telomere-associated protein RIF1 OS=Homo sapiens OX=9606 GN=RIF1 PE=1 SV=2	4	4	4			0.832704	0.489396	0.146993	0.712323	1.79558	15.8139	14.7326	15.8275	15.4205	15.3349	15.3549
Q9P265	DIP2B_HUMAN Disco-interacting protein 2 homolog B OS=Homo sapiens OX=9606 GN=DIP2B PE=1 SV=3	7	7	6			0.832064	-1.51513	0.14721	2.85825	-1.79431	16.6089	17.7852	14.4228	16.7171	16.7839	17.8587
P50552	VASP_HUMAN Vasodilator-stimulated phosphoprotein OS=Homo sapiens OX=9606 GN=VASP PE=1 SV=3	13	13	13			0.831769	-0.702617	0.14731	1.62745	-1.79373	18.76	19.0573	17.4909	18.8441	18.4981	18.9555
Q14157	UBP2L_HUMAN Ubiquitin-associated protein 2-like OS=Homo sapiens OX=9606 GN=UBAP2L PE=1 SV=2	18	18	18			0.831596	-0.900722	0.147368	1.867	-1.79339	19.5599	20.5727	18.451	19.2581	18.859	19.7412
P51116	FXR2_HUMAN Fragile X mental retardation syndrome-related protein 2 OS=Homo sapiens OX=9606 GN=FXR2 PE=1 SV=2	7	7	6			0.831431	-1.07652	0.147424	2.10894	-1.79306	15.6291	18.0503	16.0683	16.3191	16.7616	17.3192
Q15149	PLEC_HUMAN Plectin OS=Homo sapiens OX=9606 GN=PLEC PE=1 SV=3	227	227	222			0.831025	0.14964	0.147562	0.901475	1.79226	22.0567	21.7086	21.92	21.9305	22.0307	21.9194
Q9BWS9	CHID1_HUMAN Chitinase domain-containing protein 1 OS=Homo sapiens OX=9606 GN=CHID1 PE=1 SV=1	9	9	9			0.830324	0.928207	0.147801	0.525511	1.79087	17.6038	16.657	18.8166	17.9615	18.3835	17.4007
O75369	FLNB_HUMAN Filamin-B OS=Homo sapiens OX=9606 GN=FLNB PE=1 SV=2	99	91	91			0.827901	-0.207656	0.148627	1.15481	-1.78608	20.0996	20.1702	19.8276	20.0145	19.9454	20.3107
P67812	SC11A_HUMAN Signal peptidase complex catalytic subunit SEC11A OS=Homo sapiens OX=9606 GN=SEC11A PE=1 SV=1	3	3	3			0.827854	-0.696115	0.148644	1.62014	-1.78599	18.6278	18.9421	17.5831	19.2878	18.6685	18.7379
Q71U36	TBA1A_HUMAN Tubulin alpha-1A chain OS=Homo sapiens OX=9606 GN=TUBA1A PE=1 SV=1;sp	24	2	1			0.827724	0.874441	0.148688	0.545465	1.78573	22.5416	21.311	23.2737	22.8373	22.9445	21.9881
P29084	T2EB_HUMAN Transcription initiation factor IIE subunit beta OS=Homo sapiens OX=9606 GN=GTF2E2 PE=1 SV=1	3	3	3			0.825043	-1.29998	0.149609	2.46225	-1.78043	15.006	17.2001	14.8604	14.8045	14.9321	16.6938
Q7L0Y3	TM10C_HUMAN tRNA methyltransferase 10 homolog C OS=Homo sapiens OX=9606 GN=TRMT10C PE=1 SV=2	9	9	8			0.823709	-0.862423	0.150069	1.81809	-1.7778	17.7214	18.9362	17.13	17.4115	17.0911	18.1821
Q8NBF2	NHLC2_HUMAN NHL repeat-containing protein 2 OS=Homo sapiens OX=9606 GN=NHLRC2 PE=1 SV=1	7	7	7			0.82272	0.281387	0.150411	0.8228	1.77584	17.9899	17.4716	17.7205	17.8644	17.9073	17.4375
O75607	NPM3_HUMAN Nucleoplasmin-3 OS=Homo sapiens OX=9606 GN=NPM3 PE=1 SV=3	4	4	4			0.82247	-0.699132	0.150498	1.62353	-1.77535	18.4336	19.713	18.4774	18.38	18.2263	19.1417
P48730	KC1D_HUMAN Casein kinase I isoform delta OS=Homo sapiens OX=9606 GN=CSNK1D PE=1 SV=2;sp	5	5	5			0.821926	-1.05521	0.150686	2.07802	-1.77428	14.7772	15.441	14.9535	17.1673	15.0784	15.3664
Q12965	MYO1E_HUMAN Unconventional myosin-Ie OS=Homo sapiens OX=9606 GN=MYO1E PE=1 SV=2	13	13	13			0.821433	-0.477827	0.150858	1.39264	-1.7733	17.9239	18.2021	17.2866	17.6639	17.5031	18.2811
Q15233	NONO_HUMAN Non-POU domain-containing octamer-binding protein OS=Homo sapiens OX=9606 GN=NONO PE=1 SV=4	17	17	17			0.820969	0.443273	0.151019	0.735464	1.77239	21.0361	20.1629	21.2023	20.6663	20.5775	20.6568
P51149	RAB7A_HUMAN Ras-related protein Rab-7a OS=Homo sapiens OX=9606 GN=RAB7A PE=1 SV=1	13	13	13			0.820299	0.762013	0.151252	0.589673	1.77106	21.8654	20.4205	22.2175	21.7956	21.891	21.4718
P49441	INPP_HUMAN Inositol polyphosphate 1-phosphatase OS=Homo sapiens OX=9606 GN=INPP1 PE=1 SV=1	6	6	6			0.819408	1.90668	0.151563	0.266706	1.7693	19.1201	15.2469	19.1113	18.9659	18.8363	17.1348
Q9UHI6	DDX20_HUMAN Probable ATP-dependent RNA helicase DDX20 OS=Homo sapiens OX=9606 GN=DDX20 PE=1 SV=2	7	7	7			0.819255	-1.69244	0.151616	3.23203	-1.769	14.1106	17.2185	17.3843	17.3948	15.7674	17.7263
Q9NTJ3	SMC4_HUMAN Structural maintenance of chromosomes protein 4 OS=Homo sapiens OX=9606 GN=SMC4 PE=1 SV=2	17	17	17			0.818657	-0.581224	0.151825	1.49612	-1.76782	17.2185	18.044	16.6807	17.2823	16.8002	17.1168
P35442	TSP2_HUMAN Thrombospondin-2 OS=Homo sapiens OX=9606 GN=THBS2 PE=1 SV=2	10	8	7			0.818652	0.845568	0.151827	0.556492	1.76781	18.4788	17.5832	17.723	17.3501	17.5845	16.3163
P05997	CO5A2_HUMAN Collagen alpha-2(V) chain OS=Homo sapiens OX=9606 GN=COL5A2 PE=1 SV=3	6	6	6			0.818496	1.34884	0.151881	0.392608	1.7675	18.9344	15.7062	18.3869	17.6385	18.1352	18.0653
Q14847	LASP1_HUMAN LIM and SH3 domain protein 1 OS=Homo sapiens OX=9606 GN=LASP1 PE=1 SV=2	11	11	11			0.818485	-0.462875	0.151885	1.37829	-1.76748	19.7469	20.4857	19.383	19.6627	19.6456	20.0158
Q9Y4F1	FARP1_HUMAN FERM, ARHGEF and pleckstrin domain-containing protein 1 OS=Homo sapiens OX=9606 GN=FARP1 PE=1 SV=1	9	9	9			0.817628	1.05411	0.152185	0.481594	1.76579	17.4314	17.2935	17.4162	15.2412	17.2937	16.4443
P10301	RRAS_HUMAN Ras-related protein R-Ras OS=Homo sapiens OX=9606 GN=RRAS PE=1 SV=1	4	3	3			0.817351	0.861908	0.152282	0.550224	1.76524	19.5795	17.5921	19.0672	18.8751	19.472	19.0656
Q92841	DDX17_HUMAN Probable ATP-dependent RNA helicase DDX17 OS=Homo sapiens OX=9606 GN=DDX17 PE=1 SV=2	24	23	18			0.81732	0.879508	0.152293	0.543553	1.76518	20.4215	18.8095	20.4814	20.4998	20.4053	19.3604
Q9Y520	PRC2C_HUMAN Protein PRRC2C OS=Homo sapiens OX=9606 GN=PRRC2C PE=1 SV=4	23	23	23			0.816712	-1.36225	0.152506	2.57086	-1.76398	17.724	19.5094	16.409	17.1948	17.0655	18.581
Q8IVM0	CCD50_HUMAN Coiled-coil domain-containing protein 50 OS=Homo sapiens OX=9606 GN=CCDC50 PE=1 SV=1	4	4	4			0.816531	-0.985138	0.15257	1.9795	-1.76362	16.2931	17.2453	15.9425	16.2657	14.7442	16.4243
O00178	GTPB1_HUMAN GTP-binding protein 1 OS=Homo sapiens OX=9606 GN=GTPBP1 PE=1 SV=3	7	7	7			0.815583	1.14307	0.152903	0.452795	1.76175	17.4105	16.4906	17.3248	17.3447	17.6743	15.1451
Q14155	ARHG7_HUMAN Rho guanine nucleotide exchange factor 7 OS=Homo sapiens OX=9606 GN=ARHGEF7 PE=1 SV=2	7	7	6			0.813501	-0.46054	0.153638	1.37606	-1.75765	17.5553	18.3482	17.7733	17.6607	17.7688	18.4702
Q14839	CHD4_HUMAN Chromodomain-helicase-DNA-binding protein 4 OS=Homo sapiens OX=9606 GN=CHD4 PE=1 SV=2	26	26	19			0.813068	-0.836549	0.153791	1.78577	-1.75679	17.5428	18.9917	17.2121	17.3778	17.3594	18.2545
P51610	HCFC1_HUMAN Host cell factor 1 OS=Homo sapiens OX=9606 GN=HCFC1 PE=1 SV=2	14	14	14			0.813001	-0.807608	0.153815	1.75031	-1.75666	17.0494	18.3949	16.572	16.8914	16.7193	17.4772
P27986	P85A_HUMAN Phosphatidylinositol 3-kinase regulatory subunit alpha OS=Homo sapiens OX=9606 GN=PIK3R1 PE=1 SV=2	6	6	6			0.812982	-0.803177	0.153822	1.74494	-1.75662	15.7838	16.3616	15.1886	15.6495	15.7211	17.092
Q92599	SEPT8_HUMAN Septin-8 OS=Homo sapiens OX=9606 GN=SEPTIN8 PE=1 SV=4	5	4	4			0.812731	-1.06389	0.153911	2.09056	-1.75613	15.4696	15.9063	15.4194	15.4462	14.3116	17.0397
Q9NZJ7	MTCH1_HUMAN Mitochondrial carrier homolog 1 OS=Homo sapiens OX=9606 GN=MTCH1 PE=1 SV=1	4	4	3			0.81265	1.25355	0.153939	0.419415	1.75597	16.4026	15.3546	18.2875	16.4691	16.4256	15.5314
Q9UI10	EI2BD_HUMAN Translation initiation factor eIF-2B subunit delta OS=Homo sapiens OX=9606 GN=EIF2B4 PE=1 SV=2	8	8	8			0.812508	-0.716681	0.15399	1.6434	-1.75569	18.1464	19.2945	17.5528	18.0551	17.8896	18.3892
Q9Y5Q0	FADS3_HUMAN Fatty acid desaturase 3 OS=Homo sapiens OX=9606 GN=FADS3 PE=1 SV=1	3	3	3			0.812377	-0.699233	0.154036	1.62364	-1.75543	14.7573	16.2316	15.3995	15.5351	14.6434	15.1313
Q8NFF5	FAD1_HUMAN FAD synthase OS=Homo sapiens OX=9606 GN=FLAD1 PE=1 SV=1	4	4	4			0.811732	-1.08124	0.154265	2.11585	-1.75416	15.8532	17.3973	15.4246	15.4685	14.9629	16.6186
P13861	KAP2_HUMAN cAMP-dependent protein kinase type II-alpha regulatory subunit OS=Homo sapiens OX=9606 GN=PRKAR2A PE=1 SV=2	14	14	12			0.810239	-0.731271	0.154796	1.6601	-1.75122	18.4588	19.9204	18.3234	18.4973	18.5597	19.1179
Q06830	PRDX1_HUMAN Peroxiredoxin-1 OS=Homo sapiens OX=9606 GN=PRDX1 PE=1 SV=1	14	14	12			0.809611	-0.358507	0.15502	1.2821	-1.74998	21.7057	22.4122	21.7253	21.8072	21.9895	22.2765
P30711	GSTT1_HUMAN Glutathione S-transferase theta-1 OS=Homo sapiens OX=9606 GN=GSTT1 PE=1 SV=4	5	5	5			0.809086	0.632808	0.155208	0.64492	1.74894	17.1385	17.3713	17.7833	16.7048	17.3666	16.3139
Q07812	BAX_HUMAN Apoptosis regulator BAX OS=Homo sapiens OX=9606 GN=BAX PE=1 SV=1	8	8	8			0.808566	1.2819	0.155394	0.411254	1.74792	19.9251	17.4633	20.4117	19.8787	20.0434	19.1925
Q9BY32	ITPA_HUMAN Inosine triphosphate pyrophosphatase OS=Homo sapiens OX=9606 GN=ITPA PE=1 SV=2	5	5	5			0.808134	-0.861119	0.155549	1.81645	-1.74707	16.9955	17.9514	17.8864	18.8261	18.2722	18.96
Q16643	DREB_HUMAN Drebrin OS=Homo sapiens OX=9606 GN=DBN1 PE=1 SV=4	17	17	17			0.807361	-0.620889	0.155826	1.53782	-1.74554	20.6481	21.5569	20.0099	20.6147	20.3275	20.6766
Q13162	PRDX4_HUMAN Peroxiredoxin-4 OS=Homo sapiens OX=9606 GN=PRDX4 PE=1 SV=1	12	11	11			0.807361	-0.728319	0.155826	1.65671	-1.74554	19.3542	20.5783	18.8783	19.2388	19.3405	19.9409
P08603	CFAH_HUMAN Complement factor H OS=Homo sapiens OX=9606 GN=CFH PE=1 SV=4	12	12	11			0.806005	-0.936073	0.156313	1.91331	-1.74287	14.6451	16.5888	16.4381	16.6962	15.9533	16.5598
Q9H2V7	SPNS1_HUMAN Protein spinster homolog 1 OS=Homo sapiens OX=9606 GN=SPNS1 PE=1 SV=1	3	3	3			0.805682	1.32429	0.156429	0.399346	1.74223	17.4314	15.4562	17.8054	15.2835	17.0159	17.54
P55036	PSMD4_HUMAN 26S proteasome non-ATPase regulatory subunit 4 OS=Homo sapiens OX=9606 GN=PSMD4 PE=1 SV=1	9	9	7			0.80558	-0.667516	0.156466	1.58834	-1.74203	19.0009	20.0744	18.4669	18.8969	18.9939	19.4929
O60341	KDM1A_HUMAN Lysine-specific histone demethylase 1A OS=Homo sapiens OX=9606 GN=KDM1A PE=1 SV=2	5	5	5			0.805484	0.888301	0.156501	0.54025	1.74184	17.1728	15.9866	18.1028	17.3883	17.8619	17.0977
Q9NX40	OCAD1_HUMAN OCIA domain-containing protein 1 OS=Homo sapiens OX=9606 GN=OCIAD1 PE=1 SV=1	4	4	4			0.805479	0.607093	0.156502	0.656518	1.74183	19.029	18.6429	19.7706	18.3809	18.6082	18.5627
P42858	HD_HUMAN Huntingtin OS=Homo sapiens OX=9606 GN=HTT PE=1 SV=2	6	6	6			0.803756	-0.669686	0.157125	1.59073	-1.73844	15.821	16.2436	14.6495	15.667	15.1598	15.7288
Q8TEA8	DTD1_HUMAN D-aminoacyl-tRNA deacylase 1 OS=Homo sapiens OX=9606 GN=DTD1 PE=1 SV=2	4	4	4			0.803688	-0.959864	0.157149	1.94513	-1.73831	17.7356	19.6414	17.712	17.9243	17.3786	18.1401
O14773	TPP1_HUMAN Tripeptidyl-peptidase 1 OS=Homo sapiens OX=9606 GN=TPP1 PE=1 SV=2	4	4	4			0.803466	-0.461889	0.157229	1.37734	-1.73787	18.3423	18.7474	17.7913	18.2942	18.4111	18.8887
P62917	RL8_HUMAN 60S ribosomal protein L8 OS=Homo sapiens OX=9606 GN=RPL8 PE=1 SV=2	5	5	5			0.803448	-0.174788	0.157236	1.1288	-1.73783	21.5972	21.7514	21.7886	21.8758	21.751	22.034
P14868	SYDC_HUMAN Aspartate--tRNA ligase, cytoplasmic OS=Homo sapiens OX=9606 GN=DARS1 PE=1 SV=2	22	22	22			0.802517	0.33532	0.157573	0.792608	1.736	20.4651	19.7421	20.2773	20.3568	20.5035	20.1411
P49189	AL9A1_HUMAN 4-trimethylaminobutyraldehyde dehydrogenase OS=Homo sapiens OX=9606 GN=ALDH9A1 PE=1 SV=3	16	16	16			0.801993	1.71102	0.157764	0.305444	1.73497	19.8306	16.6773	20.3225	20.0568	20.1328	18.4187
P12004	PCNA_HUMAN Proliferating cell nuclear antigen OS=Homo sapiens OX=9606 GN=PCNA PE=1 SV=1	7	7	7			0.801574	0.918662	0.157916	0.528999	1.73414	20.3142	18.7272	20.6123	20.5109	20.4205	19.3529
Q9UMY4	SNX12_HUMAN Sorting nexin-12 OS=Homo sapiens OX=9606 GN=SNX12 PE=1 SV=4	2	2	2			0.801264	-1.49465	0.158029	2.81796	-1.73353	14.3212	18.1782	15.7812	15.8342	15.6481	16.222
Q9BPX3	CND3_HUMAN Condensin complex subunit 3 OS=Homo sapiens OX=9606 GN=NCAPG PE=1 SV=1	10	10	10			0.800774	-0.578938	0.158207	1.49375	-1.73257	17.5954	18.3448	17.4372	17.4384	16.9081	17.8943
P25940	CO5A3_HUMAN Collagen alpha-3(V) chain OS=Homo sapiens OX=9606 GN=COL5A3 PE=1 SV=3	3	3	3			0.800678	-0.645455	0.158242	1.56423	-1.73238	17.4786	17.7474	16.4742	17.1812	16.4749	17.4354
P05198	IF2A_HUMAN Eukaryotic translation initiation factor 2 subunit 1 OS=Homo sapiens OX=9606 GN=EIF2S1 PE=1 SV=3	18	18	18			0.800443	0.154387	0.158328	0.898514	1.73191	20.4845	20.1269	20.4179	20.391	20.3258	20.2471
Q96KC8	DNJC1_HUMAN DnaJ homolog subfamily C member 1 OS=Homo sapiens OX=9606 GN=DNAJC1 PE=1 SV=1	4	4	4			0.800233	-2.3959	0.158404	5.26305	-1.7315	14.8126	19.9597	16.5189	15.5776	15.5865	18.5684
Q00610	CLH1_HUMAN Clathrin heavy chain 1 OS=Homo sapiens OX=9606 GN=CLTC PE=1 SV=5	75	75	60			0.799106	0.484538	0.158816	0.714726	1.72928	22.2753	21.313	22.3612	22.2588	22.3463	21.9573
P46940	IQGA1_HUMAN Ras GTPase-activating-like protein IQGAP1 OS=Homo sapiens OX=9606 GN=IQGAP1 PE=1 SV=1	79	79	78			0.79856	0.388937	0.159016	0.763692	1.72821	21.8199	21.128	21.9856	21.8796	21.9623	21.5935
Q96PK6	RBM14_HUMAN RNA-binding protein 14 OS=Homo sapiens OX=9606 GN=RBM14 PE=1 SV=2	9	9	9			0.797834	1.02261	0.159282	0.492225	1.72678	17.7198	16.5695	18.0764	18.1418	18.3271	16.3442
O95182	NDUA7_HUMAN NADH dehydrogenase [ubiquinone] 1 alpha subcomplex subunit 7 OS=Homo sapiens OX=9606 GN=NDUFA7 PE=1 SV=3	3	3	3			0.797475	0.218455	0.159413	0.859485	1.72607	15.8521	15.8663	15.8748	15.7683	16.0832	15.5201
P05546	HEP2_HUMAN Heparin cofactor 2 OS=Homo sapiens OX=9606 GN=SERPIND1 PE=1 SV=3	2	2	2			0.79607	-0.7502	0.15993	1.68203	-1.72331	14.708	15.9321	14.5048	14.6195	14.9053	15.8171
P08708	RS17_HUMAN 40S ribosomal protein S17 OS=Homo sapiens OX=9606 GN=RPS17 PE=1 SV=2	9	9	9			0.79447	-0.853618	0.16052	1.80703	-1.72016	20.6994	21.5345	19.4535	20.3791	20.2708	21.0709
Q8IVL6	P3H3_HUMAN Prolyl 3-hydroxylase 3 OS=Homo sapiens OX=9606 GN=P3H3 PE=1 SV=1	15	15	15			0.793542	0.567578	0.160864	0.674749	1.71833	19.5156	18.1784	19.2387	19.2562	19.1526	18.7696
Q08380	LG3BP_HUMAN Galectin-3-binding protein OS=Homo sapiens OX=9606 GN=LGALS3BP PE=1 SV=1	5	5	5			0.792719	0.650601	0.161169	0.637015	1.71671	16.8837	15.4783	16.4936	16.5409	17.051	16.4572
Q9Y276	BCS1_HUMAN Mitochondrial chaperone BCS1 OS=Homo sapiens OX=9606 GN=BCS1L PE=1 SV=1	3	3	3			0.792492	1.13042	0.161253	0.456783	1.71627	17.5666	15.9818	17.8881	17.8341	17.5543	15.8018
P61020	RAB5B_HUMAN Ras-related protein Rab-5B OS=Homo sapiens OX=9606 GN=RAB5B PE=1 SV=1	7	5	5			0.79232	1.1249	0.161317	0.458534	1.71593	18.0356	15.3006	17.6577	17.1035	17.299	17.2135
P61019	RAB2A_HUMAN Ras-related protein Rab-2A OS=Homo sapiens OX=9606 GN=RAB2A PE=1 SV=1	10	10	4			0.792087	0.565029	0.161404	0.675942	1.71547	20.6659	19.8194	20.763	20.7708	20.6208	19.7644
P55011	S12A2_HUMAN Solute carrier family 12 member 2 OS=Homo sapiens OX=9606 GN=SLC12A2 PE=1 SV=1	6	6	6			0.79208	-1.46638	0.161406	2.76328	-1.71546	15.1104	18.179	15.2016	15.4709	16.1251	17.1863
P52815	RM12_HUMAN 39S ribosomal protein L12, mitochondrial OS=Homo sapiens OX=9606 GN=MRPL12 PE=1 SV=2	4	4	4			0.791643	1.50489	0.161569	0.352357	1.7146	16.8585	14.9961	18.2436	17.3502	16.946	15.1872
P49354	FNTA_HUMAN Protein farnesyltransferase/geranylgeranyltransferase type-1 subunit alpha OS=Homo sapiens OX=9606 GN=FNTA PE=1 SV=1	5	5	5			0.791176	-0.365391	0.161742	1.28823	-1.71368	18.7406	18.9268	18.4489	18.546	18.3339	19.1469
Q15018	ABRX2_HUMAN BRISC complex subunit Abraxas 2 OS=Homo sapiens OX=9606 GN=ABRAXAS2 PE=1 SV=2	4	4	4			0.790505	1.10051	0.161993	0.466352	1.71236	18.4026	16.8621	17.34	17.7393	17.9487	15.7883
O95219	SNX4_HUMAN Sorting nexin-4 OS=Homo sapiens OX=9606 GN=SNX4 PE=1 SV=1	5	5	5			0.789761	0.61176	0.16227	0.654398	1.7109	16.1854	15.6997	16.133	15.7809	15.7498	14.7523
Q53TN4	CYBR1_HUMAN Cytochrome b reductase 1 OS=Homo sapiens OX=9606 GN=CYBRD1 PE=1 SV=1	4	4	4			0.789258	1.09168	0.162458	0.469215	1.70991	18.379	17.0814	17.1387	17.0605	17.4209	15.5217
Q9NRY5	F1142_HUMAN Protein FAM114A2 OS=Homo sapiens OX=9606 GN=FAM114A2 PE=1 SV=4	11	11	11			0.788947	-0.751225	0.162575	1.68322	-1.7093	17.489	18.7531	17.2863	17.2799	17.1252	18.1211
P30566	PUR8_HUMAN Adenylosuccinate lyase OS=Homo sapiens OX=9606 GN=ADSL PE=1 SV=2	12	12	12			0.788821	-0.487715	0.162622	1.40222	-1.70905	18.2185	18.5722	17.4174	18.0605	17.9994	18.4658
Q15021	CND1_HUMAN Condensin complex subunit 1 OS=Homo sapiens OX=9606 GN=NCAPD2 PE=1 SV=3	12	12	12			0.786504	-0.67375	0.163492	1.59521	-1.70449	16.8496	17.223	15.8278	16.4396	16.154	17.1901
Q12849	GRSF1_HUMAN G-rich sequence factor 1 OS=Homo sapiens OX=9606 GN=GRSF1 PE=1 SV=3	7	7	7			0.786457	-1.11468	0.16351	2.16547	-1.7044	17.4149	19.0546	18.2636	17.6178	17.0611	19.4112
Q99733	NP1L4_HUMAN Nucleosome assembly protein 1-like 4 OS=Homo sapiens OX=9606 GN=NAP1L4 PE=1 SV=1	12	10	10			0.784565	-0.463314	0.164223	1.37871	-1.70068	20.4495	21.1058	19.9995	20.2782	20.1972	20.6521
O95834	EMAL2_HUMAN Echinoderm microtubule-associated protein-like 2 OS=Homo sapiens OX=9606 GN=EML2 PE=1 SV=1	4	4	4			0.784495	-1.89689	0.16425	3.7241	-1.70055	16.3274	18.7012	16.2991	16.0895	13.8472	17.3736
Q92769	HDAC2_HUMAN Histone deacetylase 2 OS=Homo sapiens OX=9606 GN=HDAC2 PE=1 SV=2	8	5	5			0.7844	-0.843881	0.164286	1.79487	-1.70036	17.6758	19.3251	17.363	17.8213	17.4815	17.9054
P09497	CLCB_HUMAN Clathrin light chain B OS=Homo sapiens OX=9606 GN=CLTB PE=1 SV=1	5	5	5			0.784183	1.61723	0.164368	0.325961	1.69993	17.9898	15.1453	17.4424	17.9403	17.6154	15.1103
P35813	PPM1A_HUMAN Protein phosphatase 1A OS=Homo sapiens OX=9606 GN=PPM1A PE=1 SV=1	6	6	4			0.78397	1.61824	0.164449	0.325733	1.69951	18.7621	17.2333	19.6402	19.1132	18.79	15.9911
Q13614	MTMR2_HUMAN Myotubularin-related protein 2 OS=Homo sapiens OX=9606 GN=MTMR2 PE=1 SV=4	3	3	3			0.783467	-1.47315	0.164639	2.77627	-1.69853	13.9434	17.5446	15.749	15.1705	15.1166	16.5133
A2RRP1	NBAS_HUMAN Neuroblastoma-amplified sequence OS=Homo sapiens OX=9606 GN=NBAS PE=1 SV=2	15	15	14			0.782118	-0.447937	0.165151	1.36409	-1.69588	16.9372	17.3957	16.2492	16.8172	16.7279	17.0453
Q96D46	NMD3_HUMAN 60S ribosomal export protein NMD3 OS=Homo sapiens OX=9606 GN=NMD3 PE=1 SV=1	5	5	5			0.781602	-1.48752	0.165348	2.80407	-1.69486	16.2802	18.7498	17.1747	16.4017	15.345	18.111
Q7Z2W9	RM21_HUMAN 39S ribosomal protein L21, mitochondrial OS=Homo sapiens OX=9606 GN=MRPL21 PE=1 SV=2	5	5	5			0.781535	1.39254	0.165373	0.380894	1.69473	17.7944	15.211	18.3985	17.8744	18.2823	17.2122
Q9UHB9	SRP68_HUMAN Signal recognition particle subunit SRP68 OS=Homo sapiens OX=9606 GN=SRP68 PE=1 SV=2	20	20	20			0.78147	-0.562134	0.165398	1.47645	-1.6946	18.8795	20.1043	19.0623	19.0545	18.7865	19.2559
O15143	ARC1B_HUMAN Actin-related protein 2/3 complex subunit 1B OS=Homo sapiens OX=9606 GN=ARPC1B PE=1 SV=3	13	13	12			0.781043	-0.623846	0.165561	1.54098	-1.69376	21.432	22.3033	20.7948	21.2036	21.2019	21.7934
P17302	CXA1_HUMAN Gap junction alpha-1 protein OS=Homo sapiens OX=9606 GN=GJA1 PE=1 SV=2	6	6	6			0.780056	-0.654613	0.165937	1.57419	-1.69183	18.4693	19.3119	17.904	18.1353	18.0692	18.9592
O95425	SVIL_HUMAN Supervillin OS=Homo sapiens OX=9606 GN=SVIL PE=1 SV=2	30	30	30			0.779644	1.33234	0.166095	0.397124	1.69102	16.0559	13.8154	13.6388	14.1486	15.813	13.5467
P78347	GTF2I_HUMAN General transcription factor II-I OS=Homo sapiens OX=9606 GN=GTF2I PE=1 SV=2	14	14	14			0.778443	-0.306066	0.166555	1.23633	-1.68866	17.794	18.2522	17.754	17.799	17.4403	17.8553
Q9UBB9	TFP11_HUMAN Tuftelin-interacting protein 11 OS=Homo sapiens OX=9606 GN=TFIP11 PE=1 SV=1	3	3	2			0.778278	-0.800293	0.166618	1.74145	-1.68833	14.7008	16.6408	15.5831	15.2584	15.2021	15.9878
P08253	MMP2_HUMAN 72 kDa type IV collagenase OS=Homo sapiens OX=9606 GN=MMP2 PE=1 SV=2	10	10	10			0.778203	0.40228	0.166647	0.756662	1.68819	17.6994	17.4263	17.7322	16.9805	17.1591	16.9771
Q9H2U2	IPYR2_HUMAN Inorganic pyrophosphatase 2, mitochondrial OS=Homo sapiens OX=9606 GN=PPA2 PE=1 SV=2	10	10	10			0.77742	-0.334393	0.166948	1.26085	-1.68665	18.3426	19.0594	18.2334	18.5579	18.5663	18.5281
P61964	WDR5_HUMAN WD repeat-containing protein 5 OS=Homo sapiens OX=9606 GN=WDR5 PE=1 SV=1	3	3	3			0.777034	0.374079	0.167096	0.771598	1.68589	16.3989	15.4609	15.7532	15.8653	15.9966	15.7003
Q9NRX5	SERC1_HUMAN Serine incorporator 1 OS=Homo sapiens OX=9606 GN=SERINC1 PE=1 SV=1	2	2	2			0.776594	1.17754	0.167265	0.442105	1.68503	18.4141	17.1377	17.9653	15.8489	18.3567	18.2168
O95831	AIFM1_HUMAN Apoptosis-inducing factor 1, mitochondrial OS=Homo sapiens OX=9606 GN=AIFM1 PE=1 SV=1	15	15	15			0.775948	0.484936	0.167514	0.714529	1.68376	18.9679	18.8347	19.1677	18.7665	18.8945	17.9741
P54136	SYRC_HUMAN Arginine--tRNA ligase, cytoplasmic OS=Homo sapiens OX=9606 GN=RARS1 PE=1 SV=2	31	31	31			0.775657	0.48504	0.167627	0.714477	1.68319	20.3138	19.3825	20.4419	20.3624	20.2666	19.8224
O95155	UBE4B_HUMAN Ubiquitin conjugation factor E4 B OS=Homo sapiens OX=9606 GN=UBE4B PE=1 SV=1	7	7	7			0.775436	-1.52118	0.167712	2.87026	-1.68275	15.5399	17.2885	14.6015	14.6919	14.1035	16.828
Q6P1M0	S27A4_HUMAN Long-chain fatty acid transport protein 4 OS=Homo sapiens OX=9606 GN=SLC27A4 PE=1 SV=1	5	5	4			0.774957	0.736375	0.167897	0.600246	1.68181	16.832	15.8037	15.845	16.1493	16.5295	15.0444
P29353	SHC1_HUMAN SHC-transforming protein 1 OS=Homo sapiens OX=9606 GN=SHC1 PE=1 SV=4	3	3	3			0.774581	-1.05781	0.168042	2.08177	-1.68108	17.6098	17.2527	15.7748	17.5378	15.707	17.4745
Q6DKI1	RL7L_HUMAN 60S ribosomal protein L7-like 1 OS=Homo sapiens OX=9606 GN=RPL7L1 PE=1 SV=2	4	4	4			0.774431	-0.73433	0.1681	1.66362	-1.68078	17.1314	17.0549	15.8288	16.9541	16.5113	17.6654
P08572	CO4A2_HUMAN Collagen alpha-2(IV) chain OS=Homo sapiens OX=9606 GN=COL4A2 PE=1 SV=4	6	6	5			0.774429	-0.484742	0.168101	1.39934	-1.68078	17.9713	18.5162	18.5341	18.7512	17.6382	18.3304
P20618	PSB1_HUMAN Proteasome subunit beta type-1 OS=Homo sapiens OX=9606 GN=PSMB1 PE=1 SV=2	9	9	9			0.773731	0.317763	0.168372	0.802313	1.67941	20.5046	20.4194	21.0079	20.1836	20.6062	20.5623
Q9UI26	IPO11_HUMAN Importin-11 OS=Homo sapiens OX=9606 GN=IPO11 PE=1 SV=1	7	7	7			0.773724	-0.964396	0.168374	1.95125	-1.67939	17.2783	18.3945	16.1427	16.7766	16.6056	17.7488
P13671	CO6_HUMAN Complement component C6 OS=Homo sapiens OX=9606 GN=C6 PE=1 SV=3	21	21	21			0.773468	-1.27394	0.168474	2.41821	-1.67889	17.4335	18.8287	18.8975	19.0882	16.3298	18.5657
Q07960	RHG01_HUMAN Rho GTPase-activating protein 1 OS=Homo sapiens OX=9606 GN=ARHGAP1 PE=1 SV=1	15	15	15			0.773138	0.166138	0.168602	0.891225	1.67825	20.7945	20.4613	20.8817	20.7301	20.6909	20.6773
Q92499	DDX1_HUMAN ATP-dependent RNA helicase DDX1 OS=Homo sapiens OX=9606 GN=DDX1 PE=1 SV=2	25	25	25			0.773083	-0.620211	0.168623	1.5371	-1.67814	19.7182	20.8311	19.4497	19.5894	19.4959	20.1039
P46783	RS10_HUMAN 40S ribosomal protein S10 OS=Homo sapiens OX=9606 GN=RPS10 PE=1 SV=1;sp	6	6	6			0.772857	1.67204	0.168711	0.313809	1.67769	21.1277	18.2971	21.8932	21.6472	21.7395	19.8
P05023	AT1A1_HUMAN Sodium/potassium-transporting ATPase subunit alpha-1 OS=Homo sapiens OX=9606 GN=ATP1A1 PE=1 SV=1	29	29	20			0.772852	0.161682	0.168713	0.893982	1.67768	20.9916	20.5655	20.8132	20.7287	20.7497	20.7752
A1X283	SPD2B_HUMAN SH3 and PX domain-containing protein 2B OS=Homo sapiens OX=9606 GN=SH3PXD2B PE=1 SV=3	11	11	11			0.772312	-0.60787	0.168923	1.52401	-1.67663	15.5768	16.5704	16.6201	17.129	16.4553	16.7765
Q9HD33	RM47_HUMAN 39S ribosomal protein L47, mitochondrial OS=Homo sapiens OX=9606 GN=MRPL47 PE=1 SV=2	2	2	2			0.772275	1.29092	0.168937	0.40869	1.67655	16.5297	15.8013	18.2011	15.3666	15.6255	15.3157
P23368	MAOM_HUMAN NAD-dependent malic enzyme, mitochondrial OS=Homo sapiens OX=9606 GN=ME2 PE=1 SV=1	16	16	16			0.772193	-0.73553	0.168969	1.66501	-1.67639	17.9184	19.1972	17.8622	17.7314	17.6232	18.6818
Q27J81	INF2_HUMAN Inverted formin-2 OS=Homo sapiens OX=9606 GN=INF2 PE=1 SV=2	30	30	29			0.771325	-0.463113	0.169307	1.37851	-1.67469	19.1058	20	18.9836	19.0515	19.0923	19.5194
Q9Y6H1	CHCH2_HUMAN Coiled-coil-helix-coiled-coil-helix domain-containing protein 2 OS=Homo sapiens OX=9606 GN=CHCHD2 PE=1 SV=1;sp	3	3	3			0.770767	-1.25208	0.169525	2.38185	-1.67359	15.6676	16.2287	15.0236	15.2018	14.4863	17.5033
O75844	FACE1_HUMAN CAAX prenyl protease 1 homolog OS=Homo sapiens OX=9606 GN=ZMPSTE24 PE=1 SV=2	9	9	9			0.770588	0.359744	0.169595	0.779303	1.67324	19.114	19.0209	19.8306	19.1166	19.4944	19.2222
P49721	PSB2_HUMAN Proteasome subunit beta type-2 OS=Homo sapiens OX=9606 GN=PSMB2 PE=1 SV=1	7	7	7			0.770213	0.77435	0.169741	0.584652	1.67251	20.796	19.4002	20.5507	20.8504	20.8176	19.5906
Q86W92	LIPB1_HUMAN Liprin-beta-1 OS=Homo sapiens OX=9606 GN=PPFIBP1 PE=1 SV=2	21	21	21			0.7699	-0.802451	0.169863	1.74406	-1.67189	17.8914	18.8831	17.3888	17.4678	17.0655	18.4021
O95470	SGPL1_HUMAN Sphingosine-1-phosphate lyase 1 OS=Homo sapiens OX=9606 GN=SGPL1 PE=1 SV=3	3	3	3			0.769745	-0.865181	0.169924	1.82157	-1.67159	15.8988	16.6479	15.6451	15.5141	14.9966	16.974
Q13427	PPIG_HUMAN Peptidyl-prolyl cis-trans isomerase G OS=Homo sapiens OX=9606 GN=PPIG PE=1 SV=2	3	3	3			0.76813	0.891187	0.170557	0.53917	1.66842	15.8581	14.917	16.68	14.8631	16.2402	16.3247
P52789	HXK2_HUMAN Hexokinase-2 OS=Homo sapiens OX=9606 GN=HK2 PE=1 SV=2	26	26	25			0.767939	-0.286984	0.170632	1.22009	-1.66804	19.255	19.5414	19.0918	19.4724	18.9017	19.0957
P41226	UBA7_HUMAN Ubiquitin-like modifier-activating enzyme 7 OS=Homo sapiens OX=9606 GN=UBA7 PE=1 SV=2	7	7	7			0.767888	0.914238	0.170652	0.530624	1.66795	16.0968	16.3341	17.7096	15.3988	16.5983	15.9291
Q99536	VAT1_HUMAN Synaptic vesicle membrane protein VAT-1 homolog OS=Homo sapiens OX=9606 GN=VAT1 PE=1 SV=2	17	17	17			0.767615	0.886052	0.17076	0.541093	1.66741	21.8677	20.2113	21.8906	22	22.2536	21.1423
Q15029	U5S1_HUMAN 116 kDa U5 small nuclear ribonucleoprotein component OS=Homo sapiens OX=9606 GN=EFTUD2 PE=1 SV=1	28	28	28			0.767562	-0.179213	0.17078	1.13227	-1.66731	20.0925	20.3712	19.9368	20.0402	20.0709	20.2264
P02749	APOH_HUMAN Beta-2-glycoprotein 1 OS=Homo sapiens OX=9606 GN=APOH PE=1 SV=3	5	5	5			0.767435	-1.70191	0.17083	3.25331	-1.66706	15.2742	18.0307	15.8995	15.9374	16.7703	19.0817
Q9NYV4	CDK12_HUMAN Cyclin-dependent kinase 12 OS=Homo sapiens OX=9606 GN=CDK12 PE=1 SV=2	4	4	3			0.767375	-0.966269	0.170854	1.95378	-1.66694	15.9949	17.6787	16.5656	16.0185	15.6843	17.4465
P19022	CADH2_HUMAN Cadherin-2 OS=Homo sapiens OX=9606 GN=CDH2 PE=1 SV=4	5	5	5			0.766365	-2.24301	0.171252	4.73384	-1.66496	14.8682	18.1532	15.7171	14.7011	14.444	18.9041
P0DN76	U2AF5_HUMAN Splicing factor U2AF 35 kDa subunit-like protein OS=Homo sapiens OX=9606 GN=U2AF1L5 PE=1 SV=1;sp	8	8	8			0.765924	-0.593859	0.171426	1.50928	-1.66409	20.2808	21.2216	19.8969	20.1433	19.8025	20.3969
Q9Y320	TMX2_HUMAN Thioredoxin-related transmembrane protein 2 OS=Homo sapiens OX=9606 GN=TMX2 PE=1 SV=1	5	5	5			0.765842	1.5768	0.171458	0.335225	1.66393	17.6065	14.9191	18.2684	18.0146	17.5888	15.7996
Q8TEQ6	GEMI5_HUMAN Gem-associated protein 5 OS=Homo sapiens OX=9606 GN=GEMIN5 PE=1 SV=3	17	17	17			0.765371	-0.427657	0.171644	1.34505	-1.66301	17.6187	18.2756	17.4338	18.0645	17.4468	17.4422
Q86XP3	DDX42_HUMAN ATP-dependent RNA helicase DDX42 OS=Homo sapiens OX=9606 GN=DDX42 PE=1 SV=1	14	14	14			0.764599	-0.806712	0.17195	1.74922	-1.6615	17.7273	19.0367	17.1551	17.4716	17.3111	18.1054
Q9NWM8	FKB14_HUMAN Peptidyl-prolyl cis-trans isomerase FKBP14 OS=Homo sapiens OX=9606 GN=FKBP14 PE=1 SV=1	2	2	2			0.764393	-0.824396	0.172031	1.77079	-1.66109	15.8717	17.5328	15.7998	15.9333	15.5776	16.2561
P09104	ENOG_HUMAN Gamma-enolase OS=Homo sapiens OX=9606 GN=ENO2 PE=1 SV=3	12	9	8			0.76427	-0.391537	0.17208	1.31179	-1.66085	20.5617	20.8752	20.2542	20.5668	19.8839	20.4324
O43143	DHX15_HUMAN Pre-mRNA-splicing factor ATP-dependent RNA helicase DHX15 OS=Homo sapiens OX=9606 GN=DHX15 PE=1 SV=2	17	17	17			0.763927	-0.431758	0.172216	1.34888	-1.66018	18.9439	20.1007	19.5403	19.6606	19.5979	19.616
Q9Y6E2	BZW2_HUMAN Basic leucine zipper and W2 domain-containing protein 2 OS=Homo sapiens OX=9606 GN=BZW2 PE=1 SV=1	3	3	3			0.763218	-0.248904	0.172497	1.1883	-1.65879	19.2396	19.2569	18.8316	19.2322	18.7884	19.1171
O95571	ETHE1_HUMAN Persulfide dioxygenase ETHE1, mitochondrial OS=Homo sapiens OX=9606 GN=ETHE1 PE=1 SV=2	5	5	5			0.76309	-1.17334	0.172548	2.25533	-1.65854	16.3485	18.72	18.1572	17.4247	16.3837	18.2647
P35269	T2FA_HUMAN General transcription factor IIF subunit 1 OS=Homo sapiens OX=9606 GN=GTF2F1 PE=1 SV=2	8	8	8			0.762933	-1.00236	0.17261	2.00327	-1.65823	17.0943	18.7205	17.2793	16.9458	16.2464	17.9608
P61006	RAB8A_HUMAN Ras-related protein Rab-8A OS=Homo sapiens OX=9606 GN=RAB8A PE=1 SV=1	4	3	3			0.761447	-0.734679	0.173202	1.66403	-1.65532	18.8893	19.9108	18.3235	18.5161	18.4321	19.422
P60842	IF4A1_HUMAN Eukaryotic initiation factor 4A-I OS=Homo sapiens OX=9606 GN=EIF4A1 PE=1 SV=1	22	22	13			0.760164	-0.332823	0.173714	1.25948	-1.6528	22.619	23.3842	22.7487	22.8167	22.6104	22.7757
Q12996	CSTF3_HUMAN Cleavage stimulation factor subunit 3 OS=Homo sapiens OX=9606 GN=CSTF3 PE=1 SV=1	8	8	8			0.758547	-0.243014	0.174362	1.18346	-1.64964	17.5739	17.4526	17.4011	17.6528	17.2041	17.8027
Q9BWJ5	SF3B5_HUMAN Splicing factor 3B subunit 5 OS=Homo sapiens OX=9606 GN=SF3B5 PE=1 SV=1	2	2	2			0.758191	-1.19387	0.174505	2.28766	-1.64894	13.8193	15.7168	15.3982	15.3255	15.2767	17.0335
P55268	LAMB2_HUMAN Laminin subunit beta-2 OS=Homo sapiens OX=9606 GN=LAMB2 PE=1 SV=2	15	15	15			0.757865	0.318397	0.174636	0.80196	1.6483	18.7741	18.1694	18.1595	18.0037	18.4598	18.265
Q14692	BMS1_HUMAN Ribosome biogenesis protein BMS1 homolog OS=Homo sapiens OX=9606 GN=BMS1 PE=1 SV=1	8	8	8			0.757783	-0.844522	0.174669	1.79567	-1.64814	16.0262	17.8382	16.3869	16.463	15.7225	16.3678
Q9Y3T9	NOC2L_HUMAN Nucleolar complex protein 2 homolog OS=Homo sapiens OX=9606 GN=NOC2L PE=1 SV=4	3	3	3			0.756173	-1.53768	0.175318	2.90327	-1.64499	17.0155	18.4686	17.1922	17.5396	14.5099	17.3225
P53582	MAP11_HUMAN Methionine aminopeptidase 1 OS=Homo sapiens OX=9606 GN=METAP1 PE=1 SV=2	10	10	10			0.755911	-0.300493	0.175424	1.23157	-1.64447	17.4319	17.4852	17.3793	17.7167	17.5707	18.0816
P34897	GLYM_HUMAN Serine hydroxymethyltransferase, mitochondrial OS=Homo sapiens OX=9606 GN=SHMT2 PE=1 SV=3	15	15	14			0.755614	0.352058	0.175544	0.783466	1.64389	20.2075	19.842	20.1621	20.1857	20.1605	19.4463
P23193	TCEA1_HUMAN Transcription elongation factor A protein 1 OS=Homo sapiens OX=9606 GN=TCEA1 PE=1 SV=2	7	7	7			0.755519	-0.581938	0.175582	1.49686	-1.6437	17.0542	17.6415	16.5321	16.6718	16.4228	17.4417
Q96G23	CERS2_HUMAN Ceramide synthase 2 OS=Homo sapiens OX=9606 GN=CERS2 PE=1 SV=1	5	5	5			0.753894	-0.343934	0.176241	1.26921	-1.64052	18.4049	18.5607	17.8999	18.202	18.1353	18.7093
Q9BYD1	RM13_HUMAN 39S ribosomal protein L13, mitochondrial OS=Homo sapiens OX=9606 GN=MRPL13 PE=1 SV=1	2	2	2			0.753563	0.98249	0.176375	0.506105	1.63987	15.3268	15.356	16.5508	13.9276	15.2106	14.8571
Q9Y371	SHLB1_HUMAN Endophilin-B1 OS=Homo sapiens OX=9606 GN=SH3GLB1 PE=1 SV=1	6	6	6			0.75304	-0.574452	0.176588	1.48911	-1.63885	17.7066	19.1471	18.7792	18.7523	18.2876	18.5973
P42771	CDN2A_HUMAN Cyclin-dependent kinase inhibitor 2A OS=Homo sapiens OX=9606 GN=CDKN2A PE=1 SV=2;sp	2	2	2			0.752065	-1.11226	0.176984	2.16184	-1.63694	14.9934	15.6475	16.3906	16.6545	14.6403	17.059
Q13085	ACACA_HUMAN Acetyl-CoA carboxylase 1 OS=Homo sapiens OX=9606 GN=ACACA PE=1 SV=2	29	29	29			0.75187	-0.498791	0.177064	1.41303	-1.63656	18.4064	18.8417	17.7808	18.0909	18.0595	18.8105
P49720	PSB3_HUMAN Proteasome subunit beta type-3 OS=Homo sapiens OX=9606 GN=PSMB3 PE=1 SV=2	8	8	8			0.751225	-0.281108	0.177327	1.21513	-1.6353	20.1107	20.1536	19.6334	20.0568	19.9973	20.3742
Q92820	GGH_HUMAN Gamma-glutamyl hydrolase OS=Homo sapiens OX=9606 GN=GGH PE=1 SV=2	4	4	4			0.751091	0.688076	0.177382	0.620681	1.63503	16.4798	15.4759	16.7241	15.6596	15.3811	15.3853
O14908	GIPC1_HUMAN PDZ domain-containing protein GIPC1 OS=Homo sapiens OX=9606 GN=GIPC1 PE=1 SV=2	7	7	7			0.75085	0.482021	0.17748	0.715974	1.63456	18.1699	17.426	17.792	17.9329	17.8417	16.9987
Q7Z2W4	ZCCHV_HUMAN Zinc finger CCCH-type antiviral protein 1 OS=Homo sapiens OX=9606 GN=ZC3HAV1 PE=1 SV=3	20	20	19			0.750785	-0.498739	0.177507	1.41298	-1.63443	18.1793	18.8766	17.6493	17.964	17.9609	18.4451
Q6ZSR9	YJ005_HUMAN Uncharacterized protein FLJ45252 OS=Homo sapiens OX=9606 PE=2 SV=2	4	4	4			0.750399	2.02597	0.177665	0.24554	1.63368	18.0919	15.3444	17.4591	18.1443	18.0012	13.9857
Q8IWB1	IPRI_HUMAN Inositol 1,4,5-trisphosphate receptor-interacting protein OS=Homo sapiens OX=9606 GN=ITPRIP PE=1 SV=1	7	7	7			0.750355	-1.16756	0.177683	2.24631	-1.63359	15.9969	17.1999	15.3428	17.41	15.0944	15.327
Q8NEY1	NAV1_HUMAN Neuron navigator 1 OS=Homo sapiens OX=9606 GN=NAV1 PE=1 SV=2	20	20	19			0.75028	-1.10942	0.177713	2.15759	-1.63344	17.6283	18.8838	15.8876	17.576	17.3529	17.7373
Q9NXV6	CARF_HUMAN CDKN2A-interacting protein OS=Homo sapiens OX=9606 GN=CDKN2AIP PE=1 SV=3	7	7	7			0.749918	-1.38875	0.177862	2.61852	-1.63274	16.3936	17.7859	14.4963	15.7316	15.8897	17.4283
Q13158	FADD_HUMAN FAS-associated death domain protein OS=Homo sapiens OX=9606 GN=FADD PE=1 SV=1	3	3	3			0.748832	-1.05012	0.178307	2.0707	-1.63061	17.3859	18.7452	16.0791	16.9552	16.7153	17.6303
Q96GK7	FAH2A_HUMAN Fumarylacetoacetate hydrolase domain-containing protein 2A OS=Homo sapiens OX=9606 GN=FAHD2A PE=1 SV=1;sp	8	8	8			0.748332	1.43392	0.178512	0.370124	1.62963	17.824	14.7701	18.3185	17.3762	17.5845	17.2789
Q9UPT8	ZC3H4_HUMAN Zinc finger CCCH domain-containing protein 4 OS=Homo sapiens OX=9606 GN=ZC3H4 PE=1 SV=3	5	5	5			0.746359	-1.42335	0.179325	2.68208	-1.62577	14.9797	17.9888	15.8755	15.2126	14.7099	16.6338
Q00325	MPCP_HUMAN Phosphate carrier protein, mitochondrial OS=Homo sapiens OX=9606 GN=SLC25A3 PE=1 SV=2	11	11	11			0.746188	0.863367	0.179396	0.549668	1.62544	22.0871	20.321	22.173	22.1536	22.1602	21.3556
Q12792	TWF1_HUMAN Twinfilin-1 OS=Homo sapiens OX=9606 GN=TWF1 PE=1 SV=3	10	10	10			0.745632	-0.58851	0.179626	1.50369	-1.62435	20.0223	20.8463	19.4702	19.7257	19.6597	20.3457
O76003	GLRX3_HUMAN Glutaredoxin-3 OS=Homo sapiens OX=9606 GN=GLRX3 PE=1 SV=2	7	7	7			0.745449	-0.455273	0.179701	1.37104	-1.62399	19.0063	19.1325	19.3678	19.4957	18.8075	19.9193
Q9UBP6	TRMB_HUMAN tRNA (guanine-N(7)-)-methyltransferase OS=Homo sapiens OX=9606 GN=METTL1 PE=1 SV=1	3	3	3			0.745315	-0.675199	0.179757	1.59682	-1.62373	16.7721	17.0257	16.1393	16.669	15.3984	16.6408
Q86V85	GP180_HUMAN Integral membrane protein GPR180 OS=Homo sapiens OX=9606 GN=GPR180 PE=2 SV=1	3	3	3			0.745205	-0.585804	0.179802	1.50088	-1.62351	16.0822	16.3529	16.472	16.5478	15.2953	16.7062
P02790	HEMO_HUMAN Hemopexin OS=Homo sapiens OX=9606 GN=HPX PE=1 SV=2	10	10	10			0.745202	1.63608	0.179803	0.321729	1.62351	19.6882	16.435	20.1178	19.7333	20.217	18.9465
Q99447	PCY2_HUMAN Ethanolamine-phosphate cytidylyltransferase OS=Homo sapiens OX=9606 GN=PCYT2 PE=1 SV=1	6	6	6			0.744982	1.25984	0.179895	0.41759	1.62308	17.1162	16.0727	17.908	17.8248	18.0736	15.4208
Q8NB90	AFG2H_HUMAN ATPase family protein 2 homolog OS=Homo sapiens OX=9606 GN=SPATA5 PE=1 SV=3	5	5	5			0.744814	-0.701897	0.179964	1.62664	-1.62275	17.1815	16.9981	15.8186	16.9047	16.0947	17.2977
P63162	RSMN_HUMAN Small nuclear ribonucleoprotein-associated protein N OS=Homo sapiens OX=9606 GN=SNRPN PE=1 SV=1;sp	5	5	5			0.744746	1.17265	0.179992	0.443606	1.62261	17.821	17.8297	19.8084	16.6804	18.0424	17.6437
Q7KZ85	SPT6H_HUMAN Transcription elongation factor SPT6 OS=Homo sapiens OX=9606 GN=SUPT6H PE=1 SV=2	12	12	11			0.744714	-0.744745	0.180006	1.67568	-1.62255	17.0013	17.3341	16.1874	16.5639	15.642	17.1669
Q99700	ATX2_HUMAN Ataxin-2 OS=Homo sapiens OX=9606 GN=ATXN2 PE=1 SV=2	11	11	11			0.743627	-0.825689	0.180457	1.77238	-1.62043	18.4552	18.8871	17.0501	17.9903	17.8304	18.9353
O60231	DHX16_HUMAN Pre-mRNA-splicing factor ATP-dependent RNA helicase DHX16 OS=Homo sapiens OX=9606 GN=DHX16 PE=1 SV=2	5	5	5			0.74361	-0.64745	0.180464	1.5664	-1.62039	15.2044	15.9839	15.2547	16.0082	14.5803	14.9896
Q9BSJ2	GCP2_HUMAN Gamma-tubulin complex component 2 OS=Homo sapiens OX=9606 GN=TUBGCP2 PE=1 SV=2	13	13	13			0.743568	-0.749952	0.180481	1.68174	-1.62031	16.2427	17.8091	17.3167	16.8705	16.1485	17.2782
Q7Z417	NUFP2_HUMAN Nuclear fragile X mental retardation-interacting protein 2 OS=Homo sapiens OX=9606 GN=NUFIP2 PE=1 SV=1	9	9	9			0.743515	-1.36863	0.180503	2.58225	-1.62021	14.5802	18.2661	16.6964	16.9894	16.3386	16.4656
O00483	NDUA4_HUMAN Cytochrome c oxidase subunit NDUFA4 OS=Homo sapiens OX=9606 GN=NDUFA4 PE=1 SV=1	2	2	2			0.743394	2.07071	0.180554	0.238042	1.61997	15.705	15.3626	19.5507	14.3605	16.0002	15.3207
Q6YHK3	CD109_HUMAN CD109 antigen OS=Homo sapiens OX=9606 GN=CD109 PE=1 SV=2	25	25	25			0.742131	0.191287	0.181079	0.875824	1.6175	19.8011	19.7498	19.9383	19.4322	19.7096	19.6932
P27105	STOM_HUMAN Erythrocyte band 7 integral membrane protein OS=Homo sapiens OX=9606 GN=STOM PE=1 SV=3	9	9	9			0.742098	1.45419	0.181093	0.36496	1.61743	20.5194	18.2302	22.0904	20.784	20.8184	20.0514
Q6NZI2	CAVN1_HUMAN Caveolae-associated protein 1 OS=Homo sapiens OX=9606 GN=CAVIN1 PE=1 SV=1	16	16	16			0.742056	0.601234	0.181111	0.65919	1.61735	23.177	21.8897	23.2318	23.0601	23.2768	22.9321
P22392	NDKB_HUMAN Nucleoside diphosphate kinase B OS=Homo sapiens OX=9606 GN=NME2 PE=1 SV=1	9	9	2			0.741896	-0.255187	0.181177	1.19349	-1.61704	21.8273	22.3626	22.33	22.4484	22.2408	22.3526
P68366	TBA4A_HUMAN Tubulin alpha-4A chain OS=Homo sapiens OX=9606 GN=TUBA4A PE=1 SV=1	18	2	2			0.74185	1.21132	0.181197	0.431873	1.61695	17.7794	15.323	17.3969	17.7631	17.4182	15.8746
Q92747	ARC1A_HUMAN Actin-related protein 2/3 complex subunit 1A OS=Homo sapiens OX=9606 GN=ARPC1A PE=2 SV=2	7	6	6			0.741829	-1.26832	0.181205	2.40881	-1.61691	18.661	19.7557	16.4713	18.8674	18.6852	18.9995
P14314	GLU2B_HUMAN Glucosidase 2 subunit beta OS=Homo sapiens OX=9606 GN=PRKCSH PE=1 SV=2	16	16	16			0.739048	0.70786	0.182369	0.612228	1.61147	20.9927	20.1883	21.9364	21.3612	21.3584	20.6143
Q01804	OTUD4_HUMAN OTU domain-containing protein 4 OS=Homo sapiens OX=9606 GN=OTUD4 PE=1 SV=4	2	2	2			0.738234	-0.561487	0.182712	1.47579	-1.60988	15.4851	15.7851	14.7323	15.4116	15.5216	16.2266
Q96S52	PIGS_HUMAN GPI transamidase component PIG-S OS=Homo sapiens OX=9606 GN=PIGS PE=1 SV=3	9	9	9			0.737866	-1.29271	0.182866	2.44988	-1.60916	17.5784	18.4747	15.1775	17.2933	17.0395	17.9055
P62899	RL31_HUMAN 60S ribosomal protein L31 OS=Homo sapiens OX=9606 GN=RPL31 PE=1 SV=1	2	2	2			0.736594	2.23054	0.183403	0.213079	1.60667	20.688	16.2571	21.2436	21.0228	20.9643	18.9245
Q9H3N1	TMX1_HUMAN Thioredoxin-related transmembrane protein 1 OS=Homo sapiens OX=9606 GN=TMX1 PE=1 SV=1	6	6	6			0.735778	-0.561114	0.183748	1.47541	-1.60507	17.9757	18.9364	17.909	17.7913	17.8457	18.686
Q8WUM4	PDC6I_HUMAN Programmed cell death 6-interacting protein OS=Homo sapiens OX=9606 GN=PDCD6IP PE=1 SV=1	22	22	22			0.735716	0.529514	0.183774	0.692788	1.60495	20.8169	19.6066	20.7177	20.6873	20.803	20.4552
P20962	PTMS_HUMAN Parathymosin OS=Homo sapiens OX=9606 GN=PTMS PE=1 SV=2	2	2	2			0.735614	-2.43464	0.183817	5.40629	-1.60475	20.9185	20.9262	18.5289	20.2294	15.7993	21.3949
P62333	PRS10_HUMAN 26S proteasome regulatory subunit 10B OS=Homo sapiens OX=9606 GN=PSMC6 PE=1 SV=1	14	14	14			0.733571	0.198315	0.184684	0.871568	1.60076	20.1163	19.7065	19.9526	19.8357	19.7289	19.6607
Q9H269	VPS16_HUMAN Vacuolar protein sorting-associated protein 16 homolog OS=Homo sapiens OX=9606 GN=VPS16 PE=1 SV=2	12	12	12			0.733317	1.13655	0.184792	0.454846	1.60026	19.1743	16.4566	18.9151	18.3538	18.8612	18.7304
Q71RC2	LARP4_HUMAN La-related protein 4 OS=Homo sapiens OX=9606 GN=LARP4 PE=1 SV=3	8	8	8			0.732839	-1.91915	0.184995	3.782	-1.59933	17.0989	18.4151	13.6502	17.5018	17.2159	17.8056
Q9H4M9	EHD1_HUMAN EH domain-containing protein 1 OS=Homo sapiens OX=9606 GN=EHD1 PE=1 SV=2	26	26	17			0.732033	0.330996	0.185339	0.794987	1.59775	20.6678	20.0061	20.715	20.7205	20.7252	20.3884
Q9UN86	G3BP2_HUMAN Ras GTPase-activating protein-binding protein 2 OS=Homo sapiens OX=9606 GN=G3BP2 PE=1 SV=2	9	7	7			0.731956	-0.533995	0.185372	1.44793	-1.5976	19.0539	19.4676	18.2772	18.8149	18.9086	19.5591
Q9BT22	ALG1_HUMAN Chitobiosyldiphosphodolichol beta-mannosyltransferase OS=Homo sapiens OX=9606 GN=ALG1 PE=1 SV=2	4	4	4			0.731349	0.179031	0.185631	0.883296	1.59642	18.0261	17.6244	17.6513	17.7103	17.882	17.6876
Q01780	EXOSX_HUMAN Exosome component 10 OS=Homo sapiens OX=9606 GN=EXOSC10 PE=1 SV=2	5	5	5			0.73109	-0.605203	0.185742	1.52119	-1.59591	15.5691	16.1835	15.7254	16.1717	14.7443	15.499
P51571	SSRD_HUMAN Translocon-associated protein subunit delta OS=Homo sapiens OX=9606 GN=SSR4 PE=1 SV=1	6	6	6			0.730324	0.703188	0.18607	0.614213	1.59441	21.2615	19.7231	21.2906	21.1852	21.3019	20.8361
Q13671	RIN1_HUMAN Ras and Rab interactor 1 OS=Homo sapiens OX=9606 GN=RIN1 PE=1 SV=4	6	6	6			0.730261	0.660859	0.186097	0.632502	1.59429	16.9631	15.2669	16.4428	16.5204	16.2989	15.9348
P35241	RADI_HUMAN Radixin OS=Homo sapiens OX=9606 GN=RDX PE=1 SV=1	23	15	15			0.728902	-0.805359	0.18668	1.74758	-1.59164	18.7028	19.727	17.6246	18.359	18.3199	18.9775
O43776	SYNC_HUMAN Asparagine--tRNA ligase, cytoplasmic OS=Homo sapiens OX=9606 GN=NARS1 PE=1 SV=1	18	18	18			0.727729	0.901633	0.187185	0.53528	1.58934	20.691	18.896	20.6462	20.8443	20.8131	19.7051
P32119	PRDX2_HUMAN Peroxiredoxin-2 OS=Homo sapiens OX=9606 GN=PRDX2 PE=1 SV=5	6	5	5			0.7271	-0.446417	0.187456	1.36265	-1.58811	19.5667	20.2582	19.5877	19.6476	19.9232	20.511
P04156	PRIO_HUMAN Major prion protein OS=Homo sapiens OX=9606 GN=PRNP PE=1 SV=1	2	2	2			0.726843	1.41106	0.187567	0.376035	1.58761	18.3207	15.5349	19.1587	17.9133	18.4227	18.2208
O95239	KIF4A_HUMAN Chromosome-associated kinesin KIF4A OS=Homo sapiens OX=9606 GN=KIF4A PE=1 SV=3;sp	4	4	4			0.726765	-0.598548	0.187601	1.51419	-1.58746	15.4464	16.581	16.1933	16.0589	15.1185	15.9139
O14617	AP3D1_HUMAN AP-3 complex subunit delta-1 OS=Homo sapiens OX=9606 GN=AP3D1 PE=1 SV=1	23	23	23			0.726246	-0.799609	0.187825	1.74063	-1.58645	19.5678	20.885	18.8961	19.2949	19.1848	19.8677
Q9NR12	PDLI7_HUMAN PDZ and LIM domain protein 7 OS=Homo sapiens OX=9606 GN=PDLIM7 PE=1 SV=1	13	13	13			0.723478	-0.51003	0.189026	1.42408	-1.58104	19.566	20.6248	19.5305	19.5208	19.4687	19.9496
Q06278	AOXA_HUMAN Aldehyde oxidase OS=Homo sapiens OX=9606 GN=AOX1 PE=1 SV=2	9	9	9			0.72293	0.717205	0.189265	0.608275	1.57997	17.169	16.7744	16.7393	15.8551	16.3446	15.4718
Q9BXV9	GON7_HUMAN EKC/KEOPS complex subunit GON7 OS=Homo sapiens OX=9606 GN=GON7 PE=1 SV=2	3	3	3			0.722616	-1.27896	0.189402	2.42664	-1.57935	15.6441	18.8359	15.9078	16.4436	16.7496	16.859
Q92696	PGTA_HUMAN Geranylgeranyl transferase type-2 subunit alpha OS=Homo sapiens OX=9606 GN=RABGGTA PE=1 SV=2	2	2	2			0.722541	1.33899	0.189434	0.395297	1.57921	17.4875	15.7821	17.0254	14.6139	14.9613	15.0613
Q15477	SKIV2_HUMAN Helicase SKI2W OS=Homo sapiens OX=9606 GN=SKIV2L PE=1 SV=3	12	12	11			0.722216	0.545368	0.189576	0.685217	1.57857	17.6095	16.2665	17.3187	17.3346	17.0721	16.7631
P13984	T2FB_HUMAN General transcription factor IIF subunit 2 OS=Homo sapiens OX=9606 GN=GTF2F2 PE=1 SV=2	2	2	2			0.721519	-1.29214	0.189881	2.44891	-1.57721	15.9502	18.1836	15.5376	15.4556	15.665	17.3899
Q9P2B4	CT2NL_HUMAN CTTNBP2 N-terminal-like protein OS=Homo sapiens OX=9606 GN=CTTNBP2NL PE=1 SV=2	4	4	4			0.721046	-1.25376	0.190088	2.38462	-1.57629	15.8181	17.1145	15.0633	14.9954	14.311	16.8438
Q9HD20	AT131_HUMAN Manganese-transporting ATPase 13A1 OS=Homo sapiens OX=9606 GN=ATP13A1 PE=1 SV=2	19	19	19			0.720329	0.224065	0.190402	0.85615	1.57489	18.3845	17.9811	18.4146	18.1623	18.0111	17.9946
P07384	CAN1_HUMAN Calpain-1 catalytic subunit OS=Homo sapiens OX=9606 GN=CAPN1 PE=1 SV=1	21	21	21			0.720139	1.02771	0.190485	0.490488	1.57452	20.356	18.293	20.5089	20.5434	20.547	19.4923
Q92522	H1X_HUMAN Histone H1.10 OS=Homo sapiens OX=9606 GN=H1-10 PE=1 SV=1	3	3	3			0.719659	1.23197	0.190696	0.425736	1.57358	17.2237	16.6917	17.4139	16.113	16.2445	14.3815
Q9Y2V7	COG6_HUMAN Conserved oligomeric Golgi complex subunit 6 OS=Homo sapiens OX=9606 GN=COG6 PE=1 SV=2	5	5	5			0.718761	-1.6808	0.19109	3.20606	-1.57183	14.8897	18.5111	15.8938	15.4155	14.1569	16.0561
Q0JRZ9	FCHO2_HUMAN F-BAR domain only protein 2 OS=Homo sapiens OX=9606 GN=FCHO2 PE=1 SV=2	3	3	3			0.717645	-0.786041	0.191582	1.72434	-1.56965	15.6406	17.1275	16.1326	15.6754	15.7656	17.0939
P02545	LMNA_HUMAN Prelamin-A/C OS=Homo sapiens OX=9606 GN=LMNA PE=1 SV=1	36	36	35			0.716477	0.354462	0.192098	0.782161	1.56737	23.456	22.5934	23.1228	23.1665	23.4488	23.2044
O00425	IF2B3_HUMAN Insulin-like growth factor 2 mRNA-binding protein 3 OS=Homo sapiens OX=9606 GN=IGF2BP3 PE=1 SV=2	18	18	15			0.715601	0.298326	0.192486	0.813195	1.56566	19.4098	18.6577	19.0046	18.8493	19.1577	19.1702
P23142	FBLN1_HUMAN Fibulin-1 OS=Homo sapiens OX=9606 GN=FBLN1 PE=1 SV=4	19	19	19			0.715208	-0.484963	0.19266	1.39955	-1.56489	20.6367	20.4333	20.2764	21.0953	20.5761	21.4154
Q9ULT8	HECD1_HUMAN E3 ubiquitin-protein ligase HECTD1 OS=Homo sapiens OX=9606 GN=HECTD1 PE=1 SV=3	15	15	15			0.715102	-0.941815	0.192707	1.92094	-1.56468	18.2878	19.4601	17.3366	17.7577	17.1983	18.4304
O15118	NPC1_HUMAN NPC intracellular cholesterol transporter 1 OS=Homo sapiens OX=9606 GN=NPC1 PE=1 SV=2	11	11	11			0.715034	1.03892	0.192737	0.486692	1.56455	19.3303	17.3596	19.8241	19.0778	19.8435	19.4437
Q14344	GNA13_HUMAN Guanine nucleotide-binding protein subunit alpha-13 OS=Homo sapiens OX=9606 GN=GNA13 PE=1 SV=2	5	5	5			0.714966	0.855316	0.192768	0.552744	1.56442	17.6214	17.2648	17.5366	15.6984	17.7549	17.3837
O94901	SUN1_HUMAN SUN domain-containing protein 1 OS=Homo sapiens OX=9606 GN=SUN1 PE=1 SV=3	5	5	5			0.714546	-0.421497	0.192954	1.33932	-1.5636	16.8769	17.3452	16.2783	16.7083	16.8162	17.1823
O75695	XRP2_HUMAN Protein XRP2 OS=Homo sapiens OX=9606 GN=RP2 PE=1 SV=4	4	4	4			0.714474	1.1347	0.192986	0.45543	1.56346	17.2149	14.7879	16.9195	17.2411	17.4466	16.148
Q9Y617	SERC_HUMAN Phosphoserine aminotransferase OS=Homo sapiens OX=9606 GN=PSAT1 PE=1 SV=2	14	14	14			0.713819	1.33416	0.193277	0.396623	1.56218	17.9079	16.5093	19.5819	18.8552	19.1107	17.2335
O15305	PMM2_HUMAN Phosphomannomutase 2 OS=Homo sapiens OX=9606 GN=PMM2 PE=1 SV=1	6	6	6			0.713542	0.977394	0.193401	0.507896	1.56164	17.3222	15.6018	17.4977	17.6767	17.5186	16.1278
Q92692	NECT2_HUMAN Nectin-2 OS=Homo sapiens OX=9606 GN=NECTIN2 PE=1 SV=1	4	4	4			0.712986	0.539555	0.193648	0.687983	1.56055	17.5165	17.1988	18.4734	17.7675	17.7691	17.174
Q15084	PDIA6_HUMAN Protein disulfide-isomerase A6 OS=Homo sapiens OX=9606 GN=PDIA6 PE=1 SV=1	18	18	18			0.710522	0.606713	0.19475	0.656691	1.55574	22.5148	21.3017	22.6529	22.6415	22.6393	22.0437
Q8WXX5	DNJC9_HUMAN DnaJ homolog subfamily C member 9 OS=Homo sapiens OX=9606 GN=DNAJC9 PE=1 SV=1	7	7	7			0.710209	1.02101	0.194891	0.492771	1.55513	17.9507	16.2365	18.0097	18.1068	17.5743	16.1283
P50914	RL14_HUMAN 60S ribosomal protein L14 OS=Homo sapiens OX=9606 GN=RPL14 PE=1 SV=4	4	4	4			0.70888	1.09688	0.195488	0.467526	1.55254	20.494	19.3291	21.6296	21.1896	20.9843	19.2985
P15104	GLNA_HUMAN Glutamine synthetase OS=Homo sapiens OX=9606 GN=GLUL PE=1 SV=4	4	4	2			0.708828	1.44667	0.195511	0.366867	1.55244	17.8604	15.9581	17.5647	17.8725	17.441	14.6955
Q6YP21	KAT3_HUMAN Kynurenine--oxoglutarate transaminase 3 OS=Homo sapiens OX=9606 GN=KYAT3 PE=1 SV=1	6	6	6			0.708478	1.18464	0.195669	0.439934	1.55175	17.586	15.1178	17.883	17.7168	17.666	16.7465
Q6NYC8	PPR18_HUMAN Phostensin OS=Homo sapiens OX=9606 GN=PPP1R18 PE=1 SV=1	7	7	7			0.708095	-0.572008	0.195842	1.48659	-1.55101	19.6609	20.1904	18.6311	19.5892	19.5153	19.7437
P18206	VINC_HUMAN Vinculin OS=Homo sapiens OX=9606 GN=VCL PE=1 SV=4	52	52	52			0.706541	0.32056	0.196544	0.800759	1.54797	22.1216	21.4203	22.1999	22.1022	21.9947	21.832
Q86TI2	DPP9_HUMAN Dipeptidyl peptidase 9 OS=Homo sapiens OX=9606 GN=DPP9 PE=1 SV=3	9	9	9			0.706521	-0.354183	0.196553	1.27826	-1.54794	17.2368	18.0504	17.5733	17.3729	17.2076	17.6569
Q9UBE0	SAE1_HUMAN SUMO-activating enzyme subunit 1 OS=Homo sapiens OX=9606 GN=SAE1 PE=1 SV=1	9	9	7			0.705885	-0.938101	0.196841	1.916	-1.54669	19.6248	21.3062	19.324	19.3824	18.8997	19.9742
Q9BUP3	HTAI2_HUMAN Oxidoreductase HTATIP2 OS=Homo sapiens OX=9606 GN=HTATIP2 PE=1 SV=2	4	4	4			0.705854	0.534588	0.196855	0.690356	1.54663	16.4763	15.616	15.8559	16.2583	16.4561	15.3102
P57081	WDR4_HUMAN tRNA (guanine-N(7)-)-methyltransferase non-catalytic subunit WDR4 OS=Homo sapiens OX=9606 GN=WDR4 PE=1 SV=2	4	4	4			0.705217	-0.810927	0.197144	1.75434	-1.54539	16.5322	16.5421	14.7773	16.2757	15.7941	16.7185
Q8N4C8	MINK1_HUMAN Misshapen-like kinase 1 OS=Homo sapiens OX=9606 GN=MINK1 PE=1 SV=2	5	2	2			0.703712	-0.747156	0.197828	1.67848	-1.54246	15.5418	15.2775	15.6644	16.677	15.0962	16.5894
P63241	IF5A1_HUMAN Eukaryotic translation initiation factor 5A-1 OS=Homo sapiens OX=9606 GN=EIF5A PE=1 SV=2;sp	11	11	11			0.703573	-0.42792	0.197891	1.34529	-1.54218	21.6696	22.6203	22.1754	21.8692	21.6463	22.2855
P53701	CCHL_HUMAN Cytochrome c-type heme lyase OS=Homo sapiens OX=9606 GN=HCCS PE=1 SV=1	9	9	9			0.703555	-1.09898	0.1979	2.14203	-1.54215	17.4874	17.9945	15.2093	17.4914	17.0102	17.518
Q96GQ7	DDX27_HUMAN Probable ATP-dependent RNA helicase DDX27 OS=Homo sapiens OX=9606 GN=DDX27 PE=1 SV=2	8	8	8			0.703415	-0.625015	0.197963	1.54223	-1.54188	16.8338	17.5391	16.0717	16.4198	16.1319	16.9534
Q9NW68	BSDC1_HUMAN BSD domain-containing protein 1 OS=Homo sapiens OX=9606 GN=BSDC1 PE=1 SV=1	4	4	4			0.702929	-1.32289	0.198185	2.50167	-1.54093	15.1212	17.8546	16.0908	15.2144	15.0225	17.1342
P10155	RO60_HUMAN 60 kDa SS-A/Ro ribonucleoprotein OS=Homo sapiens OX=9606 GN=RO60 PE=1 SV=2	11	11	11			0.702564	0.48886	0.198352	0.712588	1.54022	19.0875	18.7228	19.6729	18.6121	18.5889	18.5478
P00736	C1R_HUMAN Complement C1r subcomponent OS=Homo sapiens OX=9606 GN=C1R PE=1 SV=2	5	5	5			0.701396	0.549557	0.198886	0.68323	1.53794	16.5667	16.1086	17.3833	16.9627	16.9868	16.2168
Q8WWI1	LMO7_HUMAN LIM domain only protein 7 OS=Homo sapiens OX=9606 GN=LMO7 PE=1 SV=3	44	44	44			0.700645	-0.405939	0.19923	1.32495	-1.53647	19.5635	20.2894	19.2508	19.5085	19.3566	19.5908
P30086	PEBP1_HUMAN Phosphatidylethanolamine-binding protein 1 OS=Homo sapiens OX=9606 GN=PEBP1 PE=1 SV=3	8	8	8			0.699166	-0.607054	0.19991	1.52315	-1.53359	19.9363	21.6281	20.9728	20.9068	20.8718	21.0672
Q96KP1	EXOC2_HUMAN Exocyst complex component 2 OS=Homo sapiens OX=9606 GN=EXOC2 PE=1 SV=1	7	7	7			0.698633	0.672795	0.200155	0.62729	1.53255	17.9561	16.3075	17.7811	17.6895	17.8007	17.5224
P35637	FUS_HUMAN RNA-binding protein FUS OS=Homo sapiens OX=9606 GN=FUS PE=1 SV=1	7	7	6			0.698312	-0.803205	0.200303	1.74497	-1.53192	19.6534	21.0169	19.0062	19.3771	19.1761	19.8513
Q9Y3A5	SBDS_HUMAN Ribosome maturation protein SBDS OS=Homo sapiens OX=9606 GN=SBDS PE=1 SV=4	9	9	9			0.698174	-0.667672	0.200367	1.58851	-1.53165	19.2528	20.217	18.4728	18.9397	18.835	19.4069
Q9BVG4	PBDC1_HUMAN Protein PBDC1 OS=Homo sapiens OX=9606 GN=PBDC1 PE=1 SV=1	9	9	9			0.697964	-0.914419	0.200464	1.88481	-1.53125	18.4085	19.7036	17.3521	18.0724	17.6093	18.3372
P67775	PP2AA_HUMAN Serine/threonine-protein phosphatase 2A catalytic subunit alpha isoform OS=Homo sapiens OX=9606 GN=PPP2CA PE=1 SV=1	10	10	1			0.697482	0.703728	0.200686	0.613984	1.5303	20.2468	19.3796	21.3109	20.0874	19.9898	19.9693
Q14257	RCN2_HUMAN Reticulocalbin-2 OS=Homo sapiens OX=9606 GN=RCN2 PE=1 SV=1	11	11	11			0.697149	0.980159	0.20084	0.506924	1.52965	19.3349	17.0404	19.2264	19.1995	19.157	18.538
P25685	DNJB1_HUMAN DnaJ homolog subfamily B member 1 OS=Homo sapiens OX=9606 GN=DNAJB1 PE=1 SV=4	7	6	6			0.69407	1.29806	0.202269	0.406673	1.52365	18.8082	16.0532	18.8141	19.004	18.8158	17.4868
Q01433	AMPD2_HUMAN AMP deaminase 2 OS=Homo sapiens OX=9606 GN=AMPD2 PE=1 SV=2	14	14	14			0.693924	-0.707097	0.202337	1.63252	-1.52337	17.0338	18.6469	16.9905	17.2108	17.0157	17.3037
Q9UGI8	TES_HUMAN Testin OS=Homo sapiens OX=9606 GN=TES PE=1 SV=1	11	11	11			0.693681	-1.06715	0.202451	2.09529	-1.52289	17.7947	19.3046	16.7444	17.1364	17.1473	18.4469
P18621	RL17_HUMAN 60S ribosomal protein L17 OS=Homo sapiens OX=9606 GN=RPL17 PE=1 SV=3	9	9	9			0.693342	-0.47525	0.202609	1.39016	-1.52223	21.0456	21.6736	20.3344	20.9561	20.8401	21.0161
Q02880	TOP2B_HUMAN DNA topoisomerase 2-beta OS=Homo sapiens OX=9606 GN=TOP2B PE=1 SV=3	14	8	8			0.692949	-0.529575	0.202792	1.4435	-1.52147	17.0191	18.1131	16.9867	17.0095	17.3398	17.8117
Q9NRY6	PLS3_HUMAN Phospholipid scramblase 3 OS=Homo sapiens OX=9606 GN=PLSCR3 PE=1 SV=2	4	4	4			0.692809	-0.531771	0.202857	1.4457	-1.52119	17.4264	17.7236	16.6911	17.1444	17.2316	18.0765
O15173	PGRC2_HUMAN Membrane-associated progesterone receptor component 2 OS=Homo sapiens OX=9606 GN=PGRMC2 PE=1 SV=1	6	6	6			0.691937	0.586594	0.203265	0.665913	1.51949	19.9339	18.5362	20.0315	19.5329	19.42	19.5564
Q6P2E9	EDC4_HUMAN Enhancer of mRNA-decapping protein 4 OS=Homo sapiens OX=9606 GN=EDC4 PE=1 SV=1	17	17	17			0.69188	-0.790791	0.203292	1.73002	-1.51938	18.3793	19.7048	17.7498	18.1027	17.8167	18.5108
Q9H0E2	TOLIP_HUMAN Toll-interacting protein OS=Homo sapiens OX=9606 GN=TOLLIP PE=1 SV=1	3	3	3			0.691472	-1.22287	0.203483	2.33411	-1.51859	15.9175	15.3814	15.4736	18.0658	15.1653	16.7779
P50454	SERPH_HUMAN Serpin H1 OS=Homo sapiens OX=9606 GN=SERPINH1 PE=1 SV=2	24	24	24			0.691028	0.360063	0.203691	0.779131	1.51772	23.8724	23.0884	23.481	23.6512	24.0223	23.5559
P62269	RS18_HUMAN 40S ribosomal protein S18 OS=Homo sapiens OX=9606 GN=RPS18 PE=1 SV=3	4	4	4			0.690752	1.14817	0.203821	0.451197	1.51718	20.8729	18.6268	21.1919	21.2243	21.0231	19.7923
Q9BRJ2	RM45_HUMAN 39S ribosomal protein L45, mitochondrial OS=Homo sapiens OX=9606 GN=MRPL45 PE=1 SV=2	2	2	2			0.689564	-1.22877	0.204379	2.34367	-1.51487	14.9792	17.9237	15.6468	16.9268	17.4535	16.9153
Q01518	CAP1_HUMAN Adenylyl cyclase-associated protein 1 OS=Homo sapiens OX=9606 GN=CAP1 PE=1 SV=5	21	21	21			0.689109	0.445143	0.204593	0.734512	1.51398	22.524	21.6079	22.5435	22.5823	22.7244	22.2663
P55196	AFAD_HUMAN Afadin OS=Homo sapiens OX=9606 GN=AFDN PE=1 SV=3	4	4	4			0.689071	-0.807778	0.204611	1.75051	-1.5139	14.8082	16.0955	15.9618	15.9232	15.9437	17.1183
Q8N163	CCAR2_HUMAN Cell cycle and apoptosis regulator protein 2 OS=Homo sapiens OX=9606 GN=CCAR2 PE=1 SV=2	17	17	17			0.688923	0.420154	0.204681	0.747345	1.51362	18.831	17.8697	18.9094	18.7731	18.7105	18.5476
P17252	KPCA_HUMAN Protein kinase C alpha type OS=Homo sapiens OX=9606 GN=PRKCA PE=1 SV=4	14	14	14			0.688805	0.382124	0.204736	0.767307	1.51339	17.8373	17.4184	17.8427	17.0474	17.1541	17.2219
O43301	HS12A_HUMAN Heat shock 70 kDa protein 12A OS=Homo sapiens OX=9606 GN=HSPA12A PE=1 SV=2	3	3	3			0.688355	0.79073	0.204949	0.578052	1.51251	17.2528	15.61	15.6365	15.2459	16.3981	16.0594
Q96SB3	NEB2_HUMAN Neurabin-2 OS=Homo sapiens OX=9606 GN=PPP1R9B PE=1 SV=3	8	8	8			0.68805	-0.791263	0.205093	1.73059	-1.51191	16.1235	17.641	16.1868	15.8886	15.9556	17.1099
Q6NYC1	JMJD6_HUMAN Bifunctional arginine demethylase and lysyl-hydroxylase JMJD6 OS=Homo sapiens OX=9606 GN=JMJD6 PE=1 SV=1	3	3	3			0.687866	-1.34493	0.20518	2.54018	-1.51156	15.3023	16.9867	15.8883	15.1046	13.7013	16.8354
Q4KMQ2	ANO6_HUMAN Anoctamin-6 OS=Homo sapiens OX=9606 GN=ANO6 PE=1 SV=2	9	9	9			0.687579	-0.238193	0.205315	1.17951	-1.511	17.3626	17.4786	17.3424	17.3898	16.8862	17.4373
P39019	RS19_HUMAN 40S ribosomal protein S19 OS=Homo sapiens OX=9606 GN=RPS19 PE=1 SV=2	7	7	7			0.687392	0.536676	0.205404	0.689357	1.51063	20.6102	19.6563	20.818	20.8022	20.561	19.9207
Q9NYH9	UTP6_HUMAN U3 small nucleolar RNA-associated protein 6 homolog OS=Homo sapiens OX=9606 GN=UTP6 PE=2 SV=2	4	4	4			0.687181	-0.752525	0.205503	1.68474	-1.51022	15.7628	15.9328	14.7538	15.9288	15.9875	16.9001
P24928	RPB1_HUMAN DNA-directed RNA polymerase II subunit RPB1 OS=Homo sapiens OX=9606 GN=POLR2A PE=1 SV=2	15	15	15			0.686106	0.337845	0.206013	0.791222	1.50813	18.1163	17.4797	17.9887	18.1329	17.9879	17.4667
Q9NPI6	DCP1A_HUMAN mRNA-decapping enzyme 1A OS=Homo sapiens OX=9606 GN=DCP1A PE=1 SV=3	3	3	3			0.685982	-0.811025	0.206072	1.75446	-1.50788	15.494	16.4009	15.1317	15.136	14.1729	15.6947
Q9UMX0	UBQL1_HUMAN Ubiquilin-1 OS=Homo sapiens OX=9606 GN=UBQLN1 PE=1 SV=2	12	12	7			0.685914	-0.604926	0.206104	1.5209	-1.50775	18.7294	19.4646	17.8711	18.7527	18.1995	18.3974
Q9Y263	PLAP_HUMAN Phospholipase A-2-activating protein OS=Homo sapiens OX=9606 GN=PLAA PE=1 SV=2	20	20	20			0.685288	-0.476269	0.206401	1.39114	-1.50653	18.9361	19.7105	18.539	18.7034	18.6263	19.1163
Q99584	S10AD_HUMAN Protein S100-A13 OS=Homo sapiens OX=9606 GN=S100A13 PE=1 SV=1	4	4	4			0.684779	0.298731	0.206643	0.812967	1.50554	19.2696	18.7614	18.9723	19.2121	19.2845	18.6567
Q9UJW0	DCTN4_HUMAN Dynactin subunit 4 OS=Homo sapiens OX=9606 GN=DCTN4 PE=1 SV=1	8	8	8			0.684453	0.28174	0.206798	0.822598	1.5049	18.6368	18.4372	19.1721	18.7762	18.7993	18.5496
P01871	IGHM_HUMAN Immunoglobulin heavy constant mu OS=Homo sapiens OX=9606 GN=IGHM PE=1 SV=4	8	8	8			0.68431	-0.93182	0.206866	1.90768	-1.50463	16.8676	18.2465	18.0424	18.4638	18.4977	19.4928
Q92791	SC65_HUMAN Endoplasmic reticulum protein SC65 OS=Homo sapiens OX=9606 GN=P3H4 PE=1 SV=1	7	7	7			0.683701	1.16602	0.207157	0.445649	1.50344	17.7423	15.3816	18.3935	17.8772	17.8721	17.251
Q9NUQ8	ABCF3_HUMAN ATP-binding cassette sub-family F member 3 OS=Homo sapiens OX=9606 GN=ABCF3 PE=1 SV=2	10	10	10			0.683501	-0.571169	0.207252	1.48573	-1.50305	18.3712	18.644	17.3411	17.9111	17.6256	18.4962
Q7Z4V5	HDGR2_HUMAN Hepatoma-derived growth factor-related protein 2 OS=Homo sapiens OX=9606 GN=HDGFL2 PE=1 SV=1	5	5	5			0.682487	-0.414133	0.207737	1.3325	-1.50107	16.8771	17.5661	16.6677	16.7044	16.8997	17.4164
P40926	MDHM_HUMAN Malate dehydrogenase, mitochondrial OS=Homo sapiens OX=9606 GN=MDH2 PE=1 SV=3	11	11	11			0.682305	0.710135	0.207824	0.611263	1.50072	21.1346	19.8274	21.2434	21.4228	21.3828	20.3802
P55263	ADK_HUMAN Adenosine kinase OS=Homo sapiens OX=9606 GN=ADK PE=1 SV=2	15	15	14			0.682054	-0.80996	0.207944	1.75316	-1.50023	19.1705	20.6483	18.7624	18.8573	18.7188	19.5759
Q04837	SSBP_HUMAN Single-stranded DNA-binding protein, mitochondrial OS=Homo sapiens OX=9606 GN=SSBP1 PE=1 SV=1	5	5	5			0.681711	-0.182592	0.208108	1.13492	-1.49956	18.2627	18.3822	18.2339	18.6987	18.4556	18.4191
P07951	TPM2_HUMAN Tropomyosin beta chain OS=Homo sapiens OX=9606 GN=TPM2 PE=1 SV=1	31	31	4			0.681605	-0.349796	0.208159	1.27438	-1.49935	21.9206	22.26	21.3333	21.7699	21.5352	21.8086
Q66K74	MAP1S_HUMAN Microtubule-associated protein 1S OS=Homo sapiens OX=9606 GN=MAP1S PE=1 SV=2	7	7	7			0.680929	-0.300202	0.208483	1.23132	-1.49804	18.0626	18.2251	17.6183	17.8842	17.927	18.3992
P26641	EF1G_HUMAN Elongation factor 1-gamma OS=Homo sapiens OX=9606 GN=EEF1G PE=1 SV=3	20	20	20			0.680824	-0.266592	0.208534	1.20296	-1.49783	21.5744	21.9681	22.1171	22.2245	21.9045	22.2032
Q03013	GSTM4_HUMAN Glutathione S-transferase Mu 4 OS=Homo sapiens OX=9606 GN=GSTM4 PE=1 SV=3	10	10	2			0.679213	0.345779	0.209309	0.786883	1.49469	18.8577	18.5587	18.4441	18.5695	18.8789	18.0152
Q99426	TBCB_HUMAN Tubulin-folding cofactor B OS=Homo sapiens OX=9606 GN=TBCB PE=1 SV=2	3	3	3			0.678721	-1.85221	0.209546	3.61053	-1.49373	15.7519	15.6569	14.409	15.6799	14.8108	19.1915
Q9H0A0	NAT10_HUMAN RNA cytidine acetyltransferase OS=Homo sapiens OX=9606 GN=NAT10 PE=1 SV=2	11	11	11			0.678637	-0.53544	0.209586	1.44938	-1.49357	18.0333	18.0163	16.856	17.7982	17.5053	18.1863
P22234	PUR6_HUMAN Multifunctional protein ADE2 OS=Homo sapiens OX=9606 GN=PAICS PE=1 SV=3	19	19	19			0.678626	0.434565	0.209592	0.739917	1.49355	20.7926	19.7677	20.8013	20.7355	20.676	20.4629
P61289	PSME3_HUMAN Proteasome activator complex subunit 3 OS=Homo sapiens OX=9606 GN=PSME3 PE=1 SV=1	10	10	10			0.677047	-0.376642	0.210355	1.29832	-1.49047	18.9685	19.4048	18.4563	19.2475	18.8375	18.7399
Q13740	CD166_HUMAN CD166 antigen OS=Homo sapiens OX=9606 GN=ALCAM PE=1 SV=2	19	19	19			0.676587	-0.490058	0.210578	1.4045	-1.48958	19.5314	20.0037	18.7545	19.2689	19.3893	19.8727
Q63HN8	RN213_HUMAN E3 ubiquitin-protein ligase RNF213 OS=Homo sapiens OX=9606 GN=RNF213 PE=1 SV=3	13	13	13			0.675881	0.49788	0.210921	0.708147	1.4882	16.617	16.651	16.625	15.5861	16.894	16.4052
Q86U86	PB1_HUMAN Protein polybromo-1 OS=Homo sapiens OX=9606 GN=PBRM1 PE=1 SV=1	2	2	2			0.675477	-1.85692	0.211117	3.62234	-1.48741	15.0402	19.6103	15.3003	16.2005	15.5427	15.6432
Q8IYM9	TRI22_HUMAN E3 ubiquitin-protein ligase TRIM22 OS=Homo sapiens OX=9606 GN=TRIM22 PE=1 SV=1	3	3	3			0.67547	0.506991	0.21112	0.703689	1.4874	16.6745	15.3581	16.0705	15.6378	15.5917	15.8199
P36404	ARL2_HUMAN ADP-ribosylation factor-like protein 2 OS=Homo sapiens OX=9606 GN=ARL2 PE=1 SV=4	2	2	2			0.675447	0.984532	0.211131	0.50539	1.48736	17.2294	15.6599	16.9476	17.4771	17.3181	15.4046
Q15650	TRIP4_HUMAN Activating signal cointegrator 1 OS=Homo sapiens OX=9606 GN=TRIP4 PE=1 SV=4	7	7	6			0.675172	1.35479	0.211265	0.390992	1.48682	19.5752	15.8146	17.616	18.115	18.5572	17.7544
Q8WVV9	HNRLL_HUMAN Heterogeneous nuclear ribonucleoprotein L-like OS=Homo sapiens OX=9606 GN=HNRNPLL PE=1 SV=1	10	10	10			0.675099	-0.54599	0.211301	1.46002	-1.48668	16.9965	17.9835	16.5729	16.7936	16.9063	17.3366
Q9BW27	NUP85_HUMAN Nuclear pore complex protein Nup85 OS=Homo sapiens OX=9606 GN=NUP85 PE=1 SV=1	8	8	8			0.674598	-0.928382	0.211545	1.90314	-1.4857	16.7036	18.1848	15.4979	16.8599	16.761	16.7029
P12236	ADT3_HUMAN ADP/ATP translocase 3 OS=Homo sapiens OX=9606 GN=SLC25A6 PE=1 SV=4	9	9	1			0.674495	0.681984	0.211595	0.623308	1.4855	22.9801	21.8332	23.358	23.3545	23.2918	22.3963
P40227	TCPZ_HUMAN T-complex protein 1 subunit zeta OS=Homo sapiens OX=9606 GN=CCT6A PE=1 SV=3	20	20	18			0.67412	-0.491257	0.211778	1.40567	-1.48477	21.0661	22.1013	20.8912	21.0477	20.935	21.217
O95361	TRI16_HUMAN Tripartite motif-containing protein 16 OS=Homo sapiens OX=9606 GN=TRIM16 PE=1 SV=3	9	9	9			0.673923	0.52448	0.211874	0.69521	1.48438	16.859	15.9395	17.4191	16.6621	16.8318	16.935
P01033	TIMP1_HUMAN Metalloproteinase inhibitor 1 OS=Homo sapiens OX=9606 GN=TIMP1 PE=1 SV=1	6	6	6			0.673885	-0.638014	0.211892	1.55619	-1.48431	17.0772	17.389	17.8301	18.6569	17.2769	18.0523
P61587	RND3_HUMAN Rho-related GTP-binding protein RhoE OS=Homo sapiens OX=9606 GN=RND3 PE=1 SV=1	5	5	5			0.673538	-0.304296	0.212062	1.23482	-1.48363	18.3618	18.7455	18.025	18.1836	18.3045	18.6751
P31350	RIR2_HUMAN Ribonucleoside-diphosphate reductase subunit M2 OS=Homo sapiens OX=9606 GN=RRM2 PE=1 SV=1	12	12	10			0.673499	-0.451462	0.212081	1.36743	-1.48356	18.9712	19.478	19.2365	19.3597	18.3133	19.0377
Q05707	COEA1_HUMAN Collagen alpha-1(XIV) chain OS=Homo sapiens OX=9606 GN=COL14A1 PE=1 SV=3	2	2	2			0.673308	-0.953958	0.212174	1.93718	-1.48319	15.8618	16.7293	15.4404	15.6015	14.0519	15.8852
P68363	TBA1B_HUMAN Tubulin alpha-1B chain OS=Homo sapiens OX=9606 GN=TUBA1B PE=1 SV=1	24	24	0			0.67228	0.2062	0.212677	0.866817	1.48118	24.704	24.4343	24.8183	24.842	24.8197	24.4471
Q9BYI3	HYCCI_HUMAN Hyccin OS=Homo sapiens OX=9606 GN=FAM126A PE=1 SV=2	2	2	2			0.670621	0.411249	0.213491	0.751972	1.47795	17.1261	16.2862	17.4316	17.0764	17.0337	16.995
Q9NX74	DUS2L_HUMAN tRNA-dihydrouridine(20) synthase [NAD(P)+]-like OS=Homo sapiens OX=9606 GN=DUS2 PE=1 SV=1	5	5	5			0.67041	-1.40646	0.213594	2.65086	-1.47754	17.9856	18.5679	17.9157	18.0084	15.1694	18.7137
P11169	GTR3_HUMAN Solute carrier family 2, facilitated glucose transporter member 3 OS=Homo sapiens OX=9606 GN=SLC2A3 PE=1 SV=1;sp	4	4	4			0.66994	-0.991007	0.213826	1.98757	-1.47663	16.8124	17.9393	16.758	16.5185	15.1931	17.2787
Q13257	MD2L1_HUMAN Mitotic spindle assembly checkpoint protein MAD2A OS=Homo sapiens OX=9606 GN=MAD2L1 PE=1 SV=1	2	2	2			0.669625	1.21825	0.213981	0.429804	1.47601	18.395	15.3557	16.4913	17.0132	16.5624	15.4251
P54687	BCAT1_HUMAN Branched-chain-amino-acid aminotransferase, cytosolic OS=Homo sapiens OX=9606 GN=BCAT1 PE=1 SV=3	8	8	8			0.669185	-0.845382	0.214198	1.79674	-1.47516	17.4433	19.1452	17.5241	17.2389	17.0128	18.1322
O75569	PRKRA_HUMAN Interferon-inducible double-stranded RNA-dependent protein kinase activator A OS=Homo sapiens OX=9606 GN=PRKRA PE=1 SV=1	5	5	5			0.668872	-0.712064	0.214352	1.63815	-1.47454	18.8915	19.867	18.2408	18.401	18.5445	19.5449
Q9P000	COMD9_HUMAN COMM domain-containing protein 9 OS=Homo sapiens OX=9606 GN=COMMD9 PE=1 SV=2	7	7	7			0.668809	-0.717796	0.214383	1.64467	-1.47442	18.0472	19.698	18.1685	18.0236	18.2435	18.891
P16989	YBOX3_HUMAN Y-box-binding protein 3 OS=Homo sapiens OX=9606 GN=YBX3 PE=1 SV=4	14	9	9			0.668485	-0.697483	0.214543	1.62167	-1.47379	19.9133	20.8676	18.9609	19.5571	19.4534	19.9953
P10321	HLAC_HUMAN HLA class I histocompatibility antigen, C alpha chain OS=Homo sapiens OX=9606 GN=HLA-C PE=1 SV=3	7	2	2			0.668122	1.70141	0.214723	0.307485	1.47308	18.4502	14.7219	18.95	18.4386	18.6515	17.787
O00743	PPP6_HUMAN Serine/threonine-protein phosphatase 6 catalytic subunit OS=Homo sapiens OX=9606 GN=PPP6C PE=1 SV=1	6	6	6			0.668007	-0.571392	0.21478	1.48596	-1.47286	17.0426	18.165	16.7381	16.8753	16.8726	17.3271
Q9NZD2	GLTP_HUMAN Glycolipid transfer protein OS=Homo sapiens OX=9606 GN=GLTP PE=1 SV=3	2	2	2			0.667942	0.554907	0.214812	0.680701	1.47273	17.6035	16.4259	17.1731	17.5796	17.5669	16.6733
Q9BSH4	TACO1_HUMAN Translational activator of cytochrome c oxidase 1 OS=Homo sapiens OX=9606 GN=TACO1 PE=1 SV=1	4	4	4			0.66746	-0.81588	0.21505	1.76037	-1.4718	15.2941	17.3744	15.478	15.6195	15.9681	16.194
Q00839	HNRPU_HUMAN Heterogeneous nuclear ribonucleoprotein U OS=Homo sapiens OX=9606 GN=HNRNPU PE=1 SV=6	27	27	27			0.666616	-0.255082	0.215469	1.1934	-1.47015	21.4234	22.1015	21.7973	21.6973	21.7998	21.9869
O00567	NOP56_HUMAN Nucleolar protein 56 OS=Homo sapiens OX=9606 GN=NOP56 PE=1 SV=4	20	20	18			0.666138	-0.190081	0.215706	1.14083	-1.46922	18.9687	19.0667	18.6027	19.0076	19.0015	19.0689
P51580	TPMT_HUMAN Thiopurine S-methyltransferase OS=Homo sapiens OX=9606 GN=TPMT PE=1 SV=1	6	6	6			0.665164	0.976996	0.21619	0.508036	1.46732	17.1663	15.1253	17.4358	17.4105	17.2666	16.402
P27361	MK03_HUMAN Mitogen-activated protein kinase 3 OS=Homo sapiens OX=9606 GN=MAPK3 PE=1 SV=4	7	4	4			0.665144	0.295851	0.2162	0.814592	1.46728	18.3345	18.068	18.1818	17.5797	18.2546	18.2356
P49591	SYSC_HUMAN Serine--tRNA ligase, cytoplasmic OS=Homo sapiens OX=9606 GN=SARS1 PE=1 SV=3	19	19	19			0.664509	-0.414459	0.216517	1.3328	-1.46605	20.2382	20.717	19.6802	19.9769	20.1085	20.5764
Q9UBQ0	VPS29_HUMAN Vacuolar protein sorting-associated protein 29 OS=Homo sapiens OX=9606 GN=VPS29 PE=1 SV=1	4	4	4			0.662375	0.639874	0.217583	0.641769	1.46189	18.8731	17.4473	18.8776	18.9617	18.824	18.246
Q9BYX2	TBD2A_HUMAN TBC1 domain family member 2A OS=Homo sapiens OX=9606 GN=TBC1D2 PE=1 SV=3	7	7	7			0.662335	-0.906848	0.217603	1.87494	-1.46181	17.4523	17.3459	15.6655	16.7729	16.1493	17.8689
Q93052	LPP_HUMAN Lipoma-preferred partner OS=Homo sapiens OX=9606 GN=LPP PE=1 SV=1	13	13	13			0.661685	-0.315133	0.217929	1.24413	-1.46055	18.5092	18.6899	17.8966	18.273	18.1232	18.5115
Q96BP3	PPWD1_HUMAN Peptidylprolyl isomerase domain and WD repeat-containing protein 1 OS=Homo sapiens OX=9606 GN=PPWD1 PE=1 SV=1	3	3	3			0.66168	0.590182	0.217931	0.664259	1.46054	15.4934	15.1094	15.3082	15.236	15.2951	13.9808
P06756	ITAV_HUMAN Integrin alpha-V OS=Homo sapiens OX=9606 GN=ITGAV PE=1 SV=2	23	23	23			0.661434	0.264793	0.218055	0.832318	1.46006	19.8547	19.1673	19.6333	19.6414	19.8128	19.6976
P54727	RD23B_HUMAN UV excision repair protein RAD23 homolog B OS=Homo sapiens OX=9606 GN=RAD23B PE=1 SV=1	10	10	10			0.66117	-0.404942	0.218188	1.32404	-1.45954	19.5314	20.4032	19.3483	19.7976	19.6012	19.495
Q9BY89	K1671_HUMAN Uncharacterized protein KIAA1671 OS=Homo sapiens OX=9606 GN=KIAA1671 PE=1 SV=2	4	4	4			0.661114	-1.77655	0.218216	3.42606	-1.45943	18.5607	19.4912	15.0471	18.4841	18.5483	19.5104
Q01970	PLCB3_HUMAN 1-phosphatidylinositol 4,5-bisphosphate phosphodiesterase beta-3 OS=Homo sapiens OX=9606 GN=PLCB3 PE=1 SV=2	9	9	8			0.660308	0.392845	0.218621	0.761626	1.45786	18.2981	17.275	18.1554	18.1327	17.9595	17.8267
P21964	COMT_HUMAN Catechol O-methyltransferase OS=Homo sapiens OX=9606 GN=COMT PE=1 SV=2	12	12	12			0.660225	0.530677	0.218663	0.69223	1.4577	20.5486	19.7292	21.037	20.8032	21.0716	20.5328
P11908	PRPS2_HUMAN Ribose-phosphate pyrophosphokinase 2 OS=Homo sapiens OX=9606 GN=PRPS2 PE=1 SV=2	9	4	4			0.658664	1.50133	0.21945	0.353228	1.45466	17.1117	14.2579	17.2082	17.7266	17.4948	15.3262
O43765	SGTA_HUMAN Small glutamine-rich tetratricopeptide repeat-containing protein alpha OS=Homo sapiens OX=9606 GN=SGTA PE=1 SV=1	7	7	7			0.657946	-0.231181	0.219813	1.1738	-1.45326	18.3744	18.561	18.1684	18.7562	18.6755	18.5946
P48059	LIMS1_HUMAN LIM and senescent cell antigen-like-containing domain protein 1 OS=Homo sapiens OX=9606 GN=LIMS1 PE=1 SV=4	7	7	7			0.657113	-0.541625	0.220235	1.45561	-1.45164	18.9784	19.5194	18.0271	18.6502	18.5585	19.0193
Q9NXG2	THUM1_HUMAN THUMP domain-containing protein 1 OS=Homo sapiens OX=9606 GN=THUMPD1 PE=1 SV=2	7	7	7			0.657096	0.319197	0.220244	0.801516	1.45161	18.1802	18.0132	18.3437	18.0307	17.9411	17.4635
Q9H6T3	RPAP3_HUMAN RNA polymerase II-associated protein 3 OS=Homo sapiens OX=9606 GN=RPAP3 PE=1 SV=2	5	5	5			0.656492	0.446266	0.22055	0.73394	1.45043	16.3029	15.2314	15.8384	16.1717	16.1753	15.5747
Q9Y2D5	AKAP2_HUMAN A-kinase anchor protein 2 OS=Homo sapiens OX=9606 GN=AKAP2 PE=1 SV=3	24	24	23			0.656206	-0.23578	0.220696	1.17754	-1.44987	20.1282	20.265	19.7919	19.9079	19.8393	20.2938
P62081	RS7_HUMAN 40S ribosomal protein S7 OS=Homo sapiens OX=9606 GN=RPS7 PE=1 SV=1	6	6	6			0.654923	0.622852	0.221349	0.649386	1.44737	22.7067	21.2627	22.7991	22.7026	22.5934	22.2653
P49915	GUAA_HUMAN GMP synthase [glutamine-hydrolyzing] OS=Homo sapiens OX=9606 GN=GMPS PE=1 SV=1	24	24	23			0.653707	-0.404255	0.221969	1.32341	-1.44501	19.7262	20.2348	19.5	19.4626	19.1471	19.8886
P29401	TKT_HUMAN Transketolase OS=Homo sapiens OX=9606 GN=TKT PE=1 SV=3	25	25	25			0.653694	0.18233	0.221976	0.881279	1.44498	22.9193	22.7946	23.2127	22.9633	23.2281	23.0552
Q9UNH7	SNX6_HUMAN Sorting nexin-6 OS=Homo sapiens OX=9606 GN=SNX6 PE=1 SV=1	14	14	14			0.65299	0.723062	0.222336	0.60581	1.44361	19.7957	18.1206	19.8593	19.5956	19.8764	19.646
Q9UKX7	NUP50_HUMAN Nuclear pore complex protein Nup50 OS=Homo sapiens OX=9606 GN=NUP50 PE=1 SV=2	5	5	5			0.650753	0.411534	0.223484	0.751824	1.43925	16.5981	15.5577	15.9718	16.2846	16.2241	15.717
Q9H9E3	COG4_HUMAN Conserved oligomeric Golgi complex subunit 4 OS=Homo sapiens OX=9606 GN=COG4 PE=1 SV=3	7	7	7			0.649694	1.06351	0.22403	0.478467	1.43719	17.9898	15.7432	18.5606	17.41	16.696	16.9028
O43847	NRDC_HUMAN Nardilysin OS=Homo sapiens OX=9606 GN=NRDC PE=1 SV=3	22	22	22			0.649655	-0.252986	0.22405	1.19167	-1.43712	18.5053	18.5457	18.2299	18.2994	18.061	18.7099
Q96GA3	LTV1_HUMAN Protein LTV1 homolog OS=Homo sapiens OX=9606 GN=LTV1 PE=1 SV=1	4	4	4			0.649497	-1.0843	0.224132	2.12035	-1.43681	15.8681	18.1751	17.6059	16.6443	15.7068	17.6143
Q12905	ILF2_HUMAN Interleukin enhancer-binding factor 2 OS=Homo sapiens OX=9606 GN=ILF2 PE=1 SV=2	16	16	16			0.649457	0.489728	0.224152	0.712159	1.43673	20.6709	19.6169	20.7843	20.7844	20.6105	20.1953
Q13330	MTA1_HUMAN Metastasis-associated protein MTA1 OS=Homo sapiens OX=9606 GN=MTA1 PE=1 SV=2	4	3	2			0.649327	0.781089	0.224219	0.581927	1.43648	17.6515	17.0959	17.1432	17.2612	17.5253	15.6196
Q7Z478	DHX29_HUMAN ATP-dependent RNA helicase DHX29 OS=Homo sapiens OX=9606 GN=DHX29 PE=1 SV=2	18	18	18			0.649293	-0.835026	0.224237	1.78389	-1.43641	17.4687	19.0341	17.1636	17.0718	17.3108	18.3422
Q92973	TNPO1_HUMAN Transportin-1 OS=Homo sapiens OX=9606 GN=TNPO1 PE=1 SV=2	22	22	18			0.649124	-0.398546	0.224324	1.31818	-1.43608	19.9456	20.8764	20.1214	20.043	19.805	20.1483
Q6IAN0	DRS7B_HUMAN Dehydrogenase/reductase SDR family member 7B OS=Homo sapiens OX=9606 GN=DHRS7B PE=1 SV=2	4	4	4			0.649005	-1.03002	0.224386	2.04205	-1.43585	14.5398	17.0836	14.8897	15.7321	14.9377	14.6415
Q9H8S9	MOB1A_HUMAN MOB kinase activator 1A OS=Homo sapiens OX=9606 GN=MOB1A PE=1 SV=4;sp	4	4	4			0.648682	-0.646693	0.224553	1.56558	-1.43522	18.4727	18.8958	18.2402	18.0963	17.3219	18.9829
O14974	MYPT1_HUMAN Protein phosphatase 1 regulatory subunit 12A OS=Homo sapiens OX=9606 GN=PPP1R12A PE=1 SV=1	26	26	25			0.648124	-0.531734	0.224841	1.44567	-1.43413	18.992	19.9126	18.5071	18.7353	18.7321	19.1785
Q14790	CASP8_HUMAN Caspase-8 OS=Homo sapiens OX=9606 GN=CASP8 PE=1 SV=1	3	3	3			0.647603	0.692835	0.225111	0.618637	1.43312	16.617	14.8774	16.5629	16.2803	16.4036	16.3473
P24844	MYL9_HUMAN Myosin regulatory light polypeptide 9 OS=Homo sapiens OX=9606 GN=MYL9 PE=1 SV=4	9	5	5			0.647517	0.79672	0.225156	0.575656	1.43295	19.6772	18.3358	20.1575	20.1032	20.3993	19.4048
O14787	TNPO2_HUMAN Transportin-2 OS=Homo sapiens OX=9606 GN=TNPO2 PE=1 SV=3	9	5	5			0.647192	-1.14253	0.225324	2.20768	-1.43232	15.8122	18.0806	15.7723	15.5454	14.9622	16.3484
O14561	ACPM_HUMAN Acyl carrier protein, mitochondrial OS=Homo sapiens OX=9606 GN=NDUFAB1 PE=1 SV=3	5	5	5			0.646965	0.693686	0.225442	0.618272	1.43188	19.562	18.3699	20.3596	19.6652	19.3666	19.172
P16278	BGAL_HUMAN Beta-galactosidase OS=Homo sapiens OX=9606 GN=GLB1 PE=1 SV=2	7	7	7			0.646476	1.15388	0.225696	0.449415	1.43092	17.4909	14.9589	17.6041	17.616	17.8868	16.9452
Q6UXH1	CREL2_HUMAN Protein disulfide isomerase CRELD2 OS=Homo sapiens OX=9606 GN=CRELD2 PE=1 SV=1	5	5	5			0.645528	-0.973544	0.226189	1.96366	-1.42908	16.847	19.1765	18.4402	17.5515	17.3103	18.7901
Q9H3H3	CK068_HUMAN UPF0696 protein C11orf68 OS=Homo sapiens OX=9606 GN=C11orf68 PE=1 SV=3	3	3	3			0.645193	0.813126	0.226364	0.569147	1.42843	17.1677	16.1153	15.6323	15.9774	17.3925	15.6603
Q8NCW5	NNRE_HUMAN NAD(P)H-hydrate epimerase OS=Homo sapiens OX=9606 GN=NAXE PE=1 SV=2	6	6	6			0.644685	1.28626	0.226629	0.410013	1.42744	19.1827	16.2055	19.4629	18.9213	19.209	18.8689
Q93008	USP9X_HUMAN Probable ubiquitin carboxyl-terminal hydrolase FAF-X OS=Homo sapiens OX=9606 GN=USP9X PE=1 SV=3	33	33	32			0.643006	-0.860978	0.227507	1.81627	-1.42417	17.9999	19.3684	17.062	17.4987	17.5984	18.3761
Q13619	CUL4A_HUMAN Cullin-4A OS=Homo sapiens OX=9606 GN=CUL4A PE=1 SV=3	17	12	12			0.641853	-0.36315	0.228111	1.28623	-1.42192	17.7887	18.0121	17.0703	17.5036	17.3946	17.8274
Q99848	EBP2_HUMAN Probable rRNA-processing protein EBP2 OS=Homo sapiens OX=9606 GN=EBNA1BP2 PE=1 SV=2	6	6	6			0.641822	-0.940009	0.228128	1.91854	-1.42186	18.6041	19.5211	17.0784	18.1501	18.5412	19.3724
Q9BXF6	RFIP5_HUMAN Rab11 family-interacting protein 5 OS=Homo sapiens OX=9606 GN=RAB11FIP5 PE=1 SV=1	11	11	11			0.641691	-0.714382	0.228197	1.64078	-1.42161	17.4449	18.3853	17.047	16.9732	16.4352	17.7117
P84077	ARF1_HUMAN ADP-ribosylation factor 1 OS=Homo sapiens OX=9606 GN=ARF1 PE=1 SV=2;sp	9	5	5			0.641596	0.750153	0.228246	0.594541	1.42142	21.5504	20.4119	21.5161	21.9403	21.9516	20.4153
P36578	RL4_HUMAN 60S ribosomal protein L4 OS=Homo sapiens OX=9606 GN=RPL4 PE=1 SV=5	19	19	19			0.641399	0.342848	0.22835	0.788483	1.42104	21.8954	21.3698	22.2008	22.1117	21.9682	21.5544
Q01105	SET_HUMAN Protein SET OS=Homo sapiens OX=9606 GN=SET PE=1 SV=3	11	11	11			0.639786	0.132209	0.2292	0.912433	1.4179	21.9418	21.6623	21.8335	21.6959	21.6276	21.6481
Q6P4E1	CASC4_HUMAN Protein CASC4 OS=Homo sapiens OX=9606 GN=CASC4 PE=1 SV=2	2	2	2			0.63976	-0.871832	0.229213	1.82999	-1.41784	15.5184	16.9676	15.233	15.0386	14.6335	15.9942
P78559	MAP1A_HUMAN Microtubule-associated protein 1A OS=Homo sapiens OX=9606 GN=MAP1A PE=1 SV=6	47	45	45			0.639693	-0.152364	0.229249	1.11139	-1.41771	18.9476	19.0932	18.7019	18.8197	18.7756	18.9692
O43504	LTOR5_HUMAN Ragulator complex protein LAMTOR5 OS=Homo sapiens OX=9606 GN=LAMTOR5 PE=1 SV=1	3	3	3			0.639619	-1.59061	0.229288	3.01177	-1.41757	14.2917	18.1256	14.7916	17.1586	17.1107	15.6818
Q12974	TP4A2_HUMAN Protein tyrosine phosphatase type IVA 2 OS=Homo sapiens OX=9606 GN=PTP4A2 PE=1 SV=1;sp	2	2	2			0.638642	-1.10893	0.229804	2.15686	-1.41567	16.987	18.3066	15.5943	16.0869	16.2924	17.8069
P21281	VATB2_HUMAN V-type proton ATPase subunit B, brain isoform OS=Homo sapiens OX=9606 GN=ATP6V1B2 PE=1 SV=3	20	20	20			0.638306	0.176357	0.229982	0.884935	1.41501	20.1412	20.1922	20.4305	19.972	20.3812	20.2597
Q9NUY8	TBC23_HUMAN TBC1 domain family member 23 OS=Homo sapiens OX=9606 GN=TBC1D23 PE=1 SV=3	5	5	5			0.638102	1.13647	0.23009	0.454871	1.41462	17.7512	14.7043	17.2769	17.2779	16.9354	16.5718
P07195	LDHB_HUMAN L-lactate dehydrogenase B chain OS=Homo sapiens OX=9606 GN=LDHB PE=1 SV=2	17	16	16			0.637896	-0.285636	0.230199	1.21895	-1.41422	23.0018	23.6143	22.8095	23.0103	23.089	23.1326
P36543	VATE1_HUMAN V-type proton ATPase subunit E 1 OS=Homo sapiens OX=9606 GN=ATP6V1E1 PE=1 SV=1	5	5	4			0.637826	2.12428	0.230236	0.229365	1.41408	18.1455	14.8649	20.9198	18.8848	19.4863	18.4292
Q9UBG0	MRC2_HUMAN C-type mannose receptor 2 OS=Homo sapiens OX=9606 GN=MRC2 PE=1 SV=2	24	24	23			0.637741	-0.631186	0.230281	1.54884	-1.41391	19.6493	20.4616	18.955	19.1349	19.2217	20.1229
P23258	TBG1_HUMAN Tubulin gamma-1 chain OS=Homo sapiens OX=9606 GN=TUBG1 PE=1 SV=2;sp	8	8	8			0.637387	-0.831933	0.230469	1.78007	-1.41322	18.0533	19.6024	17.6973	17.6131	17.8016	18.8325
P39656	OST48_HUMAN Dolichyl-diphosphooligosaccharide--protein glycosyltransferase 48 kDa subunit OS=Homo sapiens OX=9606 GN=DDOST PE=1 SV=4	13	13	13			0.636542	0.807917	0.230918	0.571206	1.41158	22.4883	20.8457	22.9762	22.689	22.7316	22.2377
P31749	AKT1_HUMAN RAC-alpha serine/threonine-protein kinase OS=Homo sapiens OX=9606 GN=AKT1 PE=1 SV=2	10	10	9			0.636313	0.229933	0.23104	0.852674	1.41113	17.7242	17.4239	17.6549	17.1227	17.4846	17.6273
Q15717	ELAV1_HUMAN ELAV-like protein 1 OS=Homo sapiens OX=9606 GN=ELAVL1 PE=1 SV=2	9	9	9			0.635879	-0.691456	0.231271	1.61491	-1.41029	19.7282	21.0896	19.4992	19.4384	19.3627	20.1365
P01023	A2MG_HUMAN Alpha-2-macroglobulin OS=Homo sapiens OX=9606 GN=A2M PE=1 SV=3	58	58	49			0.634921	-0.453326	0.231782	1.36919	-1.40842	22.5009	22.8267	22.5865	23.1632	23.1894	23.6469
P62854	RS26_HUMAN 40S ribosomal protein S26 OS=Homo sapiens OX=9606 GN=RPS26 PE=1 SV=3;sp	2	2	2			0.634829	-0.433759	0.231831	1.35075	-1.40824	21.2308	21.6894	20.548	20.9179	21.0278	21.5004
Q8WTS6	SETD7_HUMAN Histone-lysine N-methyltransferase SETD7 OS=Homo sapiens OX=9606 GN=SETD7 PE=1 SV=1	4	4	4			0.634038	0.938516	0.232253	0.521769	1.4067	17.6101	15.7722	17.4642	17.9413	17.6401	16.1854
Q15006	EMC2_HUMAN ER membrane protein complex subunit 2 OS=Homo sapiens OX=9606 GN=EMC2 PE=1 SV=1	9	9	9			0.63369	-0.614478	0.23244	1.531	-1.40602	18.1865	19.3392	17.6666	17.97	17.9353	18.3226
P49770	EI2BB_HUMAN Translation initiation factor eIF-2B subunit beta OS=Homo sapiens OX=9606 GN=EIF2B2 PE=1 SV=3	8	8	8			0.631698	-0.392598	0.233508	1.31276	-1.40214	18.9955	19.2826	18.5813	18.641	18.6208	19.4519
Q96G03	PGM2_HUMAN Phosphoglucomutase-2 OS=Homo sapiens OX=9606 GN=PGM2 PE=1 SV=4	15	15	15			0.631251	-0.745419	0.233749	1.67646	-1.40127	18.4064	19.6478	17.6517	17.9841	18.2254	18.8878
Q9UIJ7	KAD3_HUMAN GTP:AMP phosphotransferase AK3, mitochondrial OS=Homo sapiens OX=9606 GN=AK3 PE=1 SV=4	6	6	6			0.630392	-0.483127	0.234211	1.39777	-1.3996	18.1634	18.9559	17.6303	17.9228	18.1323	18.4969
P35659	DEK_HUMAN Protein DEK OS=Homo sapiens OX=9606 GN=DEK PE=1 SV=1	8	8	8			0.630297	1.1953	0.234263	0.436696	1.39941	17.9576	17.4942	19.0245	18.0375	17.6967	15.5613
Q8TDW0	LRC8C_HUMAN Volume-regulated anion channel subunit LRRC8C OS=Homo sapiens OX=9606 GN=LRRC8C PE=1 SV=2	7	7	6			0.630291	-1.03138	0.234266	2.04398	-1.3994	15.658	17.5806	16.4939	17.5756	15.4846	15.5744
P41227	NAA10_HUMAN N-alpha-acetyltransferase 10 OS=Homo sapiens OX=9606 GN=NAA10 PE=1 SV=1	9	9	9			0.629993	0.931103	0.234427	0.524457	1.39882	18.5246	16.4762	18.8585	18.5897	17.9497	17.4736
Q8WUJ3	CEMIP_HUMAN Cell migration-inducing and hyaluronan-binding protein OS=Homo sapiens OX=9606 GN=CEMIP PE=1 SV=2	6	6	6			0.629722	0.38244	0.234573	0.767139	1.39829	15.377	14.4932	15.448	15.375	15.1187	14.9283
P30530	UFO_HUMAN Tyrosine-protein kinase receptor UFO OS=Homo sapiens OX=9606 GN=AXL PE=1 SV=4	8	8	8			0.62964	-1.14618	0.234617	2.21327	-1.39813	15.1853	17.6742	15.2767	14.8597	15.2178	16.5844
Q96CG8	CTHR1_HUMAN Collagen triple helix repeat-containing protein 1 OS=Homo sapiens OX=9606 GN=CTHRC1 PE=1 SV=1	4	4	4			0.62949	1.36065	0.234698	0.389407	1.39784	14.4904	14.8039	16.9171	14.6505	17.5894	15.4605
P99999	CYC_HUMAN Cytochrome c OS=Homo sapiens OX=9606 GN=CYCS PE=1 SV=2	5	5	5			0.629409	-0.380818	0.234742	1.30208	-1.39768	18.294	18.492	18.0136	19.11	18.5119	18.36
Q5W111	SPRY7_HUMAN SPRY domain-containing protein 7 OS=Homo sapiens OX=9606 GN=SPRYD7 PE=1 SV=2	3	3	3			0.62872	-0.425367	0.235115	1.34291	-1.39634	18.6623	18.4261	17.714	18.4706	17.8052	18.561
Q969X5	ERGI1_HUMAN Endoplasmic reticulum-Golgi intermediate compartment protein 1 OS=Homo sapiens OX=9606 GN=ERGIC1 PE=1 SV=1	7	7	7			0.628198	0.175591	0.235398	0.885405	1.39533	19.2819	19.2229	19.5116	19.0798	19.1108	19.0749
P42126	ECI1_HUMAN Enoyl-CoA delta isomerase 1, mitochondrial OS=Homo sapiens OX=9606 GN=ECI1 PE=1 SV=1	5	5	5			0.62797	1.37512	0.235521	0.385521	1.39488	18.0313	15.2388	18.9496	18.1864	18.5451	17.9754
Q8N2K0	ABD12_HUMAN Lysophosphatidylserine lipase ABHD12 OS=Homo sapiens OX=9606 GN=ABHD12 PE=1 SV=2	5	5	5			0.627402	-0.477694	0.235829	1.39252	-1.39378	16.9737	18.0642	16.8095	17.2391	17.6047	17.5176
Q8TCS8	PNPT1_HUMAN Polyribonucleotide nucleotidyltransferase 1, mitochondrial OS=Homo sapiens OX=9606 GN=PNPT1 PE=1 SV=2	10	10	10			0.627123	-0.652086	0.235981	1.57144	-1.39323	18.0024	18.9959	17.9791	17.9179	17.0249	18.0488
Q14699	RFTN1_HUMAN Raftlin OS=Homo sapiens OX=9606 GN=RFTN1 PE=1 SV=4	11	11	11			0.626804	-0.858788	0.236154	1.81351	-1.39261	16.6392	18.528	16.836	16.4603	16.3196	17.383
O43290	SNUT1_HUMAN U4/U6.U5 tri-snRNP-associated protein 1 OS=Homo sapiens OX=9606 GN=SART1 PE=1 SV=1	9	9	9			0.626539	-0.664194	0.236299	1.58468	-1.39209	17.7741	18.8729	17.2827	17.3232	17.2719	18.1254
Q9UHX1	PUF60_HUMAN Poly(U)-binding-splicing factor PUF60 OS=Homo sapiens OX=9606 GN=PUF60 PE=1 SV=1	14	14	14			0.626486	0.686849	0.236327	0.621209	1.39199	19.1904	17.6774	19.3156	19.378	19.2396	18.6296
Q9UKV3	ACINU_HUMAN Apoptotic chromatin condensation inducer in the nucleus OS=Homo sapiens OX=9606 GN=ACIN1 PE=1 SV=2	11	11	11			0.626105	-0.361165	0.236535	1.28446	-1.39125	18.895	19.4339	18.6208	18.6429	18.7975	19.3201
Q6IBS0	TWF2_HUMAN Twinfilin-2 OS=Homo sapiens OX=9606 GN=TWF2 PE=1 SV=2	11	11	11			0.625893	-0.536422	0.23665	1.45037	-1.39084	19.6556	20.65	19.3456	19.357	19.5125	20.116
P09429	HMGB1_HUMAN High mobility group protein B1 OS=Homo sapiens OX=9606 GN=HMGB1 PE=1 SV=3	9	9	8			0.625502	-0.542053	0.236863	1.45604	-1.39008	20.4606	21.0112	19.5975	19.9966	19.8353	20.5117
P49406	RM19_HUMAN 39S ribosomal protein L19, mitochondrial OS=Homo sapiens OX=9606 GN=MRPL19 PE=1 SV=2	3	3	3			0.625086	-1.02361	0.23709	2.033	-1.38926	16.2283	17.3981	14.4209	15.7208	15.8915	16.4927
O95747	OXSR1_HUMAN Serine/threonine-protein kinase OSR1 OS=Homo sapiens OX=9606 GN=OXSR1 PE=1 SV=1	11	11	9			0.625013	0.716591	0.23713	0.608534	1.38912	19.7266	17.9746	19.6853	19.6805	19.6793	19.2864
Q15172	2A5A_HUMAN Serine/threonine-protein phosphatase 2A 56 kDa regulatory subunit alpha isoform OS=Homo sapiens OX=9606 GN=PPP2R5A PE=1 SV=1	5	5	5			0.624482	0.844301	0.23742	0.556981	1.38809	17.2465	15.3786	16.1957	14.9615	15.9094	16.4786
Q9Y2G5	OFUT2_HUMAN GDP-fucose protein O-fucosyltransferase 2 OS=Homo sapiens OX=9606 GN=POFUT2 PE=1 SV=3	3	3	3			0.624183	-1.37923	0.237584	2.60129	-1.38751	16.002	18.8499	16.4371	16.3253	17.6117	19.0134
P42345	MTOR_HUMAN Serine/threonine-protein kinase mTOR OS=Homo sapiens OX=9606 GN=MTOR PE=1 SV=1	10	10	9			0.624136	-2.8364	0.23761	7.14236	-1.38741	21.7046	22.4536	15.0343	20.9931	19.9944	21.7959
P16949	STMN1_HUMAN Stathmin OS=Homo sapiens OX=9606 GN=STMN1 PE=1 SV=3	3	3	3			0.624003	-0.45986	0.237682	1.37541	-1.38716	18.095	17.8622	18.0718	18.6113	17.8929	18.9658
O14735	CDIPT_HUMAN CDP-diacylglycerol--inositol 3-phosphatidyltransferase OS=Homo sapiens OX=9606 GN=CDIPT PE=1 SV=1	4	4	4			0.623021	0.649946	0.23822	0.637304	1.38524	16.5062	15.2065	16.9716	16.2057	16.6177	16.7334
P04424	ARLY_HUMAN Argininosuccinate lyase OS=Homo sapiens OX=9606 GN=ASL PE=1 SV=4	5	5	5			0.622711	-1.01053	0.238391	2.01465	-1.38464	17.7521	18.7808	15.8573	17.1978	17.2719	17.9343
P04183	KITH_HUMAN Thymidine kinase, cytosolic OS=Homo sapiens OX=9606 GN=TK1 PE=1 SV=2	5	5	5			0.621722	-0.528549	0.238934	1.44248	-1.38271	16.3947	17.0375	15.4708	16.1431	16.1262	16.3968
Q13523	PRP4B_HUMAN Serine/threonine-protein kinase PRP4 homolog OS=Homo sapiens OX=9606 GN=PRPF4B PE=1 SV=3	7	7	7			0.621483	-0.968397	0.239066	1.95667	-1.38225	15.0116	17.0576	15.0686	14.8112	15.4793	16.5959
Q13895	BYST_HUMAN Bystin OS=Homo sapiens OX=9606 GN=BYSL PE=1 SV=3	5	5	5			0.621305	-0.497643	0.239164	1.4119	-1.3819	16.5494	16.7984	15.4929	16.6001	16.0145	16.1512
Q9BTD8	RBM42_HUMAN RNA-binding protein 42 OS=Homo sapiens OX=9606 GN=RBM42 PE=1 SV=1	2	2	2			0.620722	0.944479	0.239485	0.519617	1.38076	17.3632	15.0047	17.277	16.7585	17.2117	17.2552
Q15121	PEA15_HUMAN Astrocytic phosphoprotein PEA-15 OS=Homo sapiens OX=9606 GN=PEA15 PE=1 SV=2	9	9	9			0.620372	-0.53481	0.239678	1.44875	-1.38008	18.8891	19.9084	19.9499	20.0574	19.9559	20.4336
Q14739	LBR_HUMAN Delta(14)-sterol reductase LBR OS=Homo sapiens OX=9606 GN=LBR PE=1 SV=2	5	5	5			0.619809	-2.02667	0.239989	4.07463	-1.37899	18.0604	19.0176	13.9653	18.7669	18.623	18.9442
Q7Z4H8	PLGT3_HUMAN Protein O-glucosyltransferase 3 OS=Homo sapiens OX=9606 GN=POGLUT3 PE=1 SV=2	8	8	8			0.619798	-0.511953	0.239995	1.42598	-1.37896	18.4403	18.4541	17.1924	18.4386	17.924	18.1998
Q9H9J2	RM44_HUMAN 39S ribosomal protein L44, mitochondrial OS=Homo sapiens OX=9606 GN=MRPL44 PE=1 SV=1	6	6	6			0.619266	-0.370018	0.240289	1.29237	-1.37793	18.3699	19.2431	18.3727	18.3197	18.3977	18.6875
P25705	ATPA_HUMAN ATP synthase subunit alpha, mitochondrial OS=Homo sapiens OX=9606 GN=ATP5F1A PE=1 SV=1	19	19	19			0.619009	0.706539	0.240431	0.612788	1.37743	22.1775	20.7206	22.5302	22.4188	22.443	21.8916
P56134	ATPK_HUMAN ATP synthase subunit f, mitochondrial OS=Homo sapiens OX=9606 GN=ATP5MF PE=1 SV=3	3	3	3			0.618404	0.889799	0.240766	0.539689	1.37625	20.7748	18.4839	20.346	20.6119	20.6593	20.015
P30260	CDC27_HUMAN Cell division cycle protein 27 homolog OS=Homo sapiens OX=9606 GN=CDC27 PE=1 SV=2	5	5	5			0.618104	-0.338442	0.240933	1.26439	-1.37566	17.1169	16.8182	16.572	17.4422	16.859	17.3029
Q7Z7A4	PXK_HUMAN PX domain-containing protein kinase-like protein OS=Homo sapiens OX=9606 GN=PXK PE=1 SV=1	7	7	7			0.617641	0.349117	0.24119	0.785064	1.37476	18.0747	17.7485	18.6709	17.8115	18.1549	18.2932
P61604	CH10_HUMAN 10 kDa heat shock protein, mitochondrial OS=Homo sapiens OX=9606 GN=HSPE1 PE=1 SV=2	3	3	3			0.617561	-0.724998	0.241234	1.6529	-1.37461	16.4614	18.444	17.0452	17.8254	17.6331	17.0453
P22695	QCR2_HUMAN Cytochrome b-c1 complex subunit 2, mitochondrial OS=Homo sapiens OX=9606 GN=UQCRC2 PE=1 SV=3	14	14	14			0.617137	-0.35912	0.24147	1.28264	-1.37378	20.1029	20.6051	19.5276	19.956	19.9776	20.1243
Q8WUM0	NU133_HUMAN Nuclear pore complex protein Nup133 OS=Homo sapiens OX=9606 GN=NUP133 PE=1 SV=2	22	22	22			0.616625	-0.41394	0.241755	1.33232	-1.37278	18.6106	18.7832	17.8312	18.223	17.8664	18.5438
Q06265	EXOS9_HUMAN Exosome complex component RRP45 OS=Homo sapiens OX=9606 GN=EXOSC9 PE=1 SV=3	4	4	4			0.616585	-0.533066	0.241777	1.447	-1.3727	14.8232	15.8125	15.1548	15.8592	16.1039	16.0094
Q68E01	INT3_HUMAN Integrator complex subunit 3 OS=Homo sapiens OX=9606 GN=INTS3 PE=1 SV=1	5	5	5			0.616476	-1.33712	0.241838	2.52646	-1.37249	15.5929	17.6034	15.3293	14.6926	14.8267	17.4644
Q9Y5Z4	HEBP2_HUMAN Heme-binding protein 2 OS=Homo sapiens OX=9606 GN=HEBP2 PE=1 SV=1	4	4	4			0.616214	-1.33631	0.241984	2.52505	-1.37198	15.8809	17.9734	18.4999	19.8408	18.013	18.5885
Q96AY3	FKB10_HUMAN Peptidyl-prolyl cis-trans isomerase FKBP10 OS=Homo sapiens OX=9606 GN=FKBP10 PE=1 SV=1	19	19	19			0.616136	0.90746	0.242027	0.533123	1.37183	21.5854	19.7372	22.2073	21.89	21.7636	21.2066
Q92900	RENT1_HUMAN Regulator of nonsense transcripts 1 OS=Homo sapiens OX=9606 GN=UPF1 PE=1 SV=2	32	32	31			0.615504	-0.285807	0.24238	1.21909	-1.3706	18.7883	19.283	18.5297	18.6517	18.5514	18.792
Q99558	M3K14_HUMAN Mitogen-activated protein kinase kinase kinase 14 OS=Homo sapiens OX=9606 GN=MAP3K14 PE=1 SV=2	2	2	2			0.614895	-2.70464	0.24272	6.51895	-1.36941	16.8213	21.4571	16.0412	15.0837	14.4949	18.9306
Q9Y2Q5	LTOR2_HUMAN Ragulator complex protein LAMTOR2 OS=Homo sapiens OX=9606 GN=LAMTOR2 PE=1 SV=1	4	4	4			0.61441	0.653014	0.242991	0.63595	1.36847	17.3946	15.4262	16.2785	16.3139	16.164	16.1379
P52888	THOP1_HUMAN Thimet oligopeptidase OS=Homo sapiens OX=9606 GN=THOP1 PE=1 SV=2	12	12	12			0.614347	-0.224666	0.243026	1.16851	-1.36834	17.8313	18.3915	18.0727	18.0293	17.7842	17.9414
P09211	GSTP1_HUMAN Glutathione S-transferase P OS=Homo sapiens OX=9606 GN=GSTP1 PE=1 SV=2	13	13	13			0.614164	0.621668	0.243129	0.649919	1.36799	22.957	21.4506	22.8571	22.9268	23.0576	22.6292
O76094	SRP72_HUMAN Signal recognition particle subunit SRP72 OS=Homo sapiens OX=9606 GN=SRP72 PE=1 SV=3	20	20	20			0.612467	-0.0390237	0.24408	1.02742	-1.36468	19.2096	19.1997	19.2104	19.2206	19.1411	19.2579
Q15642	CIP4_HUMAN Cdc42-interacting protein 4 OS=Homo sapiens OX=9606 GN=TRIP10 PE=1 SV=3	9	9	9			0.612418	-0.532712	0.244108	1.44665	-1.36459	17.7426	18.6959	17.1009	17.6831	17.924	17.9866
Q969Q0	RL36L_HUMAN 60S ribosomal protein L36a-like OS=Homo sapiens OX=9606 GN=RPL36AL PE=1 SV=3;sp	4	4	4			0.612313	0.391748	0.244167	0.762206	1.36438	19.2007	18.3459	18.9468	19.2525	19.1618	18.5357
P04150	GCR_HUMAN Glucocorticoid receptor OS=Homo sapiens OX=9606 GN=NR3C1 PE=1 SV=1	3	3	3			0.61231	-0.716908	0.244169	1.64366	-1.36438	15.9593	15.9191	15.4749	15.6492	15.1629	17.1795
P13073	COX41_HUMAN Cytochrome c oxidase subunit 4 isoform 1, mitochondrial OS=Homo sapiens OX=9606 GN=COX4I1 PE=1 SV=1	6	6	6			0.612113	0.601433	0.244279	0.659099	1.36399	19.7448	17.9971	18.6915	19.0426	19.2396	18.832
Q9BT09	CNPY3_HUMAN Protein canopy homolog 3 OS=Homo sapiens OX=9606 GN=CNPY3 PE=1 SV=1	2	2	2			0.61188	1.20395	0.244411	0.434085	1.36354	17.3444	14.7616	16.9753	15.3608	17.0512	17.6367
Q9NVJ2	ARL8B_HUMAN ADP-ribosylation factor-like protein 8B OS=Homo sapiens OX=9606 GN=ARL8B PE=1 SV=1	5	5	2			0.611613	-0.663963	0.244561	1.58443	-1.36302	18.4139	19.65	17.7487	18.1628	18.4414	18.7831
Q9UL26	RB22A_HUMAN Ras-related protein Rab-22A OS=Homo sapiens OX=9606 GN=RAB22A PE=1 SV=2	5	5	4			0.611488	1.42571	0.244631	0.372236	1.36277	18.9089	18.5455	18.8439	15.7623	17.0819	16.2498
Q9Y6C2	EMIL1_HUMAN EMILIN-1 OS=Homo sapiens OX=9606 GN=EMILIN1 PE=1 SV=3	15	15	15			0.61147	-0.50245	0.244641	1.41662	-1.36274	18.7183	19.2061	18.097	18.419	18.723	19.4207
Q9NX62	IMPA3_HUMAN Golgi-resident adenosine 3,5-bisphosphate 3-phosphatase OS=Homo sapiens OX=9606 GN=IMPAD1 PE=1 SV=1	4	4	4			0.611027	-0.666355	0.244891	1.58706	-1.36187	18.2808	19.145	17.509	17.7051	17.5043	18.4431
Q8WUH6	TM263_HUMAN Transmembrane protein 263 OS=Homo sapiens OX=9606 GN=TMEM263 PE=1 SV=1	3	3	3			0.609361	-0.711183	0.245832	1.63715	-1.35863	15.573	16.7196	15.7995	17.223	15.9323	15.4958
Q8NBU5	ATAD1_HUMAN ATPase family AAA domain-containing protein 1 OS=Homo sapiens OX=9606 GN=ATAD1 PE=1 SV=1	6	6	6			0.609312	0.564027	0.24586	0.676411	1.35853	17	16.1745	15.7972	15.8861	16.352	15.3964
P53041	PPP5_HUMAN Serine/threonine-protein phosphatase 5 OS=Homo sapiens OX=9606 GN=PPP5C PE=1 SV=1	12	12	12			0.609289	0.434635	0.245873	0.739881	1.35849	19.3134	18.1443	18.9818	19.1957	19.0583	18.7097
P54920	SNAA_HUMAN Alpha-soluble NSF attachment protein OS=Homo sapiens OX=9606 GN=NAPA PE=1 SV=3	18	18	17			0.608208	-0.570681	0.246486	1.48522	-1.35638	19.3209	20.5432	19.0099	19.1491	19.2655	19.6161
Q86YR5	GPSM1_HUMAN G-protein-signaling modulator 1 OS=Homo sapiens OX=9606 GN=GPSM1 PE=1 SV=2	10	10	9			0.60765	-0.687453	0.246803	1.61044	-1.35529	15.9	17.6162	16.3473	16.0631	15.7465	16.3768
Q13011	ECH1_HUMAN Delta(3,5)-Delta(2,4)-dienoyl-CoA isomerase, mitochondrial OS=Homo sapiens OX=9606 GN=ECH1 PE=1 SV=2	5	5	4			0.607598	1.48412	0.246832	0.357467	1.35519	17.6206	15.3787	15.1508	15.4243	18.7313	16.2474
Q96EP0	RNF31_HUMAN E3 ubiquitin-protein ligase RNF31 OS=Homo sapiens OX=9606 GN=RNF31 PE=1 SV=1	2	2	2			0.606927	-0.838417	0.247214	1.78809	-1.35388	14.702	16.8554	15.0081	14.8304	14.7588	15.2984
Q02809	PLOD1_HUMAN Procollagen-lysine,2-oxoglutarate 5-dioxygenase 1 OS=Homo sapiens OX=9606 GN=PLOD1 PE=1 SV=2	19	19	19			0.606651	0.173562	0.247371	0.886651	1.35335	20.489	20.1824	20.3865	20.5144	20.4511	20.109
Q9H2J7	S6A15_HUMAN Sodium-dependent neutral amino acid transporter B(0)AT2 OS=Homo sapiens OX=9606 GN=SLC6A15 PE=1 SV=1	4	4	4			0.606092	-0.88189	0.24769	1.84279	-1.35226	15.346	17.6018	16.1184	16.3943	15.4071	15.5211
P48637	GSHB_HUMAN Glutathione synthetase OS=Homo sapiens OX=9606 GN=GSS PE=1 SV=1	11	11	11			0.604911	0.474806	0.248364	0.719564	1.34996	18.7138	17.6895	18.937	18.6809	18.9057	18.7618
Q14694	UBP10_HUMAN Ubiquitin carboxyl-terminal hydrolase 10 OS=Homo sapiens OX=9606 GN=USP10 PE=1 SV=2	11	11	11			0.604612	-1.07616	0.248535	2.10842	-1.34937	15.9763	19.0385	18.2055	18.5437	18.2023	18.0305
Q14C86	GAPD1_HUMAN GTPase-activating protein and VPS9 domain-containing protein 1 OS=Homo sapiens OX=9606 GN=GAPVD1 PE=1 SV=2	11	11	11			0.604455	-0.265051	0.248625	1.20168	-1.34907	17.1611	17.8613	17.5124	17.5247	17.7309	17.8136
Q5SRE5	NU188_HUMAN Nucleoporin NUP188 homolog OS=Homo sapiens OX=9606 GN=NUP188 PE=1 SV=1	11	11	11			0.604361	-0.671404	0.248679	1.59262	-1.34888	15.9433	17.5475	17.1886	17.1697	17.4162	17.8451
P09622	DLDH_HUMAN Dihydrolipoyl dehydrogenase, mitochondrial OS=Homo sapiens OX=9606 GN=DLD PE=1 SV=2	11	11	11			0.603921	0.781419	0.248931	0.581794	1.34802	20.0441	18.0828	20.0479	19.9121	19.956	19.7089
Q9H2M9	RBGPR_HUMAN Rab3 GTPase-activating protein non-catalytic subunit OS=Homo sapiens OX=9606 GN=RAB3GAP2 PE=1 SV=1	18	18	18			0.603878	-0.626945	0.248956	1.54429	-1.34794	17.8432	19.0103	17.3411	17.4831	17.5826	18.1542
Q9BUJ2	HNRL1_HUMAN Heterogeneous nuclear ribonucleoprotein U-like protein 1 OS=Homo sapiens OX=9606 GN=HNRNPUL1 PE=1 SV=2	14	14	14			0.603532	0.332018	0.249154	0.794424	1.34727	19.0439	19.1762	19.3593	18.5045	18.9032	18.6296
Q14320	FA50A_HUMAN Protein FAM50A OS=Homo sapiens OX=9606 GN=FAM50A PE=1 SV=2;sp	4	4	4			0.603227	-1.35142	0.249329	2.55163	-1.34667	14.9963	17.4645	16.3422	15.7646	16.6086	18.7722
Q12769	NU160_HUMAN Nuclear pore complex protein Nup160 OS=Homo sapiens OX=9606 GN=NUP160 PE=1 SV=3	13	13	13			0.60309	-0.365007	0.249408	1.28789	-1.3464	18.4751	19.0714	18.0208	18.2599	18.3406	18.6002
Q12979	ABR_HUMAN Active breakpoint cluster region-related protein OS=Homo sapiens OX=9606 GN=ABR PE=1 SV=2	4	4	4			0.602939	-0.847513	0.249495	1.7994	-1.34611	15.9375	17.1799	14.8731	15.3019	15.1978	16.0691
Q8N1I0	DOCK4_HUMAN Dedicator of cytokinesis protein 4 OS=Homo sapiens OX=9606 GN=DOCK4 PE=1 SV=3;sp	2	2	2			0.602798	-0.517969	0.249576	1.43194	-1.34584	20.3985	20.2853	19.1472	20.1926	19.9597	20.5814
A5YKK6	CNOT1_HUMAN CCR4-NOT transcription complex subunit 1 OS=Homo sapiens OX=9606 GN=CNOT1 PE=1 SV=2	19	19	18			0.602594	-0.600989	0.249693	1.51676	-1.34544	17.4572	18.9251	17.7853	17.4925	17.3055	17.9334
O43488	ARK72_HUMAN Aflatoxin B1 aldehyde reductase member 2 OS=Homo sapiens OX=9606 GN=AKR7A2 PE=1 SV=3	8	8	8			0.602083	0.669491	0.249987	0.628728	1.34444	19.2692	18.1789	19.9781	19.751	19.6208	18.9298
P20936	RASA1_HUMAN Ras GTPase-activating protein 1 OS=Homo sapiens OX=9606 GN=RASA1 PE=1 SV=1	10	10	10			0.601947	-0.219866	0.250065	1.16463	-1.34418	17.5769	17.5485	17.6719	18.0055	17.6923	18.0468
P57105	SYJ2B_HUMAN Synaptojanin-2-binding protein OS=Homo sapiens OX=9606 GN=SYNJ2BP PE=1 SV=2	2	2	2			0.601388	0.295563	0.250387	0.814754	1.34309	16.3656	16.0576	16.3657	15.5925	15.9562	16.1506
Q04941	PLP2_HUMAN Proteolipid protein 2 OS=Homo sapiens OX=9606 GN=PLP2 PE=1 SV=1	2	2	2			0.601239	1.39777	0.250473	0.379515	1.3428	16.1791	15.9173	18.2806	16.1825	19.3135	17.4801
O75116	ROCK2_HUMAN Rho-associated protein kinase 2 OS=Homo sapiens OX=9606 GN=ROCK2 PE=1 SV=4	21	21	19			0.601017	-0.544201	0.250601	1.45821	-1.34236	18.6486	19.6055	18.4982	18.278	18.3346	19.2305
P61163	ACTZ_HUMAN Alpha-centractin OS=Homo sapiens OX=9606 GN=ACTR1A PE=1 SV=1	9	9	6			0.600925	0.906722	0.250654	0.533396	1.34219	20.7036	18.5192	20.9389	20.7352	20.4652	20.1332
O00635	TRI38_HUMAN E3 ubiquitin-protein ligase TRIM38 OS=Homo sapiens OX=9606 GN=TRIM38 PE=1 SV=1	5	5	5			0.600767	-0.777117	0.250745	1.7137	-1.34188	16.1203	16.9317	14.8361	15.448	15.6157	16.5239
Q96CV9	OPTN_HUMAN Optineurin OS=Homo sapiens OX=9606 GN=OPTN PE=1 SV=3	14	14	13			0.600498	0.365225	0.250901	0.776348	1.34135	17.7764	16.8099	17.7856	17.5578	17.486	17.5846
Q6PD62	CTR9_HUMAN RNA polymerase-associated protein CTR9 homolog OS=Homo sapiens OX=9606 GN=CTR9 PE=1 SV=1	6	6	6			0.600262	-1.13297	0.251037	2.1931	-1.34089	15.3558	17.8741	15.8254	15.0609	15.0854	16.7305
Q8WU90	ZC3HF_HUMAN Zinc finger CCCH domain-containing protein 15 OS=Homo sapiens OX=9606 GN=ZC3H15 PE=1 SV=1	9	9	9			0.599608	-0.586059	0.251415	1.50114	-1.33962	17.2133	18.3959	17.6369	17.2871	16.6527	17.5781
P40429	RL13A_HUMAN 60S ribosomal protein L13a OS=Homo sapiens OX=9606 GN=RPL13A PE=1 SV=2	5	5	5			0.599484	1.10051	0.251487	0.466352	1.33938	20.6946	18.4604	21.1735	21.2648	20.9476	19.7889
Q9UBW8	CSN7A_HUMAN COP9 signalosome complex subunit 7a OS=Homo sapiens OX=9606 GN=COPS7A PE=1 SV=1	5	5	5			0.599005	-0.580975	0.251765	1.49586	-1.33844	18.3291	19.5855	18.049	18.134	18.2225	18.624
P53985	MOT1_HUMAN Monocarboxylate transporter 1 OS=Homo sapiens OX=9606 GN=SLC16A1 PE=1 SV=3	3	3	3			0.59853	-0.825363	0.25204	1.77198	-1.33752	18.9591	20.4787	18.1714	18.5525	18.5196	19.095
O14744	ANM5_HUMAN Protein arginine N-methyltransferase 5 OS=Homo sapiens OX=9606 GN=PRMT5 PE=1 SV=4	10	10	8			0.598471	-0.694407	0.252075	1.61822	-1.3374	17.9257	19.4285	17.8884	18.0144	17.431	17.8855
Q07021	C1QBP_HUMAN Complement component 1 Q subcomponent-binding protein, mitochondrial OS=Homo sapiens OX=9606 GN=C1QBP PE=1 SV=1	9	9	9			0.598327	0.730928	0.252158	0.602516	1.33712	21.0691	19.2476	21.1255	21.0461	20.9163	20.6244
P12270	TPR_HUMAN Nucleoprotein TPR OS=Homo sapiens OX=9606 GN=TPR PE=1 SV=3	49	49	48			0.597903	-0.291506	0.252404	1.22392	-1.33629	18.2992	18.8282	18.0531	18.1262	18.1105	18.3829
Q9Y6Y8	S23IP_HUMAN SEC23-interacting protein OS=Homo sapiens OX=9606 GN=SEC23IP PE=1 SV=1	17	17	17			0.597048	-0.722039	0.252902	1.64951	-1.33463	17.9619	19.0286	17.1117	17.367	17.3973	18.2415
P08962	CD63_HUMAN CD63 antigen OS=Homo sapiens OX=9606 GN=CD63 PE=1 SV=2	6	6	6			0.596675	0.491332	0.253119	0.711368	1.3339	21.5271	20.4385	21.3147	21.5263	21.879	21.2821
Q9NVH0	EXD2_HUMAN Exonuclease 3-5 domain-containing protein 2 OS=Homo sapiens OX=9606 GN=EXD2 PE=1 SV=2	3	3	3			0.59657	-0.63855	0.25318	1.55676	-1.33369	15.5473	16.4864	15.5211	15.1429	15.2538	16.6085
P27348	1433T_HUMAN 14-3-3 protein theta OS=Homo sapiens OX=9606 GN=YWHAQ PE=1 SV=1	19	17	15			0.594851	0.466816	0.254184	0.72356	1.33034	22.5939	21.4743	22.6423	22.6566	22.6007	22.3056
P49588	SYAC_HUMAN Alanine--tRNA ligase, cytoplasmic OS=Homo sapiens OX=9606 GN=AARS1 PE=1 SV=2	34	34	34			0.594366	0.0983092	0.254468	0.934127	1.3294	20.4718	20.3332	20.264	20.3035	20.4933	20.2974
Q92626	PXDN_HUMAN Peroxidasin homolog OS=Homo sapiens OX=9606 GN=PXDN PE=1 SV=2	20	20	20			0.59434	-0.346377	0.254484	1.27136	-1.32935	18.0003	18.4401	17.6068	17.6645	17.6781	18.2197
Q13409	DC1I2_HUMAN Cytoplasmic dynein 1 intermediate chain 2 OS=Homo sapiens OX=9606 GN=DYNC1I2 PE=1 SV=3	13	13	13			0.594059	-0.864318	0.254648	1.82048	-1.3288	20.3598	21.6603	19.2746	19.6922	19.7109	20.5857
Q8WVY7	UBCP1_HUMAN Ubiquitin-like domain-containing CTD phosphatase 1 OS=Homo sapiens OX=9606 GN=UBLCP1 PE=1 SV=2	6	6	6			0.594031	-0.465956	0.254665	1.38123	-1.32874	18.1584	18.7675	17.8793	17.7407	17.5775	18.5049
O15160	RPAC1_HUMAN DNA-directed RNA polymerases I and III subunit RPAC1 OS=Homo sapiens OX=9606 GN=POLR1C PE=1 SV=1	8	8	8			0.593948	-0.346605	0.254714	1.27156	-1.32858	17.7502	18.3617	17.8696	17.6481	17.3411	17.9908
P11177	ODPB_HUMAN Pyruvate dehydrogenase E1 component subunit beta, mitochondrial OS=Homo sapiens OX=9606 GN=PDHB PE=1 SV=3	9	9	9			0.591362	0.621387	0.256235	0.650046	1.32354	19.0148	18.836	20.3136	19.2055	19.0771	18.4998
Q8NBL1	PGLT1_HUMAN Protein O-glucosyltransferase 1 OS=Homo sapiens OX=9606 GN=POGLUT1 PE=1 SV=1	5	5	5			0.591191	-1.04937	0.256336	2.06963	-1.3232	15.018	14.8816	14.9555	16.4933	15.7212	17.4679
P51148	RAB5C_HUMAN Ras-related protein Rab-5C OS=Homo sapiens OX=9606 GN=RAB5C PE=1 SV=2	7	7	5			0.590981	0.861456	0.25646	0.550397	1.3228	20.3509	18.479	20.5946	20.6029	20.7957	20.075
P19338	NUCL_HUMAN Nucleolin OS=Homo sapiens OX=9606 GN=NCL PE=1 SV=3	16	16	16			0.59067	-0.218405	0.256643	1.16345	-1.32219	21.3986	21.7464	21.3251	21.4254	21.0838	21.291
Q96T76	MMS19_HUMAN MMS19 nucleotide excision repair protein homolog OS=Homo sapiens OX=9606 GN=MMS19 PE=1 SV=2	16	16	16			0.590541	-0.489456	0.25672	1.40392	-1.32194	18.9604	19.7718	18.6963	18.5703	18.64	19.4229
P03915	NU5M_HUMAN NADH-ubiquinone oxidoreductase chain 5 OS=Homo sapiens OX=9606 GN=MT-ND5 PE=1 SV=2	4	4	4			0.590497	-1.35372	0.256746	2.5557	-1.32185	14.7946	17.7291	14.6369	14.1983	14.657	16.2223
Q16658	FSCN1_HUMAN Fascin OS=Homo sapiens OX=9606 GN=FSCN1 PE=1 SV=3	27	27	27			0.590494	0.359582	0.256747	0.77939	1.32184	21.3085	20.653	21.6029	21.5481	21.4577	21.0893
Q02543	RL18A_HUMAN 60S ribosomal protein L18a OS=Homo sapiens OX=9606 GN=RPL18A PE=1 SV=2	6	6	6			0.590019	1.28127	0.257028	0.411433	1.32092	19.7906	17.7774	20.8797	20.8825	20.7946	18.9611
Q9NRY4	RHG35_HUMAN Rho GTPase-activating protein 35 OS=Homo sapiens OX=9606 GN=ARHGAP35 PE=1 SV=3	5	5	5			0.589806	-0.959455	0.257154	1.94458	-1.3205	16.0979	17.5883	14.9791	15.3934	15.2125	16.1862
P62316	SMD2_HUMAN Small nuclear ribonucleoprotein Sm D2 OS=Homo sapiens OX=9606 GN=SNRPD2 PE=1 SV=1	5	5	5			0.589418	0.637909	0.257384	0.642644	1.31975	20.1327	19.5952	21.4031	19.8127	19.9872	20.2013
Q86TB9	PATL1_HUMAN Protein PAT1 homolog 1 OS=Homo sapiens OX=9606 GN=PATL1 PE=1 SV=2	2	2	2			0.589035	-0.780301	0.257611	1.71749	-1.319	16.4541	17.1354	15.335	15.9595	14.9617	15.9968
O43670	ZN207_HUMAN BUB3-interacting and GLEBS motif-containing protein ZNF207 OS=Homo sapiens OX=9606 GN=ZNF207 PE=1 SV=1	5	5	5			0.588834	-0.680353	0.257731	1.60253	-1.31861	18.2668	19.5439	17.5627	18.0564	17.926	18.1963
Q8TC07	TBC15_HUMAN TBC1 domain family member 15 OS=Homo sapiens OX=9606 GN=TBC1D15 PE=1 SV=2	11	11	11			0.588644	-0.408283	0.257843	1.32711	-1.31824	17.5094	18.4445	17.5946	18.0729	17.5792	17.3906
O95573	ACSL3_HUMAN Long-chain-fatty-acid--CoA ligase 3 OS=Homo sapiens OX=9606 GN=ACSL3 PE=1 SV=3	21	19	19			0.588273	0.609786	0.258064	0.655294	1.31751	19.7038	18.0129	19.339	19.372	19.5291	19.3577
Q9HA77	SYCM_HUMAN Probable cysteine--tRNA ligase, mitochondrial OS=Homo sapiens OX=9606 GN=CARS2 PE=1 SV=1	4	4	4			0.588147	-1.22177	0.258139	2.33233	-1.31727	15.4686	19.0925	18.1974	17.721	17.0532	17.5711
Q14315	FLNC_HUMAN Filamin-C OS=Homo sapiens OX=9606 GN=FLNC PE=1 SV=3	119	112	108			0.587804	-0.235877	0.258343	1.17762	-1.3166	21.9333	21.8682	22.0002	22.4464	22.0116	22.3382
Q96KG9	SCYL1_HUMAN N-terminal kinase-like protein OS=Homo sapiens OX=9606 GN=SCYL1 PE=1 SV=1	14	14	14			0.58741	-0.340501	0.258577	1.2662	-1.31583	17.9684	18.0675	17.8189	17.9789	18.013	18.7754
Q9P287	BCCIP_HUMAN BRCA2 and CDKN1A-interacting protein OS=Homo sapiens OX=9606 GN=BCCIP PE=1 SV=1	5	5	5			0.586916	-1.74244	0.258871	3.34601	-1.31486	18.5451	20.6122	15.179	18.1662	18.1961	18.3693
P07339	CATD_HUMAN Cathepsin D OS=Homo sapiens OX=9606 GN=CTSD PE=1 SV=1	9	9	9			0.586098	0.761096	0.259359	0.590048	1.31327	21.157	19.4477	21.6193	21.0358	21.1996	21.209
Q6P996	PDXD1_HUMAN Pyridoxal-dependent decarboxylase domain-containing protein 1 OS=Homo sapiens OX=9606 GN=PDXDC1 PE=1 SV=2	25	25	24			0.585666	-0.389912	0.259618	1.31031	-1.31243	18.7061	19.3779	18.5772	18.4932	18.2207	18.8027
Q15365	PCBP1_HUMAN Poly(rC)-binding protein 1 OS=Homo sapiens OX=9606 GN=PCBP1 PE=1 SV=2	14	14	12			0.585609	0.70283	0.259652	0.614366	1.31231	21.9943	20.7331	22.544	22.4968	22.4176	21.6175
P27695	APEX1_HUMAN DNA-(apurinic or apyrimidinic site) lyase OS=Homo sapiens OX=9606 GN=APEX1 PE=1 SV=2	13	13	13			0.585195	-0.551495	0.259899	1.4656	-1.31151	20.5086	21.488	19.9706	20.1353	20.265	20.7753
Q16531	DDB1_HUMAN DNA damage-binding protein 1 OS=Homo sapiens OX=9606 GN=DDB1 PE=1 SV=1	27	27	27			0.583651	-0.447475	0.260825	1.36365	-1.30849	19.4095	20.3325	19.278	19.1739	19.4015	19.9249
Q12788	TBL3_HUMAN Transducin beta-like protein 3 OS=Homo sapiens OX=9606 GN=TBL3 PE=1 SV=2	15	15	15			0.583271	-0.496605	0.261053	1.41089	-1.30775	20.536	21.4882	20.0174	20.402	20.3363	20.4893
Q9H4A4	AMPB_HUMAN Aminopeptidase B OS=Homo sapiens OX=9606 GN=RNPEP PE=1 SV=2	19	19	19			0.583061	0.340511	0.261179	0.789762	1.30734	20.034	19.0011	19.6081	19.4742	19.6002	19.7455
P20073	ANXA7_HUMAN Annexin A7 OS=Homo sapiens OX=9606 GN=ANXA7 PE=1 SV=3	10	10	10			0.582454	0.152556	0.261545	0.899655	1.30616	19.6494	19.4109	19.6805	19.5405	19.3826	19.3033
P30419	NMT1_HUMAN Glycylpeptide N-tetradecanoyltransferase 1 OS=Homo sapiens OX=9606 GN=NMT1 PE=1 SV=2	13	13	10			0.581708	-0.470467	0.261994	1.38556	-1.3047	19.4312	20.2296	18.9596	19.1129	19.3878	19.8475
Q8TBX8	PI42C_HUMAN Phosphatidylinositol 5-phosphate 4-kinase type-2 gamma OS=Homo sapiens OX=9606 GN=PIP4K2C PE=1 SV=3	4	4	4			0.581585	0.465993	0.262069	0.723973	1.30446	16.5695	15.6393	16.8679	16.1641	16.5927	16.8287
O00299	CLIC1_HUMAN Chloride intracellular channel protein 1 OS=Homo sapiens OX=9606 GN=CLIC1 PE=1 SV=4	13	13	13			0.581499	0.697203	0.262121	0.616767	1.30429	22.7722	21.1771	23.0001	22.9787	22.866	22.3909
Q6FI81	CPIN1_HUMAN Anamorsin OS=Homo sapiens OX=9606 GN=CIAPIN1 PE=1 SV=2	5	5	5			0.580781	-0.949434	0.262554	1.93111	-1.30289	14.9704	17.5021	15.8813	15.5935	14.8814	15.4857
Q96EQ0	SGTB_HUMAN Small glutamine-rich tetratricopeptide repeat-containing protein beta OS=Homo sapiens OX=9606 GN=SGTB PE=1 SV=1	5	5	5			0.580422	-1.7358	0.262771	3.33064	-1.30219	15.4411	19.3476	15.3936	14.9033	16.1415	17.9327
Q9HB07	MYG1_HUMAN UPF0160 protein MYG1, mitochondrial OS=Homo sapiens OX=9606 GN=C12orf10 PE=1 SV=2	5	5	5			0.579379	-1.07589	0.263403	2.10802	-1.30016	15.9705	19.1103	17.734	17.0971	16.5446	17.2694
Q5T8P6	RBM26_HUMAN RNA-binding protein 26 OS=Homo sapiens OX=9606 GN=RBM26 PE=1 SV=3	4	4	4			0.578671	-0.425479	0.263833	1.34302	-1.29877	15.864	16.021	15.5171	15.4897	15.3477	16.4946
Q9BW83	IFT27_HUMAN Intraflagellar transport protein 27 homolog OS=Homo sapiens OX=9606 GN=IFT27 PE=1 SV=1	2	2	2			0.578402	-0.651834	0.263996	1.57116	-1.29825	15.6384	16.1341	16.5668	17.1049	16.5458	17.4675
Q9H993	ARMT1_HUMAN Damage-control phosphatase ARMT1 OS=Homo sapiens OX=9606 GN=ARMT1 PE=1 SV=1	9	9	9			0.577327	-0.386756	0.264651	1.30745	-1.29615	17.553	18.3117	17.4529	17.382	17.1766	17.6491
Q9H4L5	OSBL3_HUMAN Oxysterol-binding protein-related protein 3 OS=Homo sapiens OX=9606 GN=OSBPL3 PE=1 SV=1	10	10	10			0.577296	-0.733983	0.26467	1.66322	-1.29609	19.6612	21.2653	19.367	19.6185	19.2487	19.5951
P35221	CTNA1_HUMAN Catenin alpha-1 OS=Homo sapiens OX=9606 GN=CTNNA1 PE=1 SV=1	35	35	30			0.576509	0.208911	0.26515	0.86519	1.29455	19.5018	19.4133	19.2157	19.2087	19.4894	18.9582
Q9H444	CHM4B_HUMAN Charged multivesicular body protein 4b OS=Homo sapiens OX=9606 GN=CHMP4B PE=1 SV=1	4	4	4			0.576295	1.2305	0.26528	0.42617	1.29413	18.8866	15.6775	18.561	18.7753	18.8427	18.146
Q9BZZ5	API5_HUMAN Apoptosis inhibitor 5 OS=Homo sapiens OX=9606 GN=API5 PE=1 SV=3	9	9	9			0.574767	-0.231733	0.266215	1.17424	-1.29115	19.9593	20.1582	19.5439	19.7163	19.73	20.0538
Q92629	SGCD_HUMAN Delta-sarcoglycan OS=Homo sapiens OX=9606 GN=SGCD PE=1 SV=2	3	3	3			0.574757	0.372443	0.266221	0.772473	1.29113	16.7386	16.2911	17.2469	16.8615	16.5379	16.2535
Q9BV44	THUM3_HUMAN THUMP domain-containing protein 3 OS=Homo sapiens OX=9606 GN=THUMPD3 PE=1 SV=1	5	5	5			0.574531	-0.950594	0.26636	1.93267	-1.29069	15.8989	17.4146	16.1757	15.3923	14.8289	16.9484
P49321	NASP_HUMAN Nuclear autoantigenic sperm protein OS=Homo sapiens OX=9606 GN=NASP PE=1 SV=2	17	17	17			0.574479	-0.331019	0.266392	1.2579	-1.29059	18.6865	18.9988	18.3833	18.4977	17.9893	18.5556
Q93034	CUL5_HUMAN Cullin-5 OS=Homo sapiens OX=9606 GN=CUL5 PE=1 SV=4	9	9	9			0.573808	0.362572	0.266804	0.777777	1.28928	16.8017	16.8187	16.9224	16.5282	16.6223	15.9118
Q9Y3D6	FIS1_HUMAN Mitochondrial fission 1 protein OS=Homo sapiens OX=9606 GN=FIS1 PE=1 SV=2	4	4	4			0.573752	0.975868	0.266838	0.508434	1.28917	17.5439	15.9763	18.6262	18.3541	18.0591	16.9712
O95336	6PGL_HUMAN 6-phosphogluconolactonase OS=Homo sapiens OX=9606 GN=PGLS PE=1 SV=2	9	9	9			0.573703	1.12008	0.266868	0.460068	1.28907	18.9684	16.15	19.037	19.0022	18.9086	18.4015
P50991	TCPD_HUMAN T-complex protein 1 subunit delta OS=Homo sapiens OX=9606 GN=CCT4 PE=1 SV=4	23	23	23			0.573593	0.214635	0.266936	0.861764	1.28886	21.5778	20.9439	21.4082	21.4613	21.4055	21.3425
P31040	SDHA_HUMAN Succinate dehydrogenase [ubiquinone] flavoprotein subunit, mitochondrial OS=Homo sapiens OX=9606 GN=SDHA PE=1 SV=2	19	19	19			0.572992	-0.395524	0.267306	1.31542	-1.28769	19.9204	20.8136	19.7495	19.8119	20.107	20.338
P27797	CALR_HUMAN Calreticulin OS=Homo sapiens OX=9606 GN=CALR PE=1 SV=1	20	20	20			0.572972	-0.375661	0.267318	1.29743	-1.28765	23.8714	24.2814	23.3793	23.4716	23.5455	24.17
Q8N3D4	EH1L1_HUMAN EH domain-binding protein 1-like protein 1 OS=Homo sapiens OX=9606 GN=EHBP1L1 PE=1 SV=2	3	3	3			0.572815	-1.00184	0.267415	2.00255	-1.28734	16.2056	17.2358	14.7509	15.1208	14.8037	16.4092
Q9NX63	MIC19_HUMAN MICOS complex subunit MIC19 OS=Homo sapiens OX=9606 GN=CHCHD3 PE=1 SV=1	7	7	7			0.572807	-0.431689	0.267419	1.34881	-1.28732	17.8425	18.0526	17.1741	17.3807	17.4118	18.2902
P08243	ASNS_HUMAN Asparagine synthetase [glutamine-hydrolyzing] OS=Homo sapiens OX=9606 GN=ASNS PE=1 SV=4	13	13	13			0.572631	0.24308	0.267528	0.84494	1.28698	17.9505	17.4482	18.2024	17.9535	17.9163	17.9382
Q15758	AAAT_HUMAN Neutral amino acid transporter B(0) OS=Homo sapiens OX=9606 GN=SLC1A5 PE=1 SV=2	12	12	12			0.572614	0.166904	0.267538	0.890752	1.28695	20.8899	20.6468	20.7147	20.8411	20.8117	20.4278
Q13438	OS9_HUMAN Protein OS-9 OS=Homo sapiens OX=9606 GN=OS9 PE=1 SV=1	4	4	3			0.572362	1.17515	0.267694	0.442838	1.28646	16.1123	14.7851	17.4913	17.3826	17.691	15.6014
O60832	DKC1_HUMAN H/ACA ribonucleoprotein complex subunit DKC1 OS=Homo sapiens OX=9606 GN=DKC1 PE=1 SV=3	11	11	11			0.572335	-0.957116	0.26771	1.94143	-1.2864	16.5804	19.0086	17.5084	16.6507	16.6568	17.9575
P14735	IDE_HUMAN Insulin-degrading enzyme OS=Homo sapiens OX=9606 GN=IDE PE=1 SV=4	7	7	7			0.571822	0.264054	0.268027	0.832745	1.2854	16.8664	16.4369	16.9782	16.7703	17.2102	17.0555
P04040	CATA_HUMAN Catalase OS=Homo sapiens OX=9606 GN=CAT PE=1 SV=3	19	19	19			0.571628	0.312511	0.268146	0.805239	1.28502	19.7824	19.837	19.6267	19.0903	19.6211	19.1653
Q86XZ4	SPAS2_HUMAN Spermatogenesis-associated serine-rich protein 2 OS=Homo sapiens OX=9606 GN=SPATS2 PE=1 SV=1	4	4	4			0.571585	-0.504492	0.268173	1.41862	-1.28494	16.0315	16.5532	16.1534	15.7825	15.6751	17.0377
P04818	TYSY_HUMAN Thymidylate synthase OS=Homo sapiens OX=9606 GN=TYMS PE=1 SV=3	4	4	4			0.571533	0.767544	0.268205	0.587417	1.28484	17.3267	16.3749	18.5093	17.0976	16.5899	16.6506
O14972	VP26C_HUMAN Vacuolar protein sorting-associated protein 26C OS=Homo sapiens OX=9606 GN=VPS26C PE=1 SV=1	5	5	5			0.571227	0.875496	0.268394	0.545066	1.28424	17.682	15.2102	17.027	16.9647	17.4237	17.3314
Q9H4G4	GAPR1_HUMAN Golgi-associated plant pathogenesis-related protein 1 OS=Homo sapiens OX=9606 GN=GLIPR2 PE=1 SV=3	3	3	3			0.571094	1.30491	0.268476	0.404746	1.28398	17.8061	16.2154	18.5755	18.6509	17.7758	15.3763
P15121	ALDR_HUMAN Aldo-keto reductase family 1 member B1 OS=Homo sapiens OX=9606 GN=AKR1B1 PE=1 SV=3	13	13	13			0.570831	0.321095	0.268639	0.800462	1.28347	20.9372	20.6181	20.3113	20.0846	20.8475	20.43
Q92609	TBCD5_HUMAN TBC1 domain family member 5 OS=Homo sapiens OX=9606 GN=TBC1D5 PE=1 SV=1	9	9	9			0.570674	-0.608001	0.268736	1.52415	-1.28316	15.2901	17.1095	15.7305	16.1381	16.3621	15.9591
P09651	ROA1_HUMAN Heterogeneous nuclear ribonucleoprotein A1 OS=Homo sapiens OX=9606 GN=HNRNPA1 PE=1 SV=5;sp	18	18	17			0.569923	-0.454521	0.269201	1.37033	-1.28169	21.757	22.3691	20.9179	21.6526	21.7051	21.7219
P27694	RFA1_HUMAN Replication protein A 70 kDa DNA-binding subunit OS=Homo sapiens OX=9606 GN=RPA1 PE=1 SV=2	13	13	13			0.569665	-0.470468	0.269361	1.38556	-1.28119	18.4247	19	17.8005	18.0124	17.7115	18.3358
O96019	ACL6A_HUMAN Actin-like protein 6A OS=Homo sapiens OX=9606 GN=ACTL6A PE=1 SV=1	7	7	7			0.569323	-0.504867	0.269573	1.41899	-1.28052	17.3248	18.3918	17.5256	17.121	17.0602	17.9124
O75367	H2AY_HUMAN Core histone macro-H2A.1 OS=Homo sapiens OX=9606 GN=MACROH2A1 PE=1 SV=4	9	9	8			0.568556	-0.215849	0.27005	1.16139	-1.27902	20.179	20.7007	20.0942	20.1825	20.1876	20.2251
Q6DKJ4	NXN_HUMAN Nucleoredoxin OS=Homo sapiens OX=9606 GN=NXN PE=1 SV=2	10	10	10			0.568514	-0.376159	0.270076	1.29788	-1.27894	18.5606	18.598	17.8297	18.1276	17.9727	18.7658
O75477	ERLN1_HUMAN Erlin-1 OS=Homo sapiens OX=9606 GN=ERLIN1 PE=1 SV=2	10	8	8			0.568417	-0.452348	0.270136	1.36827	-1.27875	19.4475	20.2168	18.9344	19.1536	19.0627	19.4312
O75306	NDUS2_HUMAN NADH dehydrogenase [ubiquinone] iron-sulfur protein 2, mitochondrial OS=Homo sapiens OX=9606 GN=NDUFS2 PE=1 SV=2	14	14	14			0.568004	0.886002	0.270393	0.541112	1.27794	19.2625	16.945	19.0879	19.1885	19.2324	18.7913
Q9Y6D5	BIG2_HUMAN Brefeldin A-inhibited guanine nucleotide-exchange protein 2 OS=Homo sapiens OX=9606 GN=ARFGEF2 PE=1 SV=3	14	14	8			0.567729	-0.629352	0.270565	1.54687	-1.2774	18.7602	19.9861	18.3659	18.3767	18.2967	18.9481
Q9BTE3	MCMBP_HUMAN Mini-chromosome maintenance complex-binding protein OS=Homo sapiens OX=9606 GN=MCMBP PE=1 SV=2	9	9	9			0.567157	0.676287	0.270921	0.625774	1.27629	16.36	15.42	17.257	16.9852	17.0928	16.2758
O75122	CLAP2_HUMAN CLIP-associating protein 2 OS=Homo sapiens OX=9606 GN=CLASP2 PE=1 SV=3	5	3	3			0.567075	-0.465697	0.270972	1.38098	-1.27613	16.0128	15.6641	15.6951	16.1391	15.5158	16.8177
O43149	ZZEF1_HUMAN Zinc finger ZZ-type and EF-hand domain-containing protein 1 OS=Homo sapiens OX=9606 GN=ZZEF1 PE=1 SV=6	6	6	6			0.566466	-0.773971	0.271353	1.70997	-1.27494	16.3544	17.6293	15.291	16.0093	16.5291	16.8579
Q9Y4C2	TCAF1_HUMAN TRPM8 channel-associated factor 1 OS=Homo sapiens OX=9606 GN=TCAF1 PE=1 SV=3	4	4	4			0.566379	-0.976929	0.271407	1.96827	-1.27477	15.1927	17.5276	15.2323	15.2817	14.7314	15.2778
P62906	RL10A_HUMAN 60S ribosomal protein L10a OS=Homo sapiens OX=9606 GN=RPL10A PE=1 SV=2	7	7	7			0.566098	-0.660901	0.271583	1.58107	-1.27422	21.6562	22.3234	20.2573	21.3781	21.1671	21.3619
P26196	DDX6_HUMAN Probable ATP-dependent RNA helicase DDX6 OS=Homo sapiens OX=9606 GN=DDX6 PE=1 SV=2	14	14	14			0.565752	-0.67939	0.271799	1.60146	-1.27354	18.9148	20.4968	18.8395	18.7642	18.6132	19.1446
Q96FW1	OTUB1_HUMAN Ubiquitin thioesterase OTUB1 OS=Homo sapiens OX=9606 GN=OTUB1 PE=1 SV=2	11	11	10			0.565487	0.510268	0.271965	0.702092	1.27302	19.0882	18.3221	19.7499	19.5124	19.5971	19.0699
Q14554	PDIA5_HUMAN Protein disulfide-isomerase A5 OS=Homo sapiens OX=9606 GN=PDIA5 PE=1 SV=1	14	14	14			0.565252	-0.586854	0.272112	1.50197	-1.27256	18.0594	19.133	17.6944	17.6008	17.8064	18.587
P00966	ASSY_HUMAN Argininosuccinate synthase OS=Homo sapiens OX=9606 GN=ASS1 PE=1 SV=2	13	13	13			0.565228	0.156883	0.272127	0.896961	1.27252	20.4434	20.2985	20.7841	20.524	20.5787	20.5131
Q5VW36	FOCAD_HUMAN Focadhesin OS=Homo sapiens OX=9606 GN=FOCAD PE=1 SV=1	4	4	4			0.564696	-1.07865	0.272461	2.11206	-1.27148	15.4497	17.446	15.7346	15.0497	14.15	16.0746
Q9Y3Q3	TMED3_HUMAN Transmembrane emp24 domain-containing protein 3 OS=Homo sapiens OX=9606 GN=TMED3 PE=1 SV=1	3	3	3			0.56464	-0.51919	0.272496	1.43315	-1.27137	17.2198	17.8745	16.4069	16.7427	16.9222	17.4892
P51970	NDUA8_HUMAN NADH dehydrogenase [ubiquinone] 1 alpha subcomplex subunit 8 OS=Homo sapiens OX=9606 GN=NDUFA8 PE=1 SV=3	2	2	2			0.563404	-0.69624	0.273273	1.62028	-1.26895	15.8724	17.1589	15.8692	15.7166	16.4096	17.3644
Q14746	COG2_HUMAN Conserved oligomeric Golgi complex subunit 2 OS=Homo sapiens OX=9606 GN=COG2 PE=1 SV=1	5	5	5			0.56326	0.532029	0.273363	0.691581	1.26867	16.517	15.4389	16.7765	16.7946	16.3726	15.8364
Q9NSD9	SYFB_HUMAN Phenylalanine--tRNA ligase beta subunit OS=Homo sapiens OX=9606 GN=FARSB PE=1 SV=3	16	16	16			0.56311	0.425687	0.273458	0.744484	1.26838	19.1738	18.2913	19.453	19.2769	19.4567	19.2382
O00423	EMAL1_HUMAN Echinoderm microtubule-associated protein-like 1 OS=Homo sapiens OX=9606 GN=EML1 PE=1 SV=3	3	3	3			0.562845	-0.724862	0.273625	1.65274	-1.26786	14.5931	15.651	15.533	16.4292	16.3185	16.5391
Q9BZQ8	NIBA1_HUMAN Protein Niban 1 OS=Homo sapiens OX=9606 GN=NIBAN1 PE=1 SV=1	6	6	6			0.562844	1.54583	0.273625	0.342499	1.26786	17.3545	13.8759	17.9681	17.4405	18.1213	17.4901
P54652	HSP72_HUMAN Heat shock-related 70 kDa protein 2 OS=Homo sapiens OX=9606 GN=HSPA2 PE=1 SV=1	24	15	14			0.56268	0.808694	0.273728	0.570898	1.26754	20.3711	18.4063	19.1553	19.9061	20.6509	19.4389
Q9Y6M1	IF2B2_HUMAN Insulin-like growth factor 2 mRNA-binding protein 2 OS=Homo sapiens OX=9606 GN=IGF2BP2 PE=1 SV=2	15	13	12			0.562233	1.16678	0.27401	0.445414	1.26666	19.6106	16.4266	19.1646	19.1484	19.4746	19.1745
P63000	RAC1_HUMAN Ras-related C3 botulinum toxin substrate 1 OS=Homo sapiens OX=9606 GN=RAC1 PE=1 SV=1;sp	5	4	4			0.562017	1.23884	0.274147	0.423713	1.26624	18.9867	17.7088	21.0188	20.3379	20.2679	18.5102
P25786	PSA1_HUMAN Proteasome subunit alpha type-1 OS=Homo sapiens OX=9606 GN=PSMA1 PE=1 SV=1	12	12	12			0.5617	0.511269	0.274347	0.701605	1.26562	19.998	19.2061	20.8233	20.107	20.2512	20.2255
Q9UBB6	NCDN_HUMAN Neurochondrin OS=Homo sapiens OX=9606 GN=NCDN PE=1 SV=1	9	9	9			0.561466	-0.299161	0.274495	1.23043	-1.26516	18.5005	18.8806	18.7646	18.4592	18.1715	18.9943
Q9Y265	RUVB1_HUMAN RuvB-like 1 OS=Homo sapiens OX=9606 GN=RUVBL1 PE=1 SV=1	21	21	21			0.561299	0.214912	0.2746	0.861599	1.26484	19.8278	19.1664	19.4256	19.5852	19.5493	19.4063
E9PRG8	CK098_HUMAN Uncharacterized protein C11orf98 OS=Homo sapiens OX=9606 GN=C11orf98 PE=4 SV=2	3	3	3			0.560162	-1.16299	0.27532	2.23921	-1.26261	14.9405	18.0218	16.1289	16.3021	14.9294	15.1639
Q9NWQ8	PHAG1_HUMAN Phosphoprotein associated with glycosphingolipid-enriched microdomains 1 OS=Homo sapiens OX=9606 GN=PAG1 PE=1 SV=2	6	6	6			0.559934	0.971741	0.275465	0.50989	1.26217	17.9911	14.8969	16.503	16.7973	16.8689	16.7537
Q9BVS4	RIOK2_HUMAN Serine/threonine-protein kinase RIO2 OS=Homo sapiens OX=9606 GN=RIOK2 PE=1 SV=2	4	4	4			0.559336	-0.938753	0.275844	1.91687	-1.261	14.8272	15.9794	16.6098	17.7526	16.19	16.7111
O60613	SEP15_HUMAN Selenoprotein F OS=Homo sapiens OX=9606 GN=SELENOF PE=1 SV=4	2	2	2			0.559243	-0.598613	0.275903	1.51426	-1.26082	15.7573	15.6224	16.0573	17.1342	16.0105	16.8645
P18754	RCC1_HUMAN Regulator of chromosome condensation OS=Homo sapiens OX=9606 GN=RCC1 PE=1 SV=1	9	9	9			0.558864	-0.33248	0.276144	1.25918	-1.26008	18.1037	18.1503	17.5947	17.7383	17.6533	18.4606
Q9H9Q2	CSN7B_HUMAN COP9 signalosome complex subunit 7b OS=Homo sapiens OX=9606 GN=COPS7B PE=1 SV=1	4	4	4			0.558695	-1.36711	0.276252	2.57953	-1.25975	15.4247	17.7304	17.0767	15.601	14.0903	17.3617
P82921	RT21_HUMAN 28S ribosomal protein S21, mitochondrial OS=Homo sapiens OX=9606 GN=MRPS21 PE=1 SV=3	3	3	2			0.558647	0.580144	0.276282	0.668897	1.25965	17.8395	16.7237	16.8958	16.0047	16.5792	16.8456
Q86UP2	KTN1_HUMAN Kinectin OS=Homo sapiens OX=9606 GN=KTN1 PE=1 SV=1	42	42	42			0.558374	-0.526655	0.276456	1.44059	-1.25912	19.292	20.2116	18.794	18.8696	18.8687	19.4535
P49821	NDUV1_HUMAN NADH dehydrogenase [ubiquinone] flavoprotein 1, mitochondrial OS=Homo sapiens OX=9606 GN=NDUFV1 PE=1 SV=4	11	11	11			0.557343	-0.372368	0.277113	1.29448	-1.2571	18.6343	19.5554	18.8111	18.6654	18.4532	18.7949
P53396	ACLY_HUMAN ATP-citrate synthase OS=Homo sapiens OX=9606 GN=ACLY PE=1 SV=3	35	35	35			0.556906	0.247136	0.277392	0.842567	1.25625	22.8966	22.2913	22.8915	22.9402	22.9659	22.781
O14828	SCAM3_HUMAN Secretory carrier-associated membrane protein 3 OS=Homo sapiens OX=9606 GN=SCAMP3 PE=1 SV=3	5	5	5			0.556887	-0.200389	0.277404	1.14901	-1.25621	20.2222	20.481	20.1313	20.1514	20.3349	20.6573
O43684	BUB3_HUMAN Mitotic checkpoint protein BUB3 OS=Homo sapiens OX=9606 GN=BUB3 PE=1 SV=1	8	8	8			0.556264	-0.512108	0.277802	1.42613	-1.25499	18.7283	19.8483	19.2242	18.6621	18.5421	19.5206
Q13049	TRI32_HUMAN E3 ubiquitin-protein ligase TRIM32 OS=Homo sapiens OX=9606 GN=TRIM32 PE=1 SV=2	4	4	4			0.555002	-0.678897	0.278611	1.60092	-1.25252	17.7403	18.2949	16.1873	17.3225	17.182	17.5289
O75083	WDR1_HUMAN WD repeat-containing protein 1 OS=Homo sapiens OX=9606 GN=WDR1 PE=1 SV=4	23	23	23			0.554889	0.236252	0.278683	0.848948	1.2523	21.3323	20.803	21.2966	21.2407	21.514	21.3904
P23458	JAK1_HUMAN Tyrosine-protein kinase JAK1 OS=Homo sapiens OX=9606 GN=JAK1 PE=1 SV=2	11	11	11			0.554715	-0.26239	0.278795	1.19946	-1.25196	17.5474	17.9046	17.2113	17.305	17.4559	17.7922
Q9BVP2	GNL3_HUMAN Guanine nucleotide-binding protein-like 3 OS=Homo sapiens OX=9606 GN=GNL3 PE=1 SV=2	10	10	10			0.554661	-0.250097	0.27883	1.18929	-1.25186	17.7171	17.967	17.961	18.1191	17.3906	17.7329
Q14671	PUM1_HUMAN Pumilio homolog 1 OS=Homo sapiens OX=9606 GN=PUM1 PE=1 SV=3	7	7	6			0.554358	-1.58473	0.279024	2.99952	-1.25126	17.9522	18.6964	15.8464	16.4131	14.218	17.6614
Q9UQE7	SMC3_HUMAN Structural maintenance of chromosomes protein 3 OS=Homo sapiens OX=9606 GN=SMC3 PE=1 SV=2	19	19	19			0.553868	-0.561482	0.279339	1.47578	-1.25031	17.3916	18.4964	17.2121	17.0323	16.8896	17.6491
O14530	TXND9_HUMAN Thioredoxin domain-containing protein 9 OS=Homo sapiens OX=9606 GN=TXNDC9 PE=1 SV=2	5	5	5			0.553187	-0.99306	0.279778	1.9904	-1.24897	15.4464	16.803	14.9403	14.732	15.4285	17.2594
P17480	UBF1_HUMAN Nucleolar transcription factor 1 OS=Homo sapiens OX=9606 GN=UBTF PE=1 SV=1	9	9	9			0.553136	-0.738439	0.27981	1.66837	-1.24887	17.8592	18.7679	16.5974	17.1935	17.0341	17.7446
P30876	RPB2_HUMAN DNA-directed RNA polymerase II subunit RPB2 OS=Homo sapiens OX=9606 GN=POLR2B PE=1 SV=1	16	16	16			0.552807	-0.588059	0.280023	1.50322	-1.24823	17.9487	18.6344	17.0396	17.3342	17.1647	17.9485
Q709C8	VP13C_HUMAN Vacuolar protein sorting-associated protein 13C OS=Homo sapiens OX=9606 GN=VPS13C PE=1 SV=1	23	23	23			0.552424	0.207535	0.28027	0.866016	1.24748	19.5207	19.4542	19.5578	19.2301	19.2309	19.0026
P78362	SRPK2_HUMAN SRSF protein kinase 2 OS=Homo sapiens OX=9606 GN=SRPK2 PE=1 SV=3;sp	4	2	2			0.552316	0.200203	0.280339	0.870428	1.24727	15.495	15.6228	15.5769	15.4405	15.9507	15.3587
P61201	CSN2_HUMAN COP9 signalosome complex subunit 2 OS=Homo sapiens OX=9606 GN=COPS2 PE=1 SV=1	15	15	15			0.551111	-0.215048	0.281118	1.16074	-1.24491	19.0098	19.059	18.4959	18.9215	18.9508	19.1211
Q12765	SCRN1_HUMAN Secernin-1 OS=Homo sapiens OX=9606 GN=SCRN1 PE=1 SV=2	10	10	10			0.551019	-0.272767	0.281178	1.20812	-1.24473	19.8645	20.0393	19.2374	19.9215	19.6953	19.6548
P52565	GDIR1_HUMAN Rho GDP-dissociation inhibitor 1 OS=Homo sapiens OX=9606 GN=ARHGDIA PE=1 SV=3	9	9	9			0.551005	-0.327941	0.281187	1.25522	-1.2447	22.5724	23.2	22.4499	22.3261	22.483	22.9629
P35658	NU214_HUMAN Nuclear pore complex protein Nup214 OS=Homo sapiens OX=9606 GN=NUP214 PE=1 SV=2	23	23	23			0.550847	-0.59176	0.281289	1.50708	-1.24439	17.788	18.9586	17.4557	17.3579	17.4462	18.1487
O60256	KPRB_HUMAN Phosphoribosyl pyrophosphate synthase-associated protein 2 OS=Homo sapiens OX=9606 GN=PRPSAP2 PE=1 SV=1	6	6	6			0.550652	1.20163	0.281415	0.434784	1.24401	17.6117	17.5185	17.7489	17.4264	17.7686	14.5795
Q8TBF2	PXL2B_HUMAN Prostamide/prostaglandin F synthase OS=Homo sapiens OX=9606 GN=PRXL2B PE=1 SV=1	2	2	2			0.550342	-0.60837	0.281616	1.52454	-1.24341	15.8398	16.2894	14.9028	15.6416	16.1183	16.755
Q15417	CNN3_HUMAN Calponin-3 OS=Homo sapiens OX=9606 GN=CNN3 PE=1 SV=1	12	11	11			0.549977	0.504939	0.281853	0.70469	1.24269	20.5986	19.8182	21.3899	20.8017	20.9953	20.8492
Q8NFH5	NUP35_HUMAN Nucleoporin NUP35 OS=Homo sapiens OX=9606 GN=NUP35 PE=1 SV=1	5	5	5			0.549576	-0.5083	0.282114	1.42237	-1.24191	15.3005	16.1556	15.0563	16.3295	16.1701	15.5667
P48960	AGRE5_HUMAN Adhesion G protein-coupled receptor E5 OS=Homo sapiens OX=9606 GN=ADGRE5 PE=1 SV=4	7	7	7			0.548541	-0.468804	0.282787	1.38396	-1.23988	17.7287	19.1474	18.2252	18.0067	18.0185	18.2247
P05556	ITB1_HUMAN Integrin beta-1 OS=Homo sapiens OX=9606 GN=ITGB1 PE=1 SV=2	23	23	23			0.548445	-0.393793	0.282849	1.31384	-1.23969	20.6596	21.6252	21.3265	20.937	20.5436	21.1489
Q3KQV9	UAP1L_HUMAN UDP-N-acetylhexosamine pyrophosphorylase-like protein 1 OS=Homo sapiens OX=9606 GN=UAP1L1 PE=1 SV=2	6	5	5			0.547594	-0.424721	0.283404	1.34231	-1.23803	18.0771	19.0307	18.0031	17.8463	17.9958	18.4732
P83916	CBX1_HUMAN Chromobox protein homolog 1 OS=Homo sapiens OX=9606 GN=CBX1 PE=1 SV=1	3	2	2			0.547493	-1.59786	0.28347	3.02694	-1.23783	14.5326	15.6803	16.9648	17.707	16.437	19.3405
P52948	NUP98_HUMAN Nuclear pore complex protein Nup98-Nup96 OS=Homo sapiens OX=9606 GN=NUP98 PE=1 SV=4	14	14	14			0.547382	-0.40755	0.283542	1.32643	-1.23761	17.3462	17.6833	16.6359	16.8867	16.9989	17.6337
Q9NZB2	F120A_HUMAN Constitutive coactivator of PPAR-gamma-like protein 1 OS=Homo sapiens OX=9606 GN=FAM120A PE=1 SV=2	29	29	29			0.547347	-0.206587	0.283565	1.15396	-1.23754	18.4615	18.8601	18.4656	18.3469	18.4925	18.8324
Q9NVS2	RT18A_HUMAN 39S ribosomal protein S18a, mitochondrial OS=Homo sapiens OX=9606 GN=MRPS18A PE=1 SV=1	3	3	3			0.547262	-1.05446	0.283621	2.07694	-1.23738	15.8199	17.1398	15.5641	14.9797	15.3196	17.7475
Q69YQ0	CYTSA_HUMAN Cytospin-A OS=Homo sapiens OX=9606 GN=SPECC1L PE=1 SV=2	11	11	11			0.546607	-0.842856	0.284049	1.7936	-1.23609	15.6395	17.5351	15.7935	15.4334	14.9603	15.9533
P35606	COPB2_HUMAN Coatomer subunit beta OS=Homo sapiens OX=9606 GN=COPB2 PE=1 SV=2	34	34	34			0.546599	0.253777	0.284054	0.838698	1.23608	21.5888	20.9396	21.6304	21.6095	21.4112	21.32
Q10567	AP1B1_HUMAN AP-1 complex subunit beta-1 OS=Homo sapiens OX=9606 GN=AP1B1 PE=1 SV=2	27	12	12			0.54659	0.159446	0.28406	0.895369	1.23606	18.4887	18.2353	18.1561	18.2749	18.5776	18.2339
O43324	MCA3_HUMAN Eukaryotic translation elongation factor 1 epsilon-1 OS=Homo sapiens OX=9606 GN=EEF1E1 PE=1 SV=1	6	6	6			0.546532	0.728792	0.284098	0.603409	1.23595	17.5278	17.2274	18.0541	17.6672	17.3418	15.8427
Q5JSL3	DOC11_HUMAN Dedicator of cytokinesis protein 11 OS=Homo sapiens OX=9606 GN=DOCK11 PE=1 SV=2	4	4	4			0.546526	0.495202	0.284102	0.709462	1.23594	16.0507	15.6815	15.8044	15.1166	15.1177	14.689
Q6PKG0	LARP1_HUMAN La-related protein 1 OS=Homo sapiens OX=9606 GN=LARP1 PE=1 SV=2	16	16	16			0.546343	-0.511951	0.284222	1.42598	-1.23558	18.0927	19.502	18.6615	18.2438	18.5915	19.1358
Q14185	DOCK1_HUMAN Dedicator of cytokinesis protein 1 OS=Homo sapiens OX=9606 GN=DOCK1 PE=1 SV=2	8	8	8			0.546334	0.639701	0.284227	0.641846	1.23556	16.0988	15.3862	17.3862	16.6019	16.6406	16.2185
P55957	BID_HUMAN BH3-interacting domain death agonist OS=Homo sapiens OX=9606 GN=BID PE=1 SV=1	4	4	4			0.545735	-0.216523	0.28462	1.16193	-1.23439	18.3021	18.3755	17.7749	18.3201	18.0605	18.0916
P14625	ENPL_HUMAN Endoplasmin OS=Homo sapiens OX=9606 GN=HSP90B1 PE=1 SV=1	46	46	44			0.545286	0.16255	0.284914	0.893444	1.23351	22.5243	22.0795	22.4897	22.393	22.465	22.5189
P16930	FAAA_HUMAN Fumarylacetoacetase OS=Homo sapiens OX=9606 GN=FAH PE=1 SV=2	9	9	9			0.545134	0.264958	0.285014	0.832223	1.23321	18.9853	18.8369	19.5593	18.9552	18.8794	18.837
Q93009	UBP7_HUMAN Ubiquitin carboxyl-terminal hydrolase 7 OS=Homo sapiens OX=9606 GN=USP7 PE=1 SV=2	19	19	19			0.54468	-0.354336	0.285312	1.2784	-1.23232	17.912	18.5716	18.094	17.7895	17.4931	18.2011
Q14683	SMC1A_HUMAN Structural maintenance of chromosomes protein 1A OS=Homo sapiens OX=9606 GN=SMC1A PE=1 SV=2	22	22	22			0.543594	-0.551367	0.286026	1.46547	-1.23019	17.0023	17.4868	17.0535	16.7272	15.8896	17.3854
Q96HY6	DDRGK_HUMAN DDRGK domain-containing protein 1 OS=Homo sapiens OX=9606 GN=DDRGK1 PE=1 SV=2	8	8	8			0.543512	0.693577	0.28608	0.618319	1.23003	18.4925	16.4226	18.0121	18.0748	18.1103	18.0368
Q15139	KPCD1_HUMAN Serine/threonine-protein kinase D1 OS=Homo sapiens OX=9606 GN=PRKD1 PE=1 SV=2	2	2	2			0.542088	-0.692134	0.28702	1.61567	-1.22724	15.9603	15.9609	15.4416	15.5996	14.1211	16.039
P46776	RL27A_HUMAN 60S ribosomal protein L27a OS=Homo sapiens OX=9606 GN=RPL27A PE=1 SV=2	6	6	6			0.541375	-2.30936	0.287491	4.95663	-1.22585	14.7512	21.321	20.6968	20.4925	19.8947	20.4572
Q5VXT5	SYPL2_HUMAN Synaptophysin-like protein 2 OS=Homo sapiens OX=9606 GN=SYPL2 PE=1 SV=1	2	2	2			0.541367	0.810776	0.287497	0.570075	1.22583	17.325	16.2219	18.359	17.5447	18.5487	18.0338
Q9Y2X3	NOP58_HUMAN Nucleolar protein 58 OS=Homo sapiens OX=9606 GN=NOP58 PE=1 SV=1	18	18	18			0.541045	-0.598543	0.28771	1.51419	-1.2252	18.8115	20.1786	18.422	18.6989	18.6629	18.8144
Q02978	M2OM_HUMAN Mitochondrial 2-oxoglutarate/malate carrier protein OS=Homo sapiens OX=9606 GN=SLC25A11 PE=1 SV=3	6	6	6			0.540841	1.27976	0.287845	0.411864	1.2248	19.6262	16.336	19.7667	19.3366	19.7042	19.5851
O60313	OPA1_HUMAN Dynamin-like 120 kDa protein, mitochondrial OS=Homo sapiens OX=9606 GN=OPA1 PE=1 SV=3	22	22	22			0.540768	-0.398252	0.287894	1.31791	-1.22466	17.9088	18.7602	17.7748	17.6662	17.6648	18.1166
Q96DG6	CMBL_HUMAN Carboxymethylenebutenolidase homolog OS=Homo sapiens OX=9606 GN=CMBL PE=1 SV=1	4	4	4			0.5406	-1.44282	0.288005	2.71852	-1.22433	16.2778	19.2986	16.6551	15.4587	15.4889	17.9931
O43747	AP1G1_HUMAN AP-1 complex subunit gamma-1 OS=Homo sapiens OX=9606 GN=AP1G1 PE=1 SV=5	13	13	13			0.540513	-0.309835	0.288063	1.23957	-1.22416	18.1116	18.0886	17.7508	18.2004	18.2487	18.7517
Q9UBQ5	EIF3K_HUMAN Eukaryotic translation initiation factor 3 subunit K OS=Homo sapiens OX=9606 GN=EIF3K PE=1 SV=1	9	9	8			0.540513	-0.247571	0.288063	1.18721	-1.22416	18.7937	19.4517	19.2023	18.9065	18.8932	19.2738
O15145	ARPC3_HUMAN Actin-related protein 2/3 complex subunit 3 OS=Homo sapiens OX=9606 GN=ARPC3 PE=1 SV=3	7	7	7			0.54045	-0.539827	0.288104	1.4538	-1.22403	20.4102	20.7705	19.207	19.8857	19.5834	20.1639
P56589	PEX3_HUMAN Peroxisomal biogenesis factor 3 OS=Homo sapiens OX=9606 GN=PEX3 PE=1 SV=1	3	3	3			0.540316	-0.952835	0.288193	1.93567	-1.22377	16.5259	16.829	14.8639	16.3188	14.3263	15.4267
Q92804	RBP56_HUMAN TATA-binding protein-associated factor 2N OS=Homo sapiens OX=9606 GN=TAF15 PE=1 SV=1	5	4	4			0.539868	0.329706	0.288491	0.795699	1.22289	19.2258	18.1518	18.6867	18.6776	18.7544	18.8485
Q96DZ1	ERLEC_HUMAN Endoplasmic reticulum lectin 1 OS=Homo sapiens OX=9606 GN=ERLEC1 PE=1 SV=1	6	6	6			0.537497	-1.09056	0.29007	2.12957	-1.21825	16.309	19.1688	17.08	16.1851	16.3972	17.704
Q86VM9	ZCH18_HUMAN Zinc finger CCCH domain-containing protein 18 OS=Homo sapiens OX=9606 GN=ZC3H18 PE=1 SV=2	4	4	4			0.537387	-0.568226	0.290144	1.4827	-1.21803	18.8279	20.2219	19.3105	18.7629	18.6361	19.4943
Q9NPJ6	MED4_HUMAN Mediator of RNA polymerase II transcription subunit 4 OS=Homo sapiens OX=9606 GN=MED4 PE=1 SV=1	2	2	2			0.536437	-0.581552	0.290779	1.49646	-1.21617	15.7509	17.4425	16.3455	16.0275	15.8587	16.2298
Q7Z460	CLAP1_HUMAN CLIP-associating protein 1 OS=Homo sapiens OX=9606 GN=CLASP1 PE=1 SV=1	14	14	12			0.536204	-0.69978	0.290935	1.62426	-1.21571	16.7488	18.0256	16.9052	16.3185	15.9695	17.3788
Q9UGP8	SEC63_HUMAN Translocation protein SEC63 homolog OS=Homo sapiens OX=9606 GN=SEC63 PE=1 SV=2	15	15	15			0.536107	-0.486509	0.291	1.40105	-1.21552	18.7441	19.3829	17.9251	18.4527	18.1278	18.4209
O94822	LTN1_HUMAN E3 ubiquitin-protein ligase listerin OS=Homo sapiens OX=9606 GN=LTN1 PE=1 SV=6	7	7	7			0.535404	-0.821736	0.291471	1.76753	-1.21414	18.4904	18.9224	16.7904	17.4639	17.1063	18.466
Q9UKM9	RALY_HUMAN RNA-binding protein Raly OS=Homo sapiens OX=9606 GN=RALY PE=1 SV=1	6	6	6			0.534686	0.527117	0.291954	0.69394	1.21274	17.7689	17.8916	18.6779	18.1858	18.2431	17.0311
Q02952	AKA12_HUMAN A-kinase anchor protein 12 OS=Homo sapiens OX=9606 GN=AKAP12 PE=1 SV=4	50	50	50			0.534541	-0.447272	0.292051	1.36346	-1.21245	20.7695	21.308	20.0411	20.2858	20.4426	21.0013
P05141	ADT2_HUMAN ADP/ATP translocase 2 OS=Homo sapiens OX=9606 GN=SLC25A5 PE=1 SV=7	9	6	6			0.534527	0.556712	0.292061	0.67985	1.21243	19.1199	18.9343	20.4749	19.634	19.5934	18.9497
Q96KA5	CLP1L_HUMAN Cleft lip and palate transmembrane protein 1-like protein OS=Homo sapiens OX=9606 GN=CLPTM1L PE=1 SV=1	5	5	5			0.534435	1.07125	0.292122	0.475906	1.21225	17.3694	18.2808	18.993	15.8538	17.5582	16.5723
P13612	ITA4_HUMAN Integrin alpha-4 OS=Homo sapiens OX=9606 GN=ITGA4 PE=1 SV=3	3	3	3			0.534419	0.862464	0.292133	0.550012	1.21221	16.5441	15.4684	17.7183	16.9955	18.0159	17.227
P04843	RPN1_HUMAN Dolichyl-diphosphooligosaccharide--protein glycosyltransferase subunit 1 OS=Homo sapiens OX=9606 GN=RPN1 PE=1 SV=1	22	22	22			0.533791	0.196586	0.292556	0.872613	1.21098	21.3814	21.625	21.7051	21.3723	21.7129	21.2124
O60343	TBCD4_HUMAN TBC1 domain family member 4 OS=Homo sapiens OX=9606 GN=TBC1D4 PE=1 SV=2	7	7	7			0.533603	-0.570054	0.292683	1.48458	-1.21061	16.7137	17.2724	16.1127	16.534	15.491	16.2211
Q8IYI6	EXOC8_HUMAN Exocyst complex component 8 OS=Homo sapiens OX=9606 GN=EXOC8 PE=1 SV=2	9	9	9			0.533571	0.194257	0.292704	0.874023	1.21055	18.1884	17.5622	17.7532	17.8224	17.9034	17.8776
P20042	IF2B_HUMAN Eukaryotic translation initiation factor 2 subunit 2 OS=Homo sapiens OX=9606 GN=EIF2S2 PE=1 SV=2	15	15	15			0.53357	-0.506837	0.292705	1.42093	-1.21055	19.3913	20.4916	19.1661	19.1033	19.0804	19.5634
P51572	BAP31_HUMAN B-cell receptor-associated protein 31 OS=Homo sapiens OX=9606 GN=BCAP31 PE=1 SV=3	11	11	11			0.532682	-0.600719	0.293304	1.51647	-1.20881	19.4044	20.7489	19.2985	19.1825	18.9397	19.5134
O75694	NU155_HUMAN Nuclear pore complex protein Nup155 OS=Homo sapiens OX=9606 GN=NUP155 PE=1 SV=1	15	15	15			0.532386	-0.273902	0.293504	1.20907	-1.20823	17.6798	17.4128	17.462	17.8602	17.0564	17.7469
Q9H3Z4	DNJC5_HUMAN DnaJ homolog subfamily C member 5 OS=Homo sapiens OX=9606 GN=DNAJC5 PE=1 SV=1	3	3	3			0.531765	1.02532	0.293924	0.491301	1.20701	18.5613	16.084	19.1414	17.903	18.1686	18.8085
Q96Q11	TRNT1_HUMAN CCA tRNA nucleotidyltransferase 1, mitochondrial OS=Homo sapiens OX=9606 GN=TRNT1 PE=1 SV=2	5	5	5			0.531565	-0.344842	0.294059	1.27001	-1.20662	17.4291	18.222	17.548	17.2654	17.3862	17.9104
Q9UBS8	RNF14_HUMAN E3 ubiquitin-protein ligase RNF14 OS=Homo sapiens OX=9606 GN=RNF14 PE=1 SV=1	7	7	7			0.531374	-0.704695	0.294189	1.6298	-1.20624	17.3639	18.5852	17.0199	16.768	16.4821	17.6269
Q9H1A4	APC1_HUMAN Anaphase-promoting complex subunit 1 OS=Homo sapiens OX=9606 GN=ANAPC1 PE=1 SV=1	4	4	4			0.531015	1.15018	0.294432	0.450569	1.20554	17.8387	16.0711	18.6302	15.7775	17.3897	18.5595
Q14789	GOGB1_HUMAN Golgin subfamily B member 1 OS=Homo sapiens OX=9606 GN=GOLGB1 PE=1 SV=2	49	49	48			0.530838	-0.581705	0.294552	1.49662	-1.20519	18.3915	19.4724	17.8253	17.9466	17.9045	18.4475
P07947	YES_HUMAN Tyrosine-protein kinase Yes OS=Homo sapiens OX=9606 GN=YES1 PE=1 SV=3	8	8	6			0.530597	1.18044	0.294716	0.441217	1.20472	17.5018	14.8318	18.0604	17.7607	18.2065	17.635
P27708	PYR1_HUMAN CAD protein OS=Homo sapiens OX=9606 GN=CAD PE=1 SV=3	45	45	45			0.529919	0.302048	0.295176	0.8111	1.20339	19.3708	18.5468	19.2991	19.4002	19.224	19.0408
Q08378	GOGA3_HUMAN Golgin subfamily A member 3 OS=Homo sapiens OX=9606 GN=GOLGA3 PE=1 SV=2	34	34	34			0.529618	-0.413314	0.295381	1.33174	-1.2028	18.472	19.1242	17.9949	18.1444	17.9221	18.3603
Q96SU4	OSBL9_HUMAN Oxysterol-binding protein-related protein 9 OS=Homo sapiens OX=9606 GN=OSBPL9 PE=1 SV=2	5	5	4			0.528966	-0.537477	0.295824	1.45143	-1.20152	16.1477	16.8854	16.5926	16.2083	15.2277	16.4868
Q8NCA5	FA98A_HUMAN Protein FAM98A OS=Homo sapiens OX=9606 GN=FAM98A PE=1 SV=2	6	5	5			0.528597	1.49164	0.296076	0.355608	1.20079	18.1532	15.1749	19.1602	19.326	19.0769	17.4147
P48651	PTSS1_HUMAN Phosphatidylserine synthase 1 OS=Homo sapiens OX=9606 GN=PTDSS1 PE=1 SV=1	5	5	5			0.528106	0.521544	0.296411	0.696626	1.19983	17.4045	16.6637	17.9576	17.9701	17.7175	16.8812
P61956	SUMO2_HUMAN Small ubiquitin-related modifier 2 OS=Homo sapiens OX=9606 GN=SUMO2 PE=1 SV=3;sp	2	2	2			0.527902	0.388995	0.29655	0.763661	1.19943	19.9409	19.0071	19.6934	20.0467	19.8134	19.2269
Q92633	LPAR1_HUMAN Lysophosphatidic acid receptor 1 OS=Homo sapiens OX=9606 GN=LPAR1 PE=1 SV=3	3	3	3			0.527666	0.639144	0.296711	0.642094	1.19897	19.1771	18.7769	18.2686	17.199	18.7018	18.2541
P11586	C1TC_HUMAN C-1-tetrahydrofolate synthase, cytoplasmic OS=Homo sapiens OX=9606 GN=MTHFD1 PE=1 SV=3	31	31	31			0.527657	0.405831	0.296717	0.754801	1.19895	19.6635	18.5436	19.4241	19.6903	19.5154	19.1516
Q96EY7	PTCD3_HUMAN Pentatricopeptide repeat domain-containing protein 3, mitochondrial OS=Homo sapiens OX=9606 GN=PTCD3 PE=1 SV=3	10	10	10			0.527455	0.43598	0.296855	0.739191	1.19855	16.9994	16.6846	16.5748	16.3211	16.3615	15.6222
Q9BY77	PDIP3_HUMAN Polymerase delta-interacting protein 3 OS=Homo sapiens OX=9606 GN=POLDIP3 PE=1 SV=2	4	4	4			0.526405	0.899156	0.297574	0.5362	1.19649	17.4874	15.1038	17.2659	17.6895	17.2234	16.4859
Q99653	CHP1_HUMAN Calcineurin B homologous protein 1 OS=Homo sapiens OX=9606 GN=CHP1 PE=1 SV=3	8	8	8			0.52602	0.832965	0.297838	0.561374	1.19574	18.4737	16.2425	18.3286	18.5746	18.4426	17.929
P50148	GNAQ_HUMAN Guanine nucleotide-binding protein G(q) subunit alpha OS=Homo sapiens OX=9606 GN=GNAQ PE=1 SV=4	7	6	6			0.525908	0.448203	0.297915	0.732955	1.19551	18.0162	18.2081	18.9702	17.5005	18.0602	17.9934
Q9NZV1	CRIM1_HUMAN Cysteine-rich motor neuron 1 protein OS=Homo sapiens OX=9606 GN=CRIM1 PE=1 SV=1	5	5	5			0.525875	-0.718474	0.297937	1.64544	-1.19545	15.6579	16.816	16.5162	16.7857	14.9187	15.6465
Q96B97	SH3K1_HUMAN SH3 domain-containing kinase-binding protein 1 OS=Homo sapiens OX=9606 GN=SH3KBP1 PE=1 SV=2	10	10	10			0.525825	-0.504663	0.297972	1.41879	-1.19535	17.978	18.8742	17.3313	17.5719	17.7618	18.1389
Q9NNW7	TRXR2_HUMAN Thioredoxin reductase 2, mitochondrial OS=Homo sapiens OX=9606 GN=TXNRD2 PE=1 SV=3	5	4	4			0.525571	-0.624406	0.298146	1.54158	-1.19485	16.4967	16.6802	15.0905	15.8783	16.0359	16.9379
Q15427	SF3B4_HUMAN Splicing factor 3B subunit 4 OS=Homo sapiens OX=9606 GN=SF3B4 PE=1 SV=1	2	2	2			0.525509	0.852384	0.298189	0.553869	1.19473	17.7883	16.1077	18.4962	18.4556	17.9419	17.1059
Q08AM6	VAC14_HUMAN Protein VAC14 homolog OS=Homo sapiens OX=9606 GN=VAC14 PE=1 SV=1	7	7	7			0.525041	-0.508812	0.29851	1.42288	-1.19381	16.4499	17.9514	17.0527	16.6055	16.8117	17.2838
P23396	RS3_HUMAN 40S ribosomal protein S3 OS=Homo sapiens OX=9606 GN=RPS3 PE=1 SV=2	13	13	13			0.523984	0.591864	0.299237	0.663485	1.19174	21.8363	20.6439	22.296	22.2997	22.011	21.424
Q9NXF1	TEX10_HUMAN Testis-expressed protein 10 OS=Homo sapiens OX=9606 GN=TEX10 PE=1 SV=2	4	4	4			0.523921	0.338476	0.299281	0.790876	1.19161	16.7658	15.6812	16.4857	16.4038	16.314	16.4651
P78357	CNTP1_HUMAN Contactin-associated protein 1 OS=Homo sapiens OX=9606 GN=CNTNAP1 PE=1 SV=1	12	12	12			0.523852	0.524913	0.299328	0.695001	1.19148	18.0112	17.5046	18.559	17.5414	17.1332	17.0828
P29692	EF1D_HUMAN Elongation factor 1-delta OS=Homo sapiens OX=9606 GN=EEF1D PE=1 SV=5	11	11	10			0.523739	0.569081	0.299406	0.674046	1.19126	21.0263	19.9448	21.572	21.5066	21.3139	20.7535
P62241	RS8_HUMAN 40S ribosomal protein S8 OS=Homo sapiens OX=9606 GN=RPS8 PE=1 SV=2	9	9	9			0.523687	0.630773	0.299442	0.64583	1.19115	21.1152	20.3306	21.9973	21.8662	21.6794	20.7029
Q96AJ9	VTI1A_HUMAN Vesicle transport through interaction with t-SNAREs homolog 1A OS=Homo sapiens OX=9606 GN=VTI1A PE=1 SV=2	2	2	2			0.523511	1.11107	0.299564	0.462951	1.19081	19.2616	16.1485	16.3268	17.1025	17.1257	16.1298
Q7Z6B7	SRGP1_HUMAN SLIT-ROBO Rho GTPase-activating protein 1 OS=Homo sapiens OX=9606 GN=SRGAP1 PE=1 SV=1	7	7	6			0.523206	-0.36197	0.299774	1.28518	-1.19021	17.8711	18.6988	18.5331	18.149	18.299	18.9413
O43252	PAPS1_HUMAN Bifunctional 3-phosphoadenosine 5-phosphosulfate synthase 1 OS=Homo sapiens OX=9606 GN=PAPSS1 PE=1 SV=2	12	11	11			0.522583	-0.510843	0.300204	1.42488	-1.18899	18.005	18.4125	17.5634	17.4277	16.9434	18.2042
Q8IZ07	AN13A_HUMAN Ankyrin repeat domain-containing protein 13A OS=Homo sapiens OX=9606 GN=ANKRD13A PE=1 SV=3	9	9	9			0.522506	-0.510174	0.300258	1.42422	-1.18883	16.228	16.9289	16.9521	17.1498	17.2769	17.9088
Q96B54	ZN428_HUMAN Zinc finger protein 428 OS=Homo sapiens OX=9606 GN=ZNF428 PE=1 SV=2	3	3	3			0.522328	-1.15418	0.300381	2.22558	-1.18848	15.1181	18.0971	15.0325	15.3078	16.6904	16.8986
Q13620	CUL4B_HUMAN Cullin-4B OS=Homo sapiens OX=9606 GN=CUL4B PE=1 SV=4	28	28	23			0.522261	-0.167246	0.300427	1.12291	-1.18835	19.7993	20.0144	19.6834	19.6114	19.649	20.0076
Q4V328	GRAP1_HUMAN GRIP1-associated protein 1 OS=Homo sapiens OX=9606 GN=GRIPAP1 PE=1 SV=2	3	3	3			0.522129	0.541261	0.300518	0.68717	1.18809	16.14	15.6776	16.2706	15.3747	15.0763	14.8108
Q9BRF8	CPPED_HUMAN Serine/threonine-protein phosphatase CPPED1 OS=Homo sapiens OX=9606 GN=CPPED1 PE=1 SV=3	9	9	9			0.521769	0.428955	0.300768	0.7428	1.18739	18.6569	17.7206	19.0002	18.8306	18.8581	18.6772
Q9NUM4	T106B_HUMAN Transmembrane protein 106B OS=Homo sapiens OX=9606 GN=TMEM106B PE=1 SV=2	5	5	5			0.521487	0.727447	0.300963	0.603972	1.18683	18.0566	18.4182	19.1106	17.1417	17.6632	17.0881
P22059	OSBP1_HUMAN Oxysterol-binding protein 1 OS=Homo sapiens OX=9606 GN=OSBP PE=1 SV=1	15	15	15			0.52107	-0.581505	0.301252	1.49641	-1.18601	17.9917	19.0812	17.525	17.4663	17.548	18.2617
P61353	RL27_HUMAN 60S ribosomal protein L27 OS=Homo sapiens OX=9606 GN=RPL27 PE=1 SV=2	4	4	4			0.520786	-0.351578	0.301449	1.27596	-1.18546	21.317	22.1868	21.6091	21.247	21.4221	21.9691
P42167	LAP2B_HUMAN Lamina-associated polypeptide 2, isoforms beta/gamma OS=Homo sapiens OX=9606 GN=TMPO PE=1 SV=2	12	3	3			0.520179	1.23804	0.301871	0.423948	1.18426	18.7454	15.5048	18.9744	17.693	18.1904	18.9983
P50281	MMP14_HUMAN Matrix metalloproteinase-14 OS=Homo sapiens OX=9606 GN=MMP14 PE=1 SV=3	9	9	9			0.518517	-0.632059	0.303028	1.54978	-1.181	19.6823	19.6653	17.9757	19.4258	19.3547	19.8178
Q9Y5X1	SNX9_HUMAN Sorting nexin-9 OS=Homo sapiens OX=9606 GN=SNX9 PE=1 SV=1	14	14	14			0.517963	0.165613	0.303415	0.89155	1.17991	18.6765	18.6773	19.1325	18.8159	18.974	18.7929
Q96SB4	SRPK1_HUMAN SRSF protein kinase 1 OS=Homo sapiens OX=9606 GN=SRPK1 PE=1 SV=2	8	8	6			0.517563	-0.878712	0.303695	1.83873	-1.17912	18.2388	18.0869	15.8847	18.2993	17.951	18.3245
P22626	ROA2_HUMAN Heterogeneous nuclear ribonucleoproteins A2/B1 OS=Homo sapiens OX=9606 GN=HNRNPA2B1 PE=1 SV=2	17	16	16			0.517512	-0.355344	0.30373	1.27929	-1.17902	21.0076	21.5737	20.5136	20.6553	20.7889	21.1473
Q92665	RT31_HUMAN 28S ribosomal protein S31, mitochondrial OS=Homo sapiens OX=9606 GN=MRPS31 PE=1 SV=3	6	6	6			0.51742	-0.334933	0.303795	1.26132	-1.17884	17.4191	17.8782	17.0785	17.2963	16.815	17.143
Q9UBU9	NXF1_HUMAN Nuclear RNA export factor 1 OS=Homo sapiens OX=9606 GN=NXF1 PE=1 SV=1	9	9	9			0.517046	-0.425821	0.304056	1.34334	-1.17811	18.487	19.1518	19.3844	18.9438	18.2455	19.2988
Q6NUQ4	TM214_HUMAN Transmembrane protein 214 OS=Homo sapiens OX=9606 GN=TMEM214 PE=1 SV=2	13	13	13			0.51685	0.481724	0.304194	0.716121	1.17772	19.1427	17.7123	18.8328	19.0634	18.8403	18.595
Q14103	HNRPD_HUMAN Heterogeneous nuclear ribonucleoprotein D0 OS=Homo sapiens OX=9606 GN=HNRNPD PE=1 SV=1	13	13	13			0.516842	0.335602	0.304199	0.792453	1.17771	21.1496	21.1736	22.0222	21.1583	21.2068	21.0398
Q9UNN8	EPCR_HUMAN Endothelial protein C receptor OS=Homo sapiens OX=9606 GN=PROCR PE=1 SV=1	2	2	2			0.516661	1.0326	0.304326	0.488828	1.17735	15.6477	14.8921	17.6713	16.8863	17.5818	16.0246
O60701	UGDH_HUMAN UDP-glucose 6-dehydrogenase OS=Homo sapiens OX=9606 GN=UGDH PE=1 SV=1	20	20	20			0.516604	0.29753	0.304366	0.813644	1.17724	20.9947	20.4814	21.3545	21.2791	21.1957	20.8919
O14776	TCRG1_HUMAN Transcription elongation regulator 1 OS=Homo sapiens OX=9606 GN=TCERG1 PE=1 SV=2	12	12	12			0.516369	-0.292305	0.304531	1.2246	-1.17678	17.5962	17.4115	16.8831	17.3003	17.0876	17.732
Q96EY1	DNJA3_HUMAN DnaJ homolog subfamily A member 3, mitochondrial OS=Homo sapiens OX=9606 GN=DNAJA3 PE=1 SV=2	3	3	3			0.515731	0.492276	0.304978	0.710903	1.17552	16.7273	16.1843	16.642	17.0582	17.0343	15.6844
Q15386	UBE3C_HUMAN Ubiquitin-protein ligase E3C OS=Homo sapiens OX=9606 GN=UBE3C PE=1 SV=3	10	10	9			0.515315	-0.215176	0.305271	1.16085	-1.1747	18.1604	18.8681	18.6609	18.5632	18.4816	18.5171
P14618	KPYM_HUMAN Pyruvate kinase PKM OS=Homo sapiens OX=9606 GN=PKM PE=1 SV=4	38	38	38			0.515258	0.384421	0.305311	0.766086	1.17459	24.6684	23.9149	24.8096	25.0014	24.9821	24.3905
O43815	STRN_HUMAN Striatin OS=Homo sapiens OX=9606 GN=STRN PE=1 SV=4	9	9	9			0.515192	-0.727118	0.305357	1.65533	-1.17446	14.7382	16.6134	16.5703	16.471	16.5283	16.9338
Q13630	FCL_HUMAN GDP-L-fucose synthase OS=Homo sapiens OX=9606 GN=TSTA3 PE=1 SV=1	5	5	5			0.515163	0.352943	0.305377	0.782985	1.17441	19.2539	19.3083	19.1198	18.7806	19.0605	18.2864
P46934	NEDD4_HUMAN E3 ubiquitin-protein ligase NEDD4 OS=Homo sapiens OX=9606 GN=NEDD4 PE=1 SV=4	5	5	5			0.514843	-0.965906	0.305603	1.95329	-1.17378	17.1716	17.3419	17.2955	17.1016	14.8348	17.7562
Q9BVJ6	UT14A_HUMAN U3 small nucleolar RNA-associated protein 14 homolog A OS=Homo sapiens OX=9606 GN=UTP14A PE=1 SV=1	6	6	6			0.514724	-0.790703	0.305686	1.72992	-1.17354	15.968	17.6981	16.0805	15.5467	15.2674	16.4433
Q9UEW8	STK39_HUMAN STE20/SPS1-related proline-alanine-rich protein kinase OS=Homo sapiens OX=9606 GN=STK39 PE=1 SV=3	11	9	9			0.514059	-0.149933	0.306155	1.10952	-1.17223	18.3589	18.1838	18.1194	18.5178	18.2653	18.4917
P62805	H4_HUMAN Histone H4 OS=Homo sapiens OX=9606 GN=H4C1 PE=1 SV=2	8	8	8			0.513657	0.23073	0.306438	0.852204	1.17144	24.3983	24.3425	24.9833	24.6525	24.6632	24.3576
O75787	RENR_HUMAN Renin receptor OS=Homo sapiens OX=9606 GN=ATP6AP2 PE=1 SV=2	4	4	4			0.51352	-0.223088	0.306535	1.16723	-1.17117	17.559	17.4842	17.2678	17.9679	17.708	17.752
Q4G148	GXLT1_HUMAN Glucoside xylosyltransferase 1 OS=Homo sapiens OX=9606 GN=GXYLT1 PE=1 SV=2	2	2	2			0.513012	-0.997654	0.306894	1.99675	-1.17018	15.3852	17.7764	15.8084	14.9256	15.3831	16.8676
P23919	KTHY_HUMAN Thymidylate kinase OS=Homo sapiens OX=9606 GN=DTYMK PE=1 SV=4	4	4	4			0.512392	-0.417663	0.307332	1.33576	-1.16895	17.2117	18.1103	17.2214	17.9406	17.3353	16.9704
O15116	LSM1_HUMAN U6 snRNA-associated Sm-like protein LSm1 OS=Homo sapiens OX=9606 GN=LSM1 PE=1 SV=1	2	2	2			0.512157	-0.534507	0.307498	1.44845	-1.16849	16.4982	17.8851	16.773	17.217	16.5594	16.332
Q6WCQ1	MPRIP_HUMAN Myosin phosphatase Rho-interacting protein OS=Homo sapiens OX=9606 GN=MPRIP PE=1 SV=3	21	21	20			0.512152	-0.299398	0.307502	1.23063	-1.16848	17.7981	18.3714	17.8946	17.5965	17.5148	18.1377
O60504	VINEX_HUMAN Vinexin OS=Homo sapiens OX=9606 GN=SORBS3 PE=1 SV=2	3	3	3			0.512055	-0.51422	0.307571	1.42822	-1.16829	14.8823	16.2658	14.7899	15.3212	15.8043	15.4322
Q99460	PSMD1_HUMAN 26S proteasome non-ATPase regulatory subunit 1 OS=Homo sapiens OX=9606 GN=PSMD1 PE=1 SV=2	28	28	28			0.510977	-0.416712	0.308335	1.33488	-1.16617	20.1895	21.0062	19.8382	19.8503	19.8452	20.2666
Q9UBM7	DHCR7_HUMAN 7-dehydrocholesterol reductase OS=Homo sapiens OX=9606 GN=DHCR7 PE=1 SV=1	3	3	3			0.510863	0.399512	0.308416	0.758115	1.16595	21.0455	19.9292	20.7724	20.6894	21.0486	21.0494
P11234	RALB_HUMAN Ras-related protein Ral-B OS=Homo sapiens OX=9606 GN=RALB PE=1 SV=1	5	5	3			0.51069	-0.636962	0.308539	1.55505	-1.16561	17.3963	18.4258	16.4454	17.0167	17.6132	17.9233
Q96JB2	COG3_HUMAN Conserved oligomeric Golgi complex subunit 3 OS=Homo sapiens OX=9606 GN=COG3 PE=1 SV=3	9	9	9			0.510654	-0.477902	0.308565	1.39272	-1.16554	19.0003	20.0317	19.3147	18.8041	18.6123	19.5252
Q8IWV7	UBR1_HUMAN E3 ubiquitin-protein ligase UBR1 OS=Homo sapiens OX=9606 GN=UBR1 PE=1 SV=1	6	6	6			0.510254	-0.326762	0.308849	1.2542	-1.16475	16.2962	16.1855	15.8412	15.947	15.6818	16.6669
P42696	RBM34_HUMAN RNA-binding protein 34 OS=Homo sapiens OX=9606 GN=RBM34 PE=1 SV=2	3	3	3			0.510027	-0.713009	0.30901	1.63922	-1.1643	15.8488	16.2591	16.2236	16.8538	14.556	15.6545
O00505	IMA4_HUMAN Importin subunit alpha-4 OS=Homo sapiens OX=9606 GN=KPNA3 PE=1 SV=2	12	12	10			0.509335	-0.433153	0.309503	1.35018	-1.16294	19.0223	19.1057	18.5211	18.632	18.7057	19.8109
O43813	LANC1_HUMAN Glutathione S-transferase LANCL1 OS=Homo sapiens OX=9606 GN=LANCL1 PE=1 SV=1	2	2	2			0.509268	0.884981	0.309551	0.541495	1.16281	17.1753	16.4823	15.4778	15.9217	17.1398	14.734
P07237	PDIA1_HUMAN Protein disulfide-isomerase OS=Homo sapiens OX=9606 GN=P4HB PE=1 SV=3	29	29	29			0.508922	0.22026	0.309798	0.858411	1.16213	22.9502	22.5974	23.3275	23.0786	22.9353	22.8762
P30153	2AAA_HUMAN Serine/threonine-protein phosphatase 2A 65 kDa regulatory subunit A alpha isoform OS=Homo sapiens OX=9606 GN=PPP2R1A PE=1 SV=4	25	25	19			0.508842	-0.120045	0.309855	1.08677	-1.16197	21.1906	21.4391	21.2841	21.1414	21.0996	21.3539
Q9Y4W2	LAS1L_HUMAN Ribosomal biogenesis protein LAS1L OS=Homo sapiens OX=9606 GN=LAS1L PE=1 SV=2	6	6	6			0.508485	1.35857	0.310109	0.389969	1.16127	18.9423	15.0459	17.8383	18.4592	19.0475	18.2472
Q9Y6I9	TX264_HUMAN Testis-expressed protein 264 OS=Homo sapiens OX=9606 GN=TEX264 PE=1 SV=1	3	3	3			0.508291	0.695237	0.310248	0.617608	1.16088	16.3581	15.6312	16.5209	16.8861	16.5645	14.8404
P51665	PSMD7_HUMAN 26S proteasome non-ATPase regulatory subunit 7 OS=Homo sapiens OX=9606 GN=PSMD7 PE=1 SV=2	11	11	10			0.508197	-0.210225	0.310315	1.15687	-1.1607	18.6095	19.3065	18.8241	18.8262	18.9386	18.8702
Q86Y39	NDUAB_HUMAN NADH dehydrogenase [ubiquinone] 1 alpha subcomplex subunit 11 OS=Homo sapiens OX=9606 GN=NDUFA11 PE=1 SV=3	3	3	3			0.508189	0.620126	0.310321	0.650614	1.16069	17.0844	15.5513	16.4525	16.4974	17.4569	17.0847
Q9H845	ACAD9_HUMAN Complex I assembly factor ACAD9, mitochondrial OS=Homo sapiens OX=9606 GN=ACAD9 PE=1 SV=1	10	10	10			0.507786	-0.880281	0.310609	1.84073	-1.15989	19.4856	21.0394	18.7338	18.5702	18.9605	20.2111
P45954	ACDSB_HUMAN Short/branched chain specific acyl-CoA dehydrogenase, mitochondrial OS=Homo sapiens OX=9606 GN=ACADSB PE=1 SV=1	5	5	5			0.507492	-0.384328	0.310819	1.30525	-1.15931	16.6121	17.5286	16.368	16.4389	16.6558	16.8214
Q9UDY4	DNJB4_HUMAN DnaJ homolog subfamily B member 4 OS=Homo sapiens OX=9606 GN=DNAJB4 PE=1 SV=1	14	14	13			0.506948	-0.308551	0.311209	1.23846	-1.15824	19.7174	19.3379	19.2588	20.0878	19.4799	19.956
Q13557	KCC2D_HUMAN Calcium/calmodulin-dependent protein kinase type II subunit delta OS=Homo sapiens OX=9606 GN=CAMK2D PE=1 SV=3	11	11	8			0.506597	0.703487	0.311461	0.614086	1.15755	20.6142	18.694	20.6574	20.47	20.5603	20.5574
Q15057	ACAP2_HUMAN Arf-GAP with coiled-coil, ANK repeat and PH domain-containing protein 2 OS=Homo sapiens OX=9606 GN=ACAP2 PE=1 SV=3	14	14	14			0.50635	-0.46637	0.311638	1.38163	-1.15706	17.9687	18.7577	17.5868	17.4587	17.5287	18.2669
Q14108	SCRB2_HUMAN Lysosome membrane protein 2 OS=Homo sapiens OX=9606 GN=SCARB2 PE=1 SV=2	7	7	7			0.505823	0.598944	0.312016	0.660237	1.15603	19.8915	19.8422	21.4699	19.9872	19.9795	19.7147
Q14165	MLEC_HUMAN Malectin OS=Homo sapiens OX=9606 GN=MLEC PE=1 SV=1	8	8	8			0.505752	0.456622	0.312067	0.72869	1.15589	19.2122	19.3344	20.3889	19.5791	19.6065	18.9243
Q969G5	CAVN3_HUMAN Caveolae-associated protein 3 OS=Homo sapiens OX=9606 GN=CAVIN3 PE=1 SV=3	3	3	3			0.505549	-1.59625	0.312213	3.02356	-1.15549	19.7622	19.8637	19.3147	19.4509	15.4414	19.9924
Q5MNZ9	WIPI1_HUMAN WD repeat domain phosphoinositide-interacting protein 1 OS=Homo sapiens OX=9606 GN=WIPI1 PE=1 SV=3	6	6	6			0.504768	0.166372	0.312775	0.891081	1.15395	18.7658	18.3309	18.4274	18.2427	18.4188	18.5393
Q9NT62	ATG3_HUMAN Ubiquitin-like-conjugating enzyme ATG3 OS=Homo sapiens OX=9606 GN=ATG3 PE=1 SV=1	7	7	7			0.504585	1.08931	0.312907	0.469986	1.15359	17.8487	17.8271	19.303	18.8935	18.8496	16.0128
Q13617	CUL2_HUMAN Cullin-2 OS=Homo sapiens OX=9606 GN=CUL2 PE=1 SV=2	14	14	13			0.502561	-0.255825	0.314368	1.19402	-1.1496	18.1875	18.4311	17.5801	18.0019	18.0452	18.1472
P06737	PYGL_HUMAN Glycogen phosphorylase, liver form OS=Homo sapiens OX=9606 GN=PYGL PE=1 SV=4	29	25	24			0.502138	0.105263	0.314675	0.929635	1.14877	19.569	19.4343	19.4508	19.2171	19.3628	19.4154
P52209	6PGD_HUMAN 6-phosphogluconate dehydrogenase, decarboxylating OS=Homo sapiens OX=9606 GN=PGD PE=1 SV=3	21	21	21			0.502039	0.292718	0.314747	0.816363	1.14857	21.7292	20.9268	21.659	21.4569	21.6734	21.7999
Q9NRL3	STRN4_HUMAN Striatin-4 OS=Homo sapiens OX=9606 GN=STRN4 PE=1 SV=2	5	4	4			0.501651	0.399858	0.315028	0.757933	1.14781	16.2698	15.363	16.3442	15.482	15.6816	16.251
Q96S66	CLCC1_HUMAN Chloride channel CLIC-like protein 1 OS=Homo sapiens OX=9606 GN=CLCC1 PE=1 SV=1	5	5	5			0.501475	-0.895432	0.315156	1.86017	-1.14746	17.2074	17.9242	15.6039	16.0576	15.4373	16.9532
Q9BU23	LMF2_HUMAN Lipase maturation factor 2 OS=Homo sapiens OX=9606 GN=LMF2 PE=1 SV=2	6	6	6			0.500697	-0.570892	0.315721	1.48544	-1.14593	18.3173	19.9862	19.0171	18.4315	18.781	19.4104
Q9UP83	COG5_HUMAN Conserved oligomeric Golgi complex subunit 5 OS=Homo sapiens OX=9606 GN=COG5 PE=1 SV=3	5	5	5			0.500595	-0.721069	0.315795	1.6484	-1.14573	16.882	18.2974	16.5135	16.1918	16.4592	17.5288
P62266	RS23_HUMAN 40S ribosomal protein S23 OS=Homo sapiens OX=9606 GN=RPS23 PE=1 SV=3	5	5	5			0.500447	0.764279	0.315902	0.588748	1.14543	19.4435	19.0294	21.061	20.32	19.9673	18.8296
Q9H0B6	KLC2_HUMAN Kinesin light chain 2 OS=Homo sapiens OX=9606 GN=KLC2 PE=1 SV=1	6	4	4			0.500034	-0.750992	0.316203	1.68295	-1.14462	16.4252	17.1245	15.3729	15.4399	15.7385	17.2252
Q9BRJ6	CG050_HUMAN Uncharacterized protein C7orf50 OS=Homo sapiens OX=9606 GN=C7orf50 PE=1 SV=1	4	4	4			0.49961	-0.692458	0.316512	1.61603	-1.14378	15.2418	16.7992	14.6637	15.9051	15.6972	14.9758
P61619	S61A1_HUMAN Protein transport protein Sec61 subunit alpha isoform 1 OS=Homo sapiens OX=9606 GN=SEC61A1 PE=1 SV=2	5	5	5			0.4994	-0.966225	0.316665	1.95372	-1.14337	17.7818	20.2541	20.0285	19.2326	19.6578	20.8802
Q8TDZ2	MICA1_HUMAN [F-actin]-monooxygenase MICAL1 OS=Homo sapiens OX=9606 GN=MICAL1 PE=1 SV=2	13	13	13			0.499325	-0.25928	0.31672	1.19688	-1.14322	17.5716	18.2662	17.902	17.6198	17.823	18.1885
Q29RF7	PDS5A_HUMAN Sister chromatid cohesion protein PDS5 homolog A OS=Homo sapiens OX=9606 GN=PDS5A PE=1 SV=1	9	9	9			0.498893	-0.77422	0.317035	1.71027	-1.14237	16.7094	17.7798	15.7649	16.0138	16.7956	17.7989
O94813	SLIT2_HUMAN Slit homolog 2 protein OS=Homo sapiens OX=9606 GN=SLIT2 PE=1 SV=1	16	16	16			0.498891	0.578696	0.317036	0.669569	1.14237	17.2061	15.8044	17.183	16.2865	16.918	17.4801
P47897	SYQ_HUMAN Glutamine--tRNA ligase OS=Homo sapiens OX=9606 GN=QARS1 PE=1 SV=1	24	24	24			0.498406	-0.355278	0.317391	1.27923	-1.14141	19.4494	19.9678	18.8921	19.1126	18.9803	19.3073
Q8IZP0	ABI1_HUMAN Abl interactor 1 OS=Homo sapiens OX=9606 GN=ABI1 PE=1 SV=4	10	10	9			0.498365	-0.273057	0.317421	1.20837	-1.14133	18.1999	18.3742	17.5447	17.873	17.8028	18.1194
Q13217	DNJC3_HUMAN DnaJ homolog subfamily C member 3 OS=Homo sapiens OX=9606 GN=DNAJC3 PE=1 SV=1	13	13	13			0.498355	-0.193754	0.317428	1.14374	-1.14131	18.9401	18.8012	18.5919	19.0714	18.9666	19.2073
P63151	2ABA_HUMAN Serine/threonine-protein phosphatase 2A 55 kDa regulatory subunit B alpha isoform OS=Homo sapiens OX=9606 GN=PPP2R2A PE=1 SV=1	13	13	9			0.498061	0.634261	0.317643	0.644271	1.14073	17.8777	16.3827	18.0867	18.291	18.0599	17.4477
P62826	RAN_HUMAN GTP-binding nuclear protein Ran OS=Homo sapiens OX=9606 GN=RAN PE=1 SV=3	11	11	11			0.497703	0.82353	0.317905	0.565058	1.14002	20.4132	19.4474	21.9057	21.4377	21.3624	20.3256
P51858	HDGF_HUMAN Hepatoma-derived growth factor OS=Homo sapiens OX=9606 GN=HDGF PE=1 SV=1	13	13	11			0.497674	-0.57192	0.317926	1.4865	-1.13997	20.3662	21.1827	19.4838	19.7026	19.9553	20.6358
Q9UPT5	EXOC7_HUMAN Exocyst complex component 7 OS=Homo sapiens OX=9606 GN=EXOC7 PE=1 SV=3	9	9	9			0.497665	0.416652	0.317933	0.749161	1.13995	18.1705	17.7649	17.7523	17.8863	17.7889	16.8105
Q9H074	PAIP1_HUMAN Polyadenylate-binding protein-interacting protein 1 OS=Homo sapiens OX=9606 GN=PAIP1 PE=1 SV=1	5	5	5			0.496882	1.29494	0.318506	0.407553	1.1384	18.415	16.0418	18.1176	16.8952	15.2878	14.9985
P50579	MAP2_HUMAN Methionine aminopeptidase 2 OS=Homo sapiens OX=9606 GN=METAP2 PE=1 SV=1	20	20	18			0.496016	0.297226	0.319142	0.813816	1.1367	19.4004	18.6981	19.4197	19.5992	19.4746	19.1057
P05090	APOD_HUMAN Apolipoprotein D OS=Homo sapiens OX=9606 GN=APOD PE=1 SV=1	6	6	6			0.495817	-1.97055	0.319288	3.91918	-1.1363	19.0465	19.6682	20.0983	20.0013	14.4584	19.8453
Q9P1T7	MDFIC_HUMAN MyoD family inhibitor domain-containing protein OS=Homo sapiens OX=9606 GN=MDFIC PE=1 SV=2	2	2	2			0.495619	-0.352301	0.319434	1.2766	-1.13591	16.2463	16.0822	16.0953	16.1008	15.452	16.6675
Q9NR50	EI2BG_HUMAN Translation initiation factor eIF-2B subunit gamma OS=Homo sapiens OX=9606 GN=EIF2B3 PE=1 SV=1	11	11	10			0.495583	-0.494104	0.31946	1.40845	-1.13584	17.7436	18.7494	17.5546	17.7857	17.161	17.4064
Q9Y5L0	TNPO3_HUMAN Transportin-3 OS=Homo sapiens OX=9606 GN=TNPO3 PE=1 SV=3	14	14	14			0.49538	-0.447233	0.31961	1.36342	-1.13544	17.7363	18.0547	16.8266	17.1583	17.3282	18.0198
P49748	ACADV_HUMAN Very long-chain specific acyl-CoA dehydrogenase, mitochondrial OS=Homo sapiens OX=9606 GN=ACADVL PE=1 SV=1	22	22	22			0.494318	0.180506	0.320392	0.882393	1.13335	19.7486	19.8111	19.9882	19.4399	19.5954	19.5395
P02794	FRIH_HUMAN Ferritin heavy chain OS=Homo sapiens OX=9606 GN=FTH1 PE=1 SV=2	6	6	6			0.494228	-0.146592	0.320459	1.10695	-1.13317	17.8115	18.0674	18.1288	18.0426	17.708	17.978
Q6UN15	FIP1_HUMAN Pre-mRNA 3-end-processing factor FIP1 OS=Homo sapiens OX=9606 GN=FIP1L1 PE=1 SV=1	6	6	6			0.494028	1.0395	0.320606	0.486496	1.13277	18.4204	16.0131	17.2138	18.3921	17.6093	15.7197
O60610	DIAP1_HUMAN Protein diaphanous homolog 1 OS=Homo sapiens OX=9606 GN=DIAPH1 PE=1 SV=2	23	23	23			0.493814	-0.576616	0.320764	1.49135	-1.13235	18.048	19.2294	18.0615	17.707	17.3225	18.2254
Q9Y2U8	MAN1_HUMAN Inner nuclear membrane protein Man1 OS=Homo sapiens OX=9606 GN=LEMD3 PE=1 SV=2	7	7	7			0.493081	-1.04135	0.321306	2.05815	-1.13091	15.1361	18.0652	15.1564	15.2594	16.4551	16.547
Q9BUK6	MSTO1_HUMAN Protein misato homolog 1 OS=Homo sapiens OX=9606 GN=MSTO1 PE=1 SV=1	2	2	2			0.493063	-0.352557	0.321319	1.27682	-1.13087	15.1061	16.2094	15.4095	15.4535	15.8699	15.7803
Q99961	SH3G1_HUMAN Endophilin-A2 OS=Homo sapiens OX=9606 GN=SH3GL1 PE=1 SV=1	10	10	10			0.492486	0.467887	0.321747	0.723023	1.12973	20.0072	19.5457	20.9544	19.768	19.5839	19.8281
Q14011	CIRBP_HUMAN Cold-inducible RNA-binding protein OS=Homo sapiens OX=9606 GN=CIRBP PE=1 SV=1	5	5	5			0.492314	0.162887	0.321874	0.893236	1.12939	18.3623	18.0068	18.5444	18.4355	18.3114	18.2871
P16070	CD44_HUMAN CD44 antigen OS=Homo sapiens OX=9606 GN=CD44 PE=1 SV=3	8	8	8			0.492279	-0.138363	0.3219	1.10066	-1.12932	21.2483	21.4224	21.4573	21.4558	21.486	21.7285
P10619	PPGB_HUMAN Lysosomal protective protein OS=Homo sapiens OX=9606 GN=CTSA PE=1 SV=2	6	6	6			0.492177	0.444457	0.321976	0.734861	1.12912	19.2217	18.089	19.1021	19.1817	19.5173	19.2371
Q9H3U1	UN45A_HUMAN Protein unc-45 homolog A OS=Homo sapiens OX=9606 GN=UNC45A PE=1 SV=1	15	15	15			0.492128	-0.365429	0.322012	1.28826	-1.12902	18.0751	19.0504	18.428	18.0223	18.0132	18.54
Q9H501	ESF1_HUMAN ESF1 homolog OS=Homo sapiens OX=9606 GN=ESF1 PE=1 SV=1	4	4	4			0.49197	-0.419812	0.322129	1.33775	-1.12871	15.837	15.8005	14.7567	15.4335	14.8126	15.4317
Q9Y5A9	YTHD2_HUMAN YTH domain-containing family protein 2 OS=Homo sapiens OX=9606 GN=YTHDF2 PE=1 SV=2	10	9	8			0.491848	-0.425919	0.32222	1.34343	-1.12847	17.8936	17.8802	16.6381	17.7642	17.3803	17.5453
O95168	NDUB4_HUMAN NADH dehydrogenase [ubiquinone] 1 beta subcomplex subunit 4 OS=Homo sapiens OX=9606 GN=NDUFB4 PE=1 SV=3	2	2	2			0.491833	1.65064	0.322231	0.318499	1.12844	19.2577	16.0562	18.5629	16.0564	14.6174	15.3735
P19971	TYPH_HUMAN Thymidine phosphorylase OS=Homo sapiens OX=9606 GN=TYMP PE=1 SV=2	6	6	6			0.491626	-0.755953	0.322384	1.68875	-1.12803	16.0081	16.8099	17.4156	18.1458	15.9468	16.6826
Q9UN70	PCDGK_HUMAN Protocadherin gamma-C3 OS=Homo sapiens OX=9606 GN=PCDHGC3 PE=1 SV=1	4	4	2			0.490529	-0.809902	0.3232	1.75309	-1.12587	15.9697	17.0419	16.1121	17.4075	18.0004	18.0626
Q9P0V3	SH3B4_HUMAN SH3 domain-binding protein 4 OS=Homo sapiens OX=9606 GN=SH3BP4 PE=1 SV=1	4	4	4			0.490505	-0.724239	0.323218	1.65203	-1.12582	15.7534	17.0724	15.8925	15.8952	16.8795	17.7305
Q08752	PPID_HUMAN Peptidyl-prolyl cis-trans isomerase D OS=Homo sapiens OX=9606 GN=PPID PE=1 SV=3	7	7	7			0.49049	-1.35265	0.323229	2.55381	-1.12579	17.8943	16.9598	17.1737	18.7918	14.3612	17.7356
P08237	PFKAM_HUMAN ATP-dependent 6-phosphofructokinase, muscle type OS=Homo sapiens OX=9606 GN=PFKM PE=1 SV=2	19	18	18			0.490352	0.249437	0.323331	0.841225	1.12552	21.9669	21.2063	21.901	21.8002	21.7768	21.8899
P35520	CBS_HUMAN Cystathionine beta-synthase OS=Homo sapiens OX=9606 GN=CBS PE=1 SV=2;sp	6	6	6			0.490213	-0.300647	0.323435	1.2317	-1.12524	17.5368	18.1824	17.1484	17.5922	17.7132	17.5257
P46063	RECQ1_HUMAN ATP-dependent DNA helicase Q1 OS=Homo sapiens OX=9606 GN=RECQL PE=1 SV=3	14	14	14			0.4898	-0.32272	0.323743	1.25069	-1.12443	18.5655	19.3444	18.7541	18.6037	18.2579	18.5977
Q8IY95	TM192_HUMAN Transmembrane protein 192 OS=Homo sapiens OX=9606 GN=TMEM192 PE=1 SV=1	2	2	2			0.489715	0.465414	0.323806	0.724263	1.12426	16.4971	16.0293	17.3432	17.1318	17.2153	16.4983
P45973	CBX5_HUMAN Chromobox protein homolog 5 OS=Homo sapiens OX=9606 GN=CBX5 PE=1 SV=1	8	8	7			0.489642	-0.343545	0.323861	1.26887	-1.12411	19.1302	19.1343	18.4181	18.6246	18.4875	19.3076
A1L0T0	HACL2_HUMAN 2-hydroxyacyl-CoA lyase 2 OS=Homo sapiens OX=9606 GN=ILVBL PE=1 SV=2	12	12	12			0.488215	-0.238616	0.324926	1.17986	-1.1213	18.8672	19.0406	18.3977	18.5423	18.6304	19.0283
P24539	AT5F1_HUMAN ATP synthase F(0) complex subunit B1, mitochondrial OS=Homo sapiens OX=9606 GN=ATP5PB PE=1 SV=2	10	10	10			0.488173	-0.273827	0.324958	1.20901	-1.12121	20.4924	21.3567	20.8608	20.5994	20.6906	20.9092
P61160	ARP2_HUMAN Actin-related protein 2 OS=Homo sapiens OX=9606 GN=ACTR2 PE=1 SV=1	13	13	13			0.487859	0.197502	0.325193	0.872059	1.12059	20.7131	20.4521	20.7593	20.8712	21.1184	20.675
Q8WUA2	PPIL4_HUMAN Peptidyl-prolyl cis-trans isomerase-like 4 OS=Homo sapiens OX=9606 GN=PPIL4 PE=1 SV=1	7	7	7			0.487707	-1.08002	0.325307	2.11407	-1.12029	16.4696	16.0748	16.7928	16.8374	14.1316	17.7219
P45974	UBP5_HUMAN Ubiquitin carboxyl-terminal hydrolase 5 OS=Homo sapiens OX=9606 GN=USP5 PE=1 SV=2	24	24	23			0.487693	0.143857	0.325317	0.905096	1.12026	20.0787	19.8626	20.2905	19.905	19.9137	20.0838
Q96JB5	CK5P3_HUMAN CDK5 regulatory subunit-associated protein 3 OS=Homo sapiens OX=9606 GN=CDK5RAP3 PE=1 SV=2	10	10	9			0.487596	-0.110833	0.32539	1.07985	-1.12007	17.9772	17.9485	17.9751	18.0261	17.9661	18.2763
O00231	PSD11_HUMAN 26S proteasome non-ATPase regulatory subunit 11 OS=Homo sapiens OX=9606 GN=PSMD11 PE=1 SV=3	20	20	20			0.486648	0.146072	0.326101	0.903708	1.1182	20.049	19.9116	20.1466	20.1005	19.9486	19.6939
Q00577	PURA_HUMAN Transcriptional activator protein Pur-alpha OS=Homo sapiens OX=9606 GN=PURA PE=1 SV=2	4	4	4			0.486507	0.669527	0.326207	0.628713	1.11792	18.3524	16.4374	18.4042	18.3738	17.9325	17.8694
P09110	THIK_HUMAN 3-ketoacyl-CoA thiolase, peroxisomal OS=Homo sapiens OX=9606 GN=ACAA1 PE=1 SV=2	10	10	10			0.485759	0.31008	0.326769	0.806597	1.11644	18.7375	17.6494	18.1369	18.2865	18.1471	18.1553
Q96T51	RUFY1_HUMAN RUN and FYVE domain-containing protein 1 OS=Homo sapiens OX=9606 GN=RUFY1 PE=1 SV=2	13	13	13			0.48567	-0.531054	0.326836	1.44498	-1.11627	17.8816	18.6863	17.0734	17.2568	17.4864	18.0915
Q9H2W6	RM46_HUMAN 39S ribosomal protein L46, mitochondrial OS=Homo sapiens OX=9606 GN=MRPL46 PE=1 SV=1	3	3	3			0.485256	0.800467	0.327148	0.574163	1.11545	16.0536	15.4278	17.5702	16.8802	16.2396	15.154
Q15428	SF3A2_HUMAN Splicing factor 3A subunit 2 OS=Homo sapiens OX=9606 GN=SF3A2 PE=1 SV=2	5	5	5			0.484942	-0.586372	0.327384	1.50147	-1.11483	17.7094	18.9537	17.0624	17.3004	17.7128	17.9897
P49792	RBP2_HUMAN E3 SUMO-protein ligase RanBP2 OS=Homo sapiens OX=9606 GN=RANBP2 PE=1 SV=2	38	38	28			0.483927	-0.170678	0.32815	1.12559	-1.11282	19.7461	19.7308	19.623	19.7191	19.7379	20.1693
P50452	SPB8_HUMAN Serpin B8 OS=Homo sapiens OX=9606 GN=SERPINB8 PE=1 SV=2	8	8	7			0.482367	-0.323696	0.329331	1.25153	-1.10974	16.941	17.8691	17.7217	17.7445	17.248	17.2683
Q9H1Y0	ATG5_HUMAN Autophagy protein 5 OS=Homo sapiens OX=9606 GN=ATG5 PE=1 SV=2	3	3	3			0.482075	-1.13288	0.329553	2.19296	-1.10916	15.5157	18.275	16.024	14.9047	15.6434	17.4022
Q8IWR0	Z3H7A_HUMAN Zinc finger CCCH domain-containing protein 7A OS=Homo sapiens OX=9606 GN=ZC3H7A PE=1 SV=1	4	3	3			0.481833	0.605708	0.329736	0.657149	1.10868	16.1471	15.7439	16.6877	15.824	15.267	14.7168
Q15046	SYK_HUMAN Lysine--tRNA ligase OS=Homo sapiens OX=9606 GN=KARS1 PE=1 SV=3	20	20	18			0.481612	-0.175471	0.329904	1.12933	-1.10824	19.4579	19.8245	19.302	19.3016	19.4235	19.5838
O75396	SC22B_HUMAN Vesicle-trafficking protein SEC22b OS=Homo sapiens OX=9606 GN=SEC22B PE=1 SV=4	6	6	6			0.481593	0.971753	0.329919	0.509886	1.10821	21.5053	19.6512	22.806	22.1708	22.2731	21.8471
Q96AE4	FUBP1_HUMAN Far upstream element-binding protein 1 OS=Homo sapiens OX=9606 GN=FUBP1 PE=1 SV=3	11	10	10			0.480888	-0.381521	0.330455	1.30271	-1.10681	18.2633	19.3699	18.8321	18.5022	18.1962	18.564
P60903	S10AA_HUMAN Protein S100-A10 OS=Homo sapiens OX=9606 GN=S100A10 PE=1 SV=2	3	3	3			0.480221	-0.587004	0.330963	1.50212	-1.10549	19.9036	21.0985	19.1256	19.6284	19.6296	19.693
Q69YN2	C19L1_HUMAN CWF19-like protein 1 OS=Homo sapiens OX=9606 GN=CWF19L1 PE=1 SV=2	3	3	3			0.480136	-2.39755	0.331027	5.26908	-1.10532	17.7928	20.2419	16.0937	14.8669	15.7042	21.6746
P61088	UBE2N_HUMAN Ubiquitin-conjugating enzyme E2 N OS=Homo sapiens OX=9606 GN=UBE2N PE=1 SV=1	5	5	5			0.480078	0.908087	0.331072	0.532891	1.10521	18.8886	18.4041	20.1376	20.1069	19.8456	17.6366
Q9H0U3	MAGT1_HUMAN Magnesium transporter protein 1 OS=Homo sapiens OX=9606 GN=MAGT1 PE=1 SV=1	3	3	3			0.479021	-0.292154	0.331878	1.22447	-1.10312	18.4521	19.1947	18.6354	18.3174	18.4332	18.8849
Q5GLZ8	HERC4_HUMAN Probable E3 ubiquitin-protein ligase HERC4 OS=Homo sapiens OX=9606 GN=HERC4 PE=1 SV=1	28	28	28			0.478766	-0.33385	0.332073	1.26037	-1.10261	18.7462	19.6571	19.2105	18.82	18.6296	19.1107
P49407	ARRB1_HUMAN Beta-arrestin-1 OS=Homo sapiens OX=9606 GN=ARRB1 PE=1 SV=2	5	5	5			0.478275	0.756207	0.332449	0.592051	1.10164	15.858	15.852	17.854	16.5933	16.4187	15.4169
Q6P3X3	TTC27_HUMAN Tetratricopeptide repeat protein 27 OS=Homo sapiens OX=9606 GN=TTC27 PE=1 SV=1	6	6	6			0.47806	-0.636214	0.332614	1.55425	-1.10122	15.014	17.2217	15.9296	16.1559	16.2915	15.7661
Q9Y6G9	DC1L1_HUMAN Cytoplasmic dynein 1 light intermediate chain 1 OS=Homo sapiens OX=9606 GN=DYNC1LI1 PE=1 SV=3	13	12	12			0.477999	-0.306411	0.33266	1.23663	-1.10109	19.4989	19.9995	19.0755	19.1766	19.4439	19.7614
Q92925	SMRD2_HUMAN SWI/SNF-related matrix-associated actin-dependent regulator of chromatin subfamily D member 2 OS=Homo sapiens OX=9606 GN=SMARCD2 PE=1 SV=3	5	5	3			0.477918	-0.682269	0.332722	1.60466	-1.10093	17.5021	17.7136	16.0202	16.4449	16.2668	17.6774
P20645	MPRD_HUMAN Cation-dependent mannose-6-phosphate receptor OS=Homo sapiens OX=9606 GN=M6PR PE=1 SV=1	3	3	3			0.477362	-1.73065	0.333149	3.31877	-1.09983	19.0994	20.3676	20.1088	19.3125	15.0564	19.7764
O75964	ATP5L_HUMAN ATP synthase subunit g, mitochondrial OS=Homo sapiens OX=9606 GN=ATP5MG PE=1 SV=3	5	5	5			0.477358	-0.853698	0.333152	1.80713	-1.09982	18.1694	18.8375	17.626	17.7536	15.913	17.6784
P60981	DEST_HUMAN Destrin OS=Homo sapiens OX=9606 GN=DSTN PE=1 SV=3	12	12	12			0.476734	0.730507	0.333631	0.602692	1.09859	20.7137	18.9955	21.0023	21.2644	21.0287	20.2933
Q86UR5	RIMS1_HUMAN Regulating synaptic membrane exocytosis protein 1 OS=Homo sapiens OX=9606 GN=RIMS1 PE=1 SV=1	3	3	3			0.476262	-1.52354	0.333993	2.87496	-1.09765	14.8549	19.3314	15.7797	15.0311	14.754	15.5967
Q68CQ7	GL8D1_HUMAN Glycosyltransferase 8 domain-containing protein 1 OS=Homo sapiens OX=9606 GN=GLT8D1 PE=1 SV=2	5	5	5			0.475601	-0.29071	0.334502	1.22324	-1.09635	17.776	18.5117	17.7435	17.6985	17.5942	17.7756
Q00341	VIGLN_HUMAN Vigilin OS=Homo sapiens OX=9606 GN=HDLBP PE=1 SV=2	44	44	43			0.475424	0.22654	0.334639	0.854682	1.09599	21.1811	20.5343	21.1297	21.1415	21.2044	21.1599
O60888	CUTA_HUMAN Protein CutA OS=Homo sapiens OX=9606 GN=CUTA PE=1 SV=2	4	4	4			0.475188	-0.701572	0.33482	1.62628	-1.09553	20.1922	22.3685	20.6577	20.8104	20.5098	20.2855
P00403	COX2_HUMAN Cytochrome c oxidase subunit 2 OS=Homo sapiens OX=9606 GN=MT-CO2 PE=1 SV=1	3	3	3			0.474941	1.38125	0.335011	0.383886	1.09504	19.737	16.4127	20.8033	20.1468	20.1747	20.0118
Q9H2D6	TARA_HUMAN TRIO and F-actin-binding protein OS=Homo sapiens OX=9606 GN=TRIOBP PE=1 SV=3	17	16	16			0.474556	-0.390865	0.335308	1.31118	-1.09428	17.935	18.9357	17.6766	17.9347	17.9505	17.8644
O95218	ZRAB2_HUMAN Zinc finger Ran-binding domain-containing protein 2 OS=Homo sapiens OX=9606 GN=ZRANB2 PE=1 SV=2	4	4	4			0.474346	-0.755143	0.33547	1.6878	-1.09386	16.1326	17.8194	15.7928	15.7226	15.3744	16.0233
Q14258	TRI25_HUMAN E3 ubiquitin/ISG15 ligase TRIM25 OS=Homo sapiens OX=9606 GN=TRIM25 PE=1 SV=2	18	18	18			0.474318	0.154492	0.335492	0.898449	1.0938	19.3896	19.2204	19.0287	18.9625	19.3781	19.1501
P21333	FLNA_HUMAN Filamin-A OS=Homo sapiens OX=9606 GN=FLNA PE=1 SV=4	125	125	116			0.474306	0.206092	0.335501	0.866882	1.09378	23.5029	22.9268	23.3531	23.4021	23.5852	23.494
Q7L014	DDX46_HUMAN Probable ATP-dependent RNA helicase DDX46 OS=Homo sapiens OX=9606 GN=DDX46 PE=1 SV=2	12	12	12			0.474213	0.945353	0.335573	0.519302	1.0936	17.9392	15.127	17.4178	17.8541	17.8973	17.4371
Q13459	MYO9B_HUMAN Unconventional myosin-IXb OS=Homo sapiens OX=9606 GN=MYO9B PE=1 SV=3	19	19	19			0.47417	-0.882388	0.335606	1.84342	-1.09351	17.7904	18.1386	15.3248	16.828	16.6669	17.4627
Q9H0D6	XRN2_HUMAN 5-3 exoribonuclease 2 OS=Homo sapiens OX=9606 GN=XRN2 PE=1 SV=1	11	11	11			0.473969	-0.238976	0.335762	1.18015	-1.09311	18.4687	18.3477	18.2133	18.2901	18.1391	18.9002
Q9NP79	VTA1_HUMAN Vacuolar protein sorting-associated protein VTA1 homolog OS=Homo sapiens OX=9606 GN=VTA1 PE=1 SV=1	6	6	6			0.473229	-0.176406	0.336334	1.13007	-1.09165	19.6451	19.4822	19.2106	19.4443	19.2537	19.7122
Q92979	NEP1_HUMAN Ribosomal RNA small subunit methyltransferase NEP1 OS=Homo sapiens OX=9606 GN=EMG1 PE=1 SV=4	6	6	6			0.472538	0.529204	0.33687	0.692937	1.09028	18.1138	17.7677	17.3516	16.6171	17.1281	16.6211
Q9Y5B9	SP16H_HUMAN FACT complex subunit SPT16 OS=Homo sapiens OX=9606 GN=SUPT16H PE=1 SV=1	24	24	24			0.47205	-0.279834	0.337248	1.21406	-1.08931	19.0083	19.6009	18.9379	18.8146	18.6632	19.0333
P98095	FBLN2_HUMAN Fibulin-2 OS=Homo sapiens OX=9606 GN=FBLN2 PE=1 SV=2	22	22	22			0.471727	0.288696	0.337499	0.818642	1.08867	20.6615	20.6383	20.2852	19.8056	20.5429	20.1797
Q5XKP0	MIC13_HUMAN MICOS complex subunit MIC13 OS=Homo sapiens OX=9606 GN=MICOS13 PE=1 SV=1	2	2	2			0.47137	-1.807	0.337777	3.49914	-1.08796	14.8131	20.1484	16.2631	15.2364	14.5405	15.653
O94826	TOM70_HUMAN Mitochondrial import receptor subunit TOM70 OS=Homo sapiens OX=9606 GN=TOMM70 PE=1 SV=1	19	19	19			0.47131	-0.281475	0.337824	1.21544	-1.08784	19.4068	19.7813	19.1046	19.027	18.9385	19.486
Q6GMV2	SMYD5_HUMAN SET and MYND domain-containing protein 5 OS=Homo sapiens OX=9606 GN=SMYD5 PE=1 SV=2	2	2	2			0.470586	1.47754	0.338387	0.359101	1.08641	19.2127	16.1354	15.3864	17.449	19.0166	15.5987
P61158	ARP3_HUMAN Actin-related protein 3 OS=Homo sapiens OX=9606 GN=ACTR3 PE=1 SV=3	17	17	17			0.470035	-0.234562	0.338817	1.17655	-1.08531	21.8703	22.3231	21.6992	21.6101	21.7542	22.0942
Q15366	PCBP2_HUMAN Poly(rC)-binding protein 2 OS=Homo sapiens OX=9606 GN=PCBP2 PE=1 SV=1	14	12	11			0.46949	0.439136	0.339242	0.737576	1.08423	21.4978	20.4043	21.5578	21.7654	21.7271	21.2956
Q13033	STRN3_HUMAN Striatin-3 OS=Homo sapiens OX=9606 GN=STRN3 PE=1 SV=3	6	6	5			0.468718	-0.561883	0.339846	1.47619	-1.0827	18.0856	18.1724	16.7559	18.4218	17.3419	17.2749
Q15404	RSU1_HUMAN Ras suppressor protein 1 OS=Homo sapiens OX=9606 GN=RSU1 PE=1 SV=3	8	8	7			0.467742	-0.433006	0.34061	1.35004	-1.08076	20.0278	21.128	20.3704	20.2235	19.6586	20.0043
P62277	RS13_HUMAN 40S ribosomal protein S13 OS=Homo sapiens OX=9606 GN=RPS13 PE=1 SV=2	6	6	6			0.466093	-0.473621	0.341906	1.38859	-1.07749	21.1734	22.4126	21.2262	21.2739	20.8913	21.0253
Q14764	MVP_HUMAN Major vault protein OS=Homo sapiens OX=9606 GN=MVP PE=1 SV=4	34	34	33			0.465475	0.280592	0.342393	0.823253	1.07627	21.7221	20.8851	21.57	21.6065	21.7308	21.6895
Q9BR76	COR1B_HUMAN Coronin-1B OS=Homo sapiens OX=9606 GN=CORO1B PE=1 SV=1	12	12	12			0.464851	0.328244	0.342885	0.796505	1.07503	20.054	20.3904	20.6322	19.5712	20.0921	19.832
Q96BW9	TAM41_HUMAN Phosphatidate cytidylyltransferase, mitochondrial OS=Homo sapiens OX=9606 GN=TAMM41 PE=1 SV=2	2	2	2			0.464666	0.512494	0.343031	0.70101	1.07466	16.5685	15.2112	15.3625	16.1193	16.0243	15.0872
Q9UK41	VPS28_HUMAN Vacuolar protein sorting-associated protein 28 homolog OS=Homo sapiens OX=9606 GN=VPS28 PE=1 SV=1	5	5	4			0.464427	-0.859574	0.34322	1.8145	-1.07419	16.987	17.1163	14.8055	17.5395	17.2959	17.0113
Q16777	H2A2C_HUMAN Histone H2A type 2-C OS=Homo sapiens OX=9606 GN=H2AC20 PE=1 SV=4;sp	4	4	1			0.463852	0.268858	0.343675	0.829976	1.07304	25.5386	24.6554	25.0267	25.3557	25.2565	25.0041
P01008	ANT3_HUMAN Antithrombin-III OS=Homo sapiens OX=9606 GN=SERPINC1 PE=1 SV=1	18	18	18			0.463749	-0.403886	0.343757	1.32307	-1.07284	19.8331	20.0491	20.3445	20.951	20.5842	20.9733
Q32P28	P3H1_HUMAN Prolyl 3-hydroxylase 1 OS=Homo sapiens OX=9606 GN=P3H1 PE=1 SV=2	19	19	19			0.463531	-0.328866	0.343929	1.25603	-1.07241	19.6694	20.3537	19.6432	19.4438	19.2174	19.719
Q6IAA8	LTOR1_HUMAN Ragulator complex protein LAMTOR1 OS=Homo sapiens OX=9606 GN=LAMTOR1 PE=1 SV=2	4	4	4			0.463513	-1.13369	0.343943	2.19419	-1.07237	15.3476	18.9102	18.4795	18.5637	18.4337	18.188
Q92879	CELF1_HUMAN CUGBP Elav-like family member 1 OS=Homo sapiens OX=9606 GN=CELF1 PE=1 SV=2	6	6	5			0.46342	-0.60275	0.344017	1.51861	-1.07218	16.3449	18.3569	16.8477	16.7691	16.8523	16.7272
P46781	RS9_HUMAN 40S ribosomal protein S9 OS=Homo sapiens OX=9606 GN=RPS9 PE=1 SV=3	10	10	10			0.463064	0.555358	0.344299	0.680488	1.07148	20.3085	19.2264	19.8723	20.6245	20.4279	19.0917
P33992	MCM5_HUMAN DNA replication licensing factor MCM5 OS=Homo sapiens OX=9606 GN=MCM5 PE=1 SV=5	13	13	13			0.462332	-0.284292	0.34488	1.21781	-1.07002	17.3356	17.7048	16.6803	17.217	17.3195	17.2665
Q53GS9	SNUT2_HUMAN U4/U6.U5 tri-snRNP-associated protein 2 OS=Homo sapiens OX=9606 GN=USP39 PE=1 SV=2	7	7	7			0.461392	-0.376595	0.345627	1.29827	-1.06816	17.9774	18.3742	17.3101	17.4242	17.3173	17.9362
P53367	ARFP1_HUMAN Arfaptin-1 OS=Homo sapiens OX=9606 GN=ARFIP1 PE=1 SV=2	7	7	7			0.461047	-0.689068	0.345902	1.61224	-1.06747	17.5737	18.71	16.5576	16.7217	17.053	17.8198
Q9BVC6	TM109_HUMAN Transmembrane protein 109 OS=Homo sapiens OX=9606 GN=TMEM109 PE=1 SV=1	2	2	2			0.461001	-1.10234	0.345939	2.14703	-1.06738	15.7599	15.5483	16.0272	15.8398	14.9039	18.61
O15427	MOT4_HUMAN Monocarboxylate transporter 4 OS=Homo sapiens OX=9606 GN=SLC16A3 PE=1 SV=1	5	5	5			0.460229	1.22561	0.346554	0.427617	1.06585	19.6156	18.9926	21.4675	21.4512	21.1584	18.1209
P22061	PIMT_HUMAN Protein-L-isoaspartate(D-aspartate) O-methyltransferase OS=Homo sapiens OX=9606 GN=PCMT1 PE=1 SV=4	7	7	7			0.459708	-0.69639	0.34697	1.62044	-1.06481	17.3354	19.5449	17.8855	17.4477	17.6097	17.9273
Q9HCE0	EPG5_HUMAN Ectopic P granules protein 5 homolog OS=Homo sapiens OX=9606 GN=EPG5 PE=1 SV=2	6	6	6			0.4584	-1.50501	0.348017	2.83827	-1.06221	15.1045	19.7916	17.9003	16.0051	15.5028	17.2258
O60568	PLOD3_HUMAN Multifunctional procollagen lysine hydroxylase and glycosyltransferase LH3 OS=Homo sapiens OX=9606 GN=PLOD3 PE=1 SV=1	18	18	18			0.458171	0.110565	0.3482	0.926225	1.06175	19.5984	19.7024	19.9297	19.5935	19.6999	19.6005
O00410	IPO5_HUMAN Importin-5 OS=Homo sapiens OX=9606 GN=IPO5 PE=1 SV=4	42	42	42			0.456822	-0.150864	0.349283	1.11023	-1.05907	21.067	21.0662	20.6052	20.9337	20.9218	21.0467
Q8WVM8	SCFD1_HUMAN Sec1 family domain-containing protein 1 OS=Homo sapiens OX=9606 GN=SCFD1 PE=1 SV=4	18	18	18			0.456752	-0.254249	0.34934	1.19271	-1.05893	19.2909	19.7289	18.891	19.0225	19.0356	19.2287
Q9Y3P9	RBGP1_HUMAN Rab GTPase-activating protein 1 OS=Homo sapiens OX=9606 GN=RABGAP1 PE=1 SV=3	13	13	12			0.456522	-0.684369	0.349525	1.607	-1.05847	18.1925	19.1109	16.9395	17.2682	17.5783	18.3843
Q9H6S3	ES8L2_HUMAN Epidermal growth factor receptor kinase substrate 8-like protein 2 OS=Homo sapiens OX=9606 GN=EPS8L2 PE=1 SV=2	5	5	5			0.455244	0.394047	0.350555	0.760992	1.05593	17.2836	17.0656	17.4488	16.1824	17.0702	17.3725
Q9Y3C6	PPIL1_HUMAN Peptidyl-prolyl cis-trans isomerase-like 1 OS=Homo sapiens OX=9606 GN=PPIL1 PE=1 SV=1	4	4	4			0.455096	-0.976254	0.350674	1.96735	-1.05564	17.0614	19.1692	15.7291	17.0077	16.9467	16.4891
Q99873	ANM1_HUMAN Protein arginine N-methyltransferase 1 OS=Homo sapiens OX=9606 GN=PRMT1 PE=1 SV=3	17	17	17			0.455093	-0.10609	0.350677	1.07631	-1.05563	20.1012	19.9383	19.8686	20.055	19.848	20.1428
O00471	EXOC5_HUMAN Exocyst complex component 5 OS=Homo sapiens OX=9606 GN=EXOC5 PE=1 SV=1	6	6	6			0.454586	0.927913	0.351086	0.525618	1.05462	17.5582	16.3362	16.7253	17.2621	16.5599	14.4613
P07437	TBB5_HUMAN Tubulin beta chain OS=Homo sapiens OX=9606 GN=TUBB PE=1 SV=2	24	6	5			0.454403	0.800642	0.351234	0.574094	1.05426	23.6991	22.0832	24.5818	24.4501	24.467	23.8126
O60664	PLIN3_HUMAN Perilipin-3 OS=Homo sapiens OX=9606 GN=PLIN3 PE=1 SV=3	21	21	21			0.454283	-0.197398	0.351331	1.14663	-1.05402	21.161	20.9958	20.6712	21.3041	21.1416	21.2662
Q9NPQ8	RIC8A_HUMAN Synembryn-A OS=Homo sapiens OX=9606 GN=RIC8A PE=1 SV=3	11	11	11			0.4541	0.259897	0.35148	0.835148	1.05365	18.5657	18.1234	18.9678	18.7422	18.4164	18.3045
Q9HDC9	APMAP_HUMAN Adipocyte plasma membrane-associated protein OS=Homo sapiens OX=9606 GN=APMAP PE=1 SV=2	12	12	12			0.453423	0.204302	0.352028	0.867959	1.05231	20.1392	19.606	19.7516	19.4595	19.546	19.7585
P62191	PRS4_HUMAN 26S proteasome regulatory subunit 4 OS=Homo sapiens OX=9606 GN=PSMC1 PE=1 SV=1	14	14	14			0.45324	-0.364454	0.352176	1.28739	-1.05194	20.5957	21.1708	20.076	20.1778	20.0368	20.4533
P63165	SUMO1_HUMAN Small ubiquitin-related modifier 1 OS=Homo sapiens OX=9606 GN=SUMO1 PE=1 SV=1;sp	2	2	2			0.45308	0.384666	0.352306	0.765956	1.05162	18.2525	16.9929	17.8147	18.0086	18.1178	18.0296
Q6IQ22	RAB12_HUMAN Ras-related protein Rab-12 OS=Homo sapiens OX=9606 GN=RAB12 PE=1 SV=3	3	3	3			0.452724	0.403423	0.352595	0.756062	1.05091	17.0754	16.2333	17.1549	16.984	16.3083	16.1109
O95292	VAPB_HUMAN Vesicle-associated membrane protein-associated protein B/C OS=Homo sapiens OX=9606 GN=VAPB PE=1 SV=3	8	7	7			0.452495	-0.386189	0.352781	1.30694	-1.05046	18.8945	18.922	17.8902	18.434	18.5848	19.1722
O00442	RTCA_HUMAN RNA 3-terminal phosphate cyclase OS=Homo sapiens OX=9606 GN=RTCA PE=1 SV=1	8	8	8			0.452345	-0.390347	0.352903	1.31071	-1.05016	17.8794	19.1215	18.1972	18.0257	17.962	18.0625
P68400	CSK21_HUMAN Casein kinase II subunit alpha OS=Homo sapiens OX=9606 GN=CSNK2A1 PE=1 SV=1;sp	10	10	10			0.452272	-0.0735054	0.352962	1.05227	-1.05001	18.6528	18.6886	18.806	18.8649	18.6978	18.8235
Q07157	ZO1_HUMAN Tight junction protein ZO-1 OS=Homo sapiens OX=9606 GN=TJP1 PE=1 SV=3	17	17	17			0.452261	-0.354556	0.352971	1.27859	-1.04999	18.0701	18.7623	17.7526	17.67	17.6872	18.1412
Q12904	AIMP1_HUMAN Aminoacyl tRNA synthase complex-interacting multifunctional protein 1 OS=Homo sapiens OX=9606 GN=AIMP1 PE=1 SV=2	9	9	9			0.451781	-0.398015	0.353361	1.31769	-1.04904	18.4114	19.4809	18.2512	18.4103	18.3346	18.3001
P49756	RBM25_HUMAN RNA-binding protein 25 OS=Homo sapiens OX=9606 GN=RBM25 PE=1 SV=3	10	10	10			0.451605	-0.522969	0.353505	1.43691	-1.04868	17.4416	18.5651	18.068	17.3028	16.9097	18.1203
Q9UHR5	S30BP_HUMAN SAP30-binding protein OS=Homo sapiens OX=9606 GN=SAP30BP PE=1 SV=1	2	2	2			0.451255	-0.292535	0.35379	1.22479	-1.04799	15.3864	16.0976	15.4816	15.2103	15.5256	15.9632
O15084	ANR28_HUMAN Serine/threonine-protein phosphatase 6 regulatory ankyrin repeat subunit A OS=Homo sapiens OX=9606 GN=ANKRD28 PE=1 SV=5	3	3	3			0.451048	-0.43729	0.353958	1.35406	-1.04758	16.4238	17.1551	15.9113	15.8418	16.1234	16.7735
P35555	FBN1_HUMAN Fibrillin-1 OS=Homo sapiens OX=9606 GN=FBN1 PE=1 SV=4	55	55	52			0.450007	-0.158963	0.354808	1.11648	-1.0455	17.6514	18.0991	17.7575	18.0209	17.8965	17.6623
P04083	ANXA1_HUMAN Annexin A1 OS=Homo sapiens OX=9606 GN=ANXA1 PE=1 SV=2	22	22	22			0.449557	0.160919	0.355175	0.894455	1.0446	24.0503	23.6181	24.0031	24.0804	24.1605	24.0327
Q8IYU8	MICU2_HUMAN Calcium uptake protein 2, mitochondrial OS=Homo sapiens OX=9606 GN=MICU2 PE=1 SV=2	3	3	3			0.449512	0.893516	0.355212	0.538301	1.04451	17.5713	15.7817	15.1761	15.5573	17.6784	16.4063
Q06124	PTN11_HUMAN Tyrosine-protein phosphatase non-receptor type 11 OS=Homo sapiens OX=9606 GN=PTPN11 PE=1 SV=3	12	12	12			0.44937	-0.148181	0.355328	1.10817	-1.04423	18.8769	19.0434	19.0361	18.8349	18.7644	19.2436
Q9BRR6	ADPGK_HUMAN ADP-dependent glucokinase OS=Homo sapiens OX=9606 GN=ADPGK PE=1 SV=1	10	10	10			0.448507	-0.315639	0.356035	1.24456	-1.04251	18.1205	18.953	18.0669	17.9132	18.061	18.3291
Q9Y5X3	SNX5_HUMAN Sorting nexin-5 OS=Homo sapiens OX=9606 GN=SNX5 PE=1 SV=1	11	11	11			0.448424	0.286606	0.356103	0.819828	1.04235	18.1317	17.492	17.5371	17.289	17.9679	17.9959
Q9Y394	DHRS7_HUMAN Dehydrogenase/reductase SDR family member 7 OS=Homo sapiens OX=9606 GN=DHRS7 PE=1 SV=1	9	9	9			0.447807	-0.489547	0.35661	1.404	-1.04112	19.0095	20.116	18.5191	18.7065	18.678	18.8527
P62910	RL32_HUMAN 60S ribosomal protein L32 OS=Homo sapiens OX=9606 GN=RPL32 PE=1 SV=2	7	7	7			0.447508	-0.463619	0.356855	1.379	-1.04052	21.7267	22.7253	21.3257	22.0156	21.5331	21.2354
Q99832	TCPH_HUMAN T-complex protein 1 subunit eta OS=Homo sapiens OX=9606 GN=CCT7 PE=1 SV=2	30	30	30			0.447249	0.21898	0.357068	0.859173	1.04	21.5267	21.2529	21.7778	21.864	21.8638	21.3945
P09601	HMOX1_HUMAN Heme oxygenase 1 OS=Homo sapiens OX=9606 GN=HMOX1 PE=1 SV=1	10	10	9			0.447023	0.151648	0.357254	0.900222	1.03955	18.2277	18.0332	18.0112	17.7607	18.2108	18.2008
O43819	SCO2_HUMAN Protein SCO2 homolog, mitochondrial OS=Homo sapiens OX=9606 GN=SCO2 PE=1 SV=3	2	2	2			0.446777	-0.949343	0.357456	1.93099	-1.03906	15.729	17.7462	15.424	14.8535	15.9223	17.3236
Q8TAE8	G45IP_HUMAN Growth arrest and DNA damage-inducible proteins-interacting protein 1 OS=Homo sapiens OX=9606 GN=GADD45GIP1 PE=1 SV=1	4	4	4			0.445794	0.223963	0.358266	0.85621	1.0371	17.0319	16.3461	16.9282	17.0415	17.012	16.9126
Q9Y4W6	AFG32_HUMAN AFG3-like protein 2 OS=Homo sapiens OX=9606 GN=AFG3L2 PE=1 SV=2	8	8	8			0.444951	0.366975	0.358962	0.775407	1.03542	16.8459	16.5691	17.7993	16.724	16.8381	17.0893
O60565	GREM1_HUMAN Gremlin-1 OS=Homo sapiens OX=9606 GN=GREM1 PE=1 SV=1	4	4	4			0.444488	-0.267169	0.359345	1.20344	-1.0345	17.9576	18.0147	17.1352	17.7287	17.7242	17.8752
P61225	RAP2B_HUMAN Ras-related protein Rap-2b OS=Homo sapiens OX=9606 GN=RAP2B PE=1 SV=1	5	5	3			0.444448	1.33871	0.359378	0.395374	1.03442	18.8377	14.6767	18.3361	18.2558	18.5378	18.763
Q99567	NUP88_HUMAN Nuclear pore complex protein Nup88 OS=Homo sapiens OX=9606 GN=NUP88 PE=1 SV=2	7	7	7			0.44347	-0.209666	0.360189	1.15642	-1.03246	17.1704	16.9149	16.6951	17.1194	16.9681	17.4283
Q5T9A4	ATD3B_HUMAN ATPase family AAA domain-containing protein 3B OS=Homo sapiens OX=9606 GN=ATAD3B PE=1 SV=1	15	6	6			0.443396	-0.523299	0.36025	1.43724	-1.03232	18.6451	17.8567	17.1081	18.4427	17.5316	18.5553
Q99439	CNN2_HUMAN Calponin-2 OS=Homo sapiens OX=9606 GN=CNN2 PE=1 SV=4	13	13	12			0.442348	0.315527	0.36112	0.803557	1.03022	21.1115	20.4785	21.6197	21.2852	20.9806	21.0015
O43818	U3IP2_HUMAN U3 small nucleolar RNA-interacting protein 2 OS=Homo sapiens OX=9606 GN=RRP9 PE=1 SV=1	6	6	6			0.440851	-0.768185	0.362367	1.70313	-1.02723	15.9864	18.367	16.9349	16.0704	15.997	16.7855
Q02790	FKBP4_HUMAN Peptidyl-prolyl cis-trans isomerase FKBP4 OS=Homo sapiens OX=9606 GN=FKBP4 PE=1 SV=3	20	20	20			0.439299	-0.220135	0.363665	1.16484	-1.02413	19.6506	20.4234	20.2616	20.222	20.1093	20.0364
Q08211	DHX9_HUMAN ATP-dependent RNA helicase A OS=Homo sapiens OX=9606 GN=DHX9 PE=1 SV=4	34	34	34			0.438902	0.328944	0.363997	0.796119	1.02334	21.0247	19.9762	20.9408	20.9536	20.8536	20.9024
Q5T4S7	UBR4_HUMAN E3 ubiquitin-protein ligase UBR4 OS=Homo sapiens OX=9606 GN=UBR4 PE=1 SV=1	51	51	51			0.438841	-0.423669	0.364048	1.34133	-1.02322	17.8816	18.9387	17.9349	17.5644	17.5695	18.1538
Q99714	HCD2_HUMAN 3-hydroxyacyl-CoA dehydrogenase type-2 OS=Homo sapiens OX=9606 GN=HSD17B10 PE=1 SV=3	12	12	12			0.438766	0.26926	0.364111	0.829745	1.02307	19.7486	18.9973	19.2216	19.5519	19.8638	19.477
Q9UKM7	MA1B1_HUMAN Endoplasmic reticulum mannosyl-oligosaccharide 1,2-alpha-mannosidase OS=Homo sapiens OX=9606 GN=MAN1B1 PE=1 SV=2	8	8	8			0.438742	-0.387429	0.364131	1.30806	-1.02302	17.154	17.7452	16.9174	16.6405	16.9079	17.756
Q9ULC4	MCTS1_HUMAN Malignant T-cell-amplified sequence 1 OS=Homo sapiens OX=9606 GN=MCTS1 PE=1 SV=1	5	5	5			0.438666	0.599262	0.364195	0.660092	1.02287	18.8962	19.2249	20.2047	18.2088	18.573	18.4424
Q9H1H9	KI13A_HUMAN Kinesin-like protein KIF13A OS=Homo sapiens OX=9606 GN=KIF13A PE=1 SV=2	5	5	3			0.438385	0.597897	0.364431	0.660716	1.02231	17.0441	15.7028	15.4905	16.3155	16.2936	15.0162
Q9UKF6	CPSF3_HUMAN Cleavage and polyadenylation specificity factor subunit 3 OS=Homo sapiens OX=9606 GN=CPSF3 PE=1 SV=1	6	6	6			0.438225	-0.926907	0.364565	1.9012	-1.02199	15.689	17.4786	16.1211	15.2215	14.0873	15.978
Q8NFQ8	TOIP2_HUMAN Torsin-1A-interacting protein 2 OS=Homo sapiens OX=9606 GN=TOR1AIP2 PE=1 SV=1	10	9	8			0.438034	-0.876633	0.364725	1.83609	-1.0216	17.9697	20.0564	18.2502	17.261	17.2841	18.8165
P05091	ALDH2_HUMAN Aldehyde dehydrogenase, mitochondrial OS=Homo sapiens OX=9606 GN=ALDH2 PE=1 SV=2	13	12	12			0.43778	0.0820802	0.364939	0.944695	1.0211	18.7103	18.5267	18.5294	18.4072	18.5271	18.5866
P09972	ALDOC_HUMAN Fructose-bisphosphate aldolase C OS=Homo sapiens OX=9606 GN=ALDOC PE=1 SV=2	10	7	7			0.437744	-0.282934	0.364969	1.21667	-1.02103	22.4463	22.3003	21.5153	22.1612	22.0353	22.3843
P62851	RS25_HUMAN 40S ribosomal protein S25 OS=Homo sapiens OX=9606 GN=RPS25 PE=1 SV=1	3	3	3			0.43742	-1.68823	0.365241	3.22261	-1.02038	15.9725	20.6794	21.1388	20.9641	20.6585	21.1909
Q53GT1	KLH22_HUMAN Kelch-like protein 22 OS=Homo sapiens OX=9606 GN=KLHL22 PE=1 SV=2	5	5	5			0.43728	0.387647	0.365359	0.764375	1.0201	16.5412	15.4055	15.5673	15.3881	15.2886	15.4405
P61081	UBC12_HUMAN NEDD8-conjugating enzyme Ubc12 OS=Homo sapiens OX=9606 GN=UBE2M PE=1 SV=1	4	4	4			0.436697	1.18061	0.36585	0.441165	1.01893	17.6749	15.7821	18.7439	19.1253	17.8392	15.8088
P61981	1433G_HUMAN 14-3-3 protein gamma OS=Homo sapiens OX=9606 GN=YWHAG PE=1 SV=2	14	11	11			0.436626	-0.213463	0.36591	1.15947	-1.01879	21.5914	21.2753	21.3591	21.7932	21.3953	21.9177
Q96JJ3	ELMO2_HUMAN Engulfment and cell motility protein 2 OS=Homo sapiens OX=9606 GN=ELMO2 PE=1 SV=2	9	9	9			0.436025	0.7477	0.366416	0.595552	1.01759	18.2589	15.6799	17.5511	17.5777	17.6246	17.934
P21283	VATC1_HUMAN V-type proton ATPase subunit C 1 OS=Homo sapiens OX=9606 GN=ATP6V1C1 PE=1 SV=4	13	13	13			0.435762	-0.176469	0.366638	1.13011	-1.01706	18.873	18.8306	18.5886	18.6818	18.7175	19.1961
P62070	RRAS2_HUMAN Ras-related protein R-Ras2 OS=Homo sapiens OX=9606 GN=RRAS2 PE=1 SV=1	4	4	3			0.435753	0.510261	0.366646	0.702095	1.01704	19.3888	18.4703	20.3802	19.6888	19.5523	19.6314
P61966	AP1S1_HUMAN AP-1 complex subunit sigma-1A OS=Homo sapiens OX=9606 GN=AP1S1 PE=1 SV=1	4	4	3			0.435549	0.9052	0.366818	0.533959	1.01664	18.6863	15.9828	18.6995	18.6397	18.6182	18.666
P14866	HNRPL_HUMAN Heterogeneous nuclear ribonucleoprotein L OS=Homo sapiens OX=9606 GN=HNRNPL PE=1 SV=2	18	18	18			0.435382	-0.156264	0.366959	1.1144	-1.0163	20.3934	20.492	19.9385	20.2469	20.2718	20.3336
P21291	CSRP1_HUMAN Cysteine and glycine-rich protein 1 OS=Homo sapiens OX=9606 GN=CSRP1 PE=1 SV=3	9	9	9			0.435164	-0.778936	0.367144	1.71586	-1.01586	18.8157	20.5767	17.845	18.2814	18.5157	18.6551
Q9UMR2	DD19B_HUMAN ATP-dependent RNA helicase DDX19B OS=Homo sapiens OX=9606 GN=DDX19B PE=1 SV=1	12	3	3			0.435148	-0.595252	0.367157	1.51074	-1.01583	17.2245	17.8706	16.0874	16.3147	16.7277	17.6401
P01009	A1AT_HUMAN Alpha-1-antitrypsin OS=Homo sapiens OX=9606 GN=SERPINA1 PE=1 SV=3	10	10	10			0.434307	-0.153629	0.367869	1.11236	-1.01415	19.5026	19.7369	19.8544	19.8997	19.4422	19.6234
Q8TDB6	DTX3L_HUMAN E3 ubiquitin-protein ligase DTX3L OS=Homo sapiens OX=9606 GN=DTX3L PE=1 SV=1	4	4	4			0.433997	0.440666	0.368132	0.736794	1.01353	16.5628	15.9135	16.5883	15.2842	16.0068	16.6382
O95232	LC7L3_HUMAN Luc7-like protein 3 OS=Homo sapiens OX=9606 GN=LUC7L3 PE=1 SV=2	9	9	9			0.433598	-0.377249	0.36847	1.29886	-1.01273	18.1978	19.0743	17.8831	18.0649	17.8768	17.9502
Q9NPF4	OSGEP_HUMAN Probable tRNA N6-adenosine threonylcarbamoyltransferase OS=Homo sapiens OX=9606 GN=OSGEP PE=1 SV=1	5	5	5			0.433235	0.721675	0.368778	0.606393	1.01201	16.9473	15.1738	16.7086	17.5226	16.933	15.7274
Q7L5N1	CSN6_HUMAN COP9 signalosome complex subunit 6 OS=Homo sapiens OX=9606 GN=COPS6 PE=1 SV=1	11	11	11			0.432932	0.109098	0.369035	0.927168	1.0114	18.6978	18.4248	18.4902	18.6445	18.5567	18.3481
Q86WV6	STING_HUMAN Stimulator of interferon genes protein OS=Homo sapiens OX=9606 GN=STING1 PE=1 SV=1	5	5	5			0.43254	0.531271	0.369369	0.691945	1.01061	17.4585	16.2854	18.2391	17.5378	17.4768	17.7575
Q9Y333	LSM2_HUMAN U6 snRNA-associated Sm-like protein LSm2 OS=Homo sapiens OX=9606 GN=LSM2 PE=1 SV=1	3	3	3			0.432099	-1.31169	0.369744	2.48232	-1.00973	18.5729	18.1658	14.6779	18.8665	18.4769	18.6305
Q01658	NC2B_HUMAN Protein Dr1 OS=Homo sapiens OX=9606 GN=DR1 PE=1 SV=1	2	2	2			0.431678	1.01189	0.370102	0.495896	1.00889	16.9519	14.7632	18.4652	17.529	17.2254	17.3146
P61221	ABCE1_HUMAN ATP-binding cassette sub-family E member 1 OS=Homo sapiens OX=9606 GN=ABCE1 PE=1 SV=1	17	17	17			0.431499	-0.162643	0.370255	1.11934	-1.00853	20.1191	19.8511	19.8054	20.0942	19.8102	20.2773
O75955	FLOT1_HUMAN Flotillin-1 OS=Homo sapiens OX=9606 GN=FLOT1 PE=1 SV=3	14	14	14			0.431386	-0.42706	0.370351	1.34449	-1.0083	18.5803	18.9317	17.5279	18.1215	18.4979	18.834
P0DPI2	GAL3A_HUMAN Glutamine amidotransferase-like class 1 domain-containing protein 3A, mitochondrial OS=Homo sapiens OX=9606 GN=GATD3A PE=1 SV=1;sp	5	5	5			0.430776	0.695327	0.370872	0.617569	1.00708	18.204	15.7542	17.4467	17.2307	17.314	17.8938
Q9Y2J2	E41L3_HUMAN Band 4.1-like protein 3 OS=Homo sapiens OX=9606 GN=EPB41L3 PE=1 SV=2	17	15	14			0.430476	-0.423737	0.371128	1.3414	-1.00648	16.8376	16.907	15.8668	17.4181	17.0323	16.6829
Q9P2R7	SUCB1_HUMAN Succinate--CoA ligase [ADP-forming] subunit beta, mitochondrial OS=Homo sapiens OX=9606 GN=SUCLA2 PE=1 SV=3	4	4	4			0.4299	1.10249	0.371621	0.465712	1.00533	19.0713	19.2715	20.0163	19.7145	19.5355	16.3297
P62701	RS4X_HUMAN 40S ribosomal protein S4, X isoform OS=Homo sapiens OX=9606 GN=RPS4X PE=1 SV=2	12	12	8			0.429803	0.515036	0.371704	0.699775	1.00513	22.1804	20.9342	22.7066	22.5179	22.3522	22.2419
Q9BYD2	RM09_HUMAN 39S ribosomal protein L9, mitochondrial OS=Homo sapiens OX=9606 GN=MRPL9 PE=1 SV=2	4	4	4			0.429571	0.356808	0.371902	0.78089	1.00467	16.3116	15.8508	16.9467	15.924	15.7673	16.1805
P43235	CATK_HUMAN Cathepsin K OS=Homo sapiens OX=9606 GN=CTSK PE=1 SV=1	6	6	6			0.429488	1.03471	0.371973	0.488114	1.0045	18.7221	18.6645	18.0192	15.29	17.6602	17.343
Q16706	MA2A1_HUMAN Alpha-mannosidase 2 OS=Homo sapiens OX=9606 GN=MAN2A1 PE=1 SV=2	17	17	17			0.429018	-0.42602	0.372376	1.34352	-1.00356	17.2552	18.6157	17.6835	17.3228	17.2592	17.5375
P21589	5NTD_HUMAN 5-nucleotidase OS=Homo sapiens OX=9606 GN=NT5E PE=1 SV=1	20	20	20			0.428872	0.348647	0.372501	0.78532	1.00327	20.8299	20.7714	21.3704	20.199	20.3115	20.4955
Q2M389	WASC4_HUMAN WASH complex subunit 4 OS=Homo sapiens OX=9606 GN=WASHC4 PE=1 SV=2	18	18	17			0.428658	-0.298128	0.372685	1.22955	-1.00284	19.3356	19.9346	19.1738	18.9532	19.0841	19.6
Q96QK1	VPS35_HUMAN Vacuolar protein sorting-associated protein 35 OS=Homo sapiens OX=9606 GN=VPS35 PE=1 SV=2	20	20	20			0.428412	-0.288815	0.372896	1.22164	-1.00234	20.023	20.56	19.6224	19.659	19.9147	20.2075
P12955	PEPD_HUMAN Xaa-Pro dipeptidase OS=Homo sapiens OX=9606 GN=PEPD PE=1 SV=3	13	13	13			0.428028	0.160746	0.373226	0.894562	1.00157	19.8202	19.5699	19.9708	20.0521	19.9253	19.6122
P28072	PSB6_HUMAN Proteasome subunit beta type-6 OS=Homo sapiens OX=9606 GN=PSMB6 PE=1 SV=4	4	4	4			0.427352	-0.442143	0.373807	1.35862	-1.00022	18.6758	19.7395	19.6227	18.8154	18.6452	19.7152
Q16891	MIC60_HUMAN MICOS complex subunit MIC60 OS=Homo sapiens OX=9606 GN=IMMT PE=1 SV=1	22	22	22			0.427246	-0.233301	0.373899	1.17552	-1.00001	20.2248	20.5684	19.7196	19.9522	20.062	20.1857
Q14624	ITIH4_HUMAN Inter-alpha-trypsin inhibitor heavy chain H4 OS=Homo sapiens OX=9606 GN=ITIH4 PE=1 SV=4	18	18	16			0.42722	-0.338049	0.373921	1.26405	-0.999954	17.9752	18.3194	18.5603	19.0075	18.8024	19.0251
Q15654	TRIP6_HUMAN Thyroid receptor-interacting protein 6 OS=Homo sapiens OX=9606 GN=TRIP6 PE=1 SV=3	8	8	8			0.426782	-0.5685	0.374298	1.48298	-0.999075	18.6054	19.4882	17.9592	17.8939	18.5809	19.469
Q8IVF2	AHNK2_HUMAN Protein AHNAK2 OS=Homo sapiens OX=9606 GN=AHNAK2 PE=1 SV=2	32	32	31			0.426564	-0.282157	0.374486	1.21601	-0.998638	18.8128	18.6908	17.8885	18.4687	18.3893	18.7775
Q15393	SF3B3_HUMAN Splicing factor 3B subunit 3 OS=Homo sapiens OX=9606 GN=SF3B3 PE=1 SV=4	21	21	21			0.426389	0.289751	0.374637	0.818043	0.998287	19.05	18.8841	19.9175	19.3122	19.4261	19.3281
Q13325	IFIT5_HUMAN Interferon-induced protein with tetratricopeptide repeats 5 OS=Homo sapiens OX=9606 GN=IFIT5 PE=1 SV=1	10	10	10			0.426215	0.465688	0.374787	0.724126	0.997938	18.7453	17.1571	18.2892	18.243	18.4163	18.6536
P48509	CD151_HUMAN CD151 antigen OS=Homo sapiens OX=9606 GN=CD151 PE=1 SV=3	2	2	2			0.425622	-1.16786	0.3753	2.24678	-0.996747	18.7306	18.6167	15.1342	18.5052	18.5428	18.7892
P33991	MCM4_HUMAN DNA replication licensing factor MCM4 OS=Homo sapiens OX=9606 GN=MCM4 PE=1 SV=5	19	19	19			0.425553	-0.526971	0.375359	1.4409	-0.996609	18.5831	18.9443	17.0305	18.072	18.0478	18.226
Q8IY81	SPB1_HUMAN pre-rRNA 2-O-ribose RNA methyltransferase FTSJ3 OS=Homo sapiens OX=9606 GN=FTSJ3 PE=1 SV=2	9	9	9			0.42552	0.758788	0.375388	0.590993	0.996544	17.7293	16.03	18.8344	17.9458	17.84	18.1515
P17844	DDX5_HUMAN Probable ATP-dependent RNA helicase DDX5 OS=Homo sapiens OX=9606 GN=DDX5 PE=1 SV=1	23	17	16			0.424966	-0.299708	0.375867	1.2309	-0.995432	19.4831	20.4211	19.421	19.6722	19.8723	19.5822
P21397	AOFA_HUMAN Amine oxidase [flavin-containing] A OS=Homo sapiens OX=9606 GN=MAOA PE=1 SV=1	10	10	8			0.424956	0.261703	0.375875	0.834103	0.995412	17.892	18.2871	18.662	17.8084	18.3446	18.0179
Q99543	DNJC2_HUMAN DnaJ homolog subfamily C member 2 OS=Homo sapiens OX=9606 GN=DNAJC2 PE=1 SV=4	6	6	6			0.423974	0.439504	0.376726	0.737388	0.993441	16.6334	15.8339	16.5484	16.8868	16.3009	15.4435
P49419	AL7A1_HUMAN Alpha-aminoadipic semialdehyde dehydrogenase OS=Homo sapiens OX=9606 GN=ALDH7A1 PE=1 SV=5	15	15	15			0.423871	0.257375	0.376816	0.836609	0.993234	19.7262	18.8524	19.58	19.5773	19.5349	19.6393
Q9UHG3	PCYOX_HUMAN Prenylcysteine oxidase 1 OS=Homo sapiens OX=9606 GN=PCYOX1 PE=1 SV=3	15	15	15			0.423424	0.176725	0.377204	0.884709	0.992337	19.1033	19.2128	19.2216	19.0447	19.6613	19.1985
Q9UMS4	PRP19_HUMAN Pre-mRNA-processing factor 19 OS=Homo sapiens OX=9606 GN=PRPF19 PE=1 SV=1	12	12	12			0.422639	0.129499	0.377886	0.914149	0.99076	19.8467	19.5607	19.5448	19.7795	19.8738	19.5366
P49768	PSN1_HUMAN Presenilin-1 OS=Homo sapiens OX=9606 GN=PSEN1 PE=1 SV=1	4	4	4			0.422051	0.375747	0.378398	0.770706	0.98958	15.9753	15.9837	16.1013	15.0912	15.2948	15.1694
Q14CX7	NAA25_HUMAN N-alpha-acetyltransferase 25, NatB auxiliary subunit OS=Homo sapiens OX=9606 GN=NAA25 PE=1 SV=1	6	6	6			0.421983	0.30448	0.378457	0.809734	0.989442	18.0192	17.3092	18.3941	18.2661	18.0115	17.936
Q15813	TBCE_HUMAN Tubulin-specific chaperone E OS=Homo sapiens OX=9606 GN=TBCE PE=1 SV=1	12	12	12			0.421256	0.100664	0.379091	0.932604	0.987983	17.708	17.4057	17.573	17.7181	17.6266	17.4818
P17655	CAN2_HUMAN Calpain-2 catalytic subunit OS=Homo sapiens OX=9606 GN=CAPN2 PE=1 SV=6	25	25	25			0.420748	-0.107316	0.379535	1.07722	-0.986961	21.1383	21.3694	20.9918	21.14	21.2895	21.2322
Q15836	VAMP3_HUMAN Vesicle-associated membrane protein 3 OS=Homo sapiens OX=9606 GN=VAMP3 PE=1 SV=3	5	5	3			0.420613	0.662968	0.379653	0.631578	0.986691	19.9666	18.3047	20.6397	20.0918	20.114	20.3349
Q9Y3X0	CCDC9_HUMAN Coiled-coil domain-containing protein 9 OS=Homo sapiens OX=9606 GN=CCDC9 PE=1 SV=1	3	3	3			0.42002	-0.604282	0.380172	1.52022	-0.985499	15.8745	15.9738	15.6093	15.3771	14.0148	15.9605
O00429	DNM1L_HUMAN Dynamin-1-like protein OS=Homo sapiens OX=9606 GN=DNM1L PE=1 SV=2	28	28	28			0.419225	-0.293842	0.380868	1.2259	-0.983901	19.9182	20.6193	19.9134	19.7014	19.559	19.9515
Q13724	MOGS_HUMAN Mannosyl-oligosaccharide glucosidase OS=Homo sapiens OX=9606 GN=MOGS PE=1 SV=5	9	9	9			0.418433	0.168866	0.381564	0.889542	0.982309	19.3674	18.7811	19.1491	18.9808	18.9945	19.2426
O60331	PI51C_HUMAN Phosphatidylinositol 4-phosphate 5-kinase type-1 gamma OS=Homo sapiens OX=9606 GN=PIP5K1C PE=1 SV=2	4	4	4			0.41837	-0.64656	0.381619	1.56543	-0.982183	15.4989	16.9474	15.8991	15.233	14.5153	15.6725
Q9H270	VPS11_HUMAN Vacuolar protein sorting-associated protein 11 homolog OS=Homo sapiens OX=9606 GN=VPS11 PE=1 SV=1	6	6	6			0.418104	0.694778	0.381853	0.617804	0.981646	17.5792	16.5627	17.3781	16.893	15.9144	15.3317
O43583	DENR_HUMAN Density-regulated protein OS=Homo sapiens OX=9606 GN=DENR PE=1 SV=2	7	7	7			0.417888	-0.494232	0.382043	1.40857	-0.981212	19.1318	19.8286	18.1918	18.4263	18.3524	18.9038
P26373	RL13_HUMAN 60S ribosomal protein L13 OS=Homo sapiens OX=9606 GN=RPL13 PE=1 SV=4	8	8	8			0.417317	-0.306005	0.382545	1.23628	-0.980064	20.5032	21.2989	20.4413	21.1155	21.0124	20.4605
P49757	NUMB_HUMAN Protein numb homolog OS=Homo sapiens OX=9606 GN=NUMB PE=1 SV=2	3	3	3			0.417266	-1.12855	0.38259	2.18639	-0.979961	15.2958	18.0391	15.9454	14.3842	15.2022	17.4058
O95479	G6PE_HUMAN GDH/6PGL endoplasmic bifunctional protein OS=Homo sapiens OX=9606 GN=H6PD PE=1 SV=2	14	14	14			0.417151	0.325513	0.382692	0.798015	0.979731	18.7367	17.7025	18.4253	18.5245	18.7699	18.7285
Q9NYL4	FKB11_HUMAN Peptidyl-prolyl cis-trans isomerase FKBP11 OS=Homo sapiens OX=9606 GN=FKBP11 PE=1 SV=1	4	4	4			0.416403	1.24172	0.383351	0.422868	0.978226	19.2936	19.4246	18.5609	18.314	18.85	15.2406
Q5VSL9	STRP1_HUMAN Striatin-interacting protein 1 OS=Homo sapiens OX=9606 GN=STRIP1 PE=1 SV=1	5	5	5			0.416303	-0.48908	0.38344	1.40355	-0.978025	17.1674	17.023	15.5263	16.7992	16.7492	17.088
P78346	RPP30_HUMAN Ribonuclease P protein subunit p30 OS=Homo sapiens OX=9606 GN=RPP30 PE=1 SV=1	5	5	5			0.416036	0.443594	0.383675	0.735301	0.977488	18.2874	17.8554	19.1699	17.7422	17.6863	18.2152
Q9GZY8	MFF_HUMAN Mitochondrial fission factor OS=Homo sapiens OX=9606 GN=MFF PE=1 SV=1	7	7	7			0.415166	0.278238	0.384445	0.824598	0.975737	17.1934	17.0866	17.2881	16.3684	16.6765	16.8682
Q96Q15	SMG1_HUMAN Serine/threonine-protein kinase SMG1 OS=Homo sapiens OX=9606 GN=SMG1 PE=1 SV=3	2	2	2			0.414881	-0.667659	0.384697	1.58849	-0.975162	15.1972	17.0311	15.7438	15.0016	15.9355	16.8467
P10644	KAP0_HUMAN cAMP-dependent protein kinase type I-alpha regulatory subunit OS=Homo sapiens OX=9606 GN=PRKAR1A PE=1 SV=1	9	9	9			0.41473	-0.282828	0.384831	1.21658	-0.974859	19.4842	20.3702	20.1309	19.6398	19.6057	20.0593
Q53FA7	QORX_HUMAN Quinone oxidoreductase PIG3 OS=Homo sapiens OX=9606 GN=TP53I3 PE=1 SV=2	6	6	5			0.414666	0.244959	0.384888	0.84384	0.97473	18.5963	18.3221	19.1053	18.3176	18.3668	18.6939
O15270	SPTC2_HUMAN Serine palmitoyltransferase 2 OS=Homo sapiens OX=9606 GN=SPTLC2 PE=1 SV=1	6	6	6			0.414658	-1.13118	0.384895	2.19038	-0.974713	14.8246	17.865	17.1822	15.5923	16.6862	18.6293
P40261	NNMT_HUMAN Nicotinamide N-methyltransferase OS=Homo sapiens OX=9606 GN=NNMT PE=1 SV=1	9	9	9			0.414597	0.28909	0.384949	0.818418	0.974591	22.106	21.4755	21.9937	21.4929	22.103	22.367
Q9UDY8	MALT1_HUMAN Mucosa-associated lymphoid tissue lymphoma translocation protein 1 OS=Homo sapiens OX=9606 GN=MALT1 PE=1 SV=1	5	5	4			0.4138	0.989463	0.385656	0.503665	0.972986	17.2671	14.8542	17.888	18.1941	18.0445	17.1829
P06132	DCUP_HUMAN Uroporphyrinogen decarboxylase OS=Homo sapiens OX=9606 GN=UROD PE=1 SV=2	8	8	8			0.41366	0.398334	0.38578	0.758734	0.972704	18.8403	17.4297	18.434	18.5357	18.5471	18.6609
P51798	CLCN7_HUMAN H(+)/Cl(-) exchange transporter 7 OS=Homo sapiens OX=9606 GN=CLCN7 PE=1 SV=2	2	2	2			0.413365	0.455046	0.386042	0.729487	0.97211	17.0314	16.0102	16.273	15.4681	16.3988	16.8599
Q08257	QOR_HUMAN Quinone oxidoreductase OS=Homo sapiens OX=9606 GN=CRYZ PE=1 SV=1	9	9	9			0.41316	0.478791	0.386225	0.717579	0.971697	16.6787	15.6982	16.0336	16.8459	17.2516	15.9833
Q9NZL4	HPBP1_HUMAN Hsp70-binding protein 1 OS=Homo sapiens OX=9606 GN=HSPBP1 PE=1 SV=2	8	8	8			0.413063	-0.293596	0.386311	1.22569	-0.971501	17.7408	18.1426	17.8918	17.5534	17.08	17.8974
O15027	SC16A_HUMAN Protein transport protein Sec16A OS=Homo sapiens OX=9606 GN=SEC16A PE=1 SV=4	12	12	12			0.41243	-0.536565	0.386874	1.45051	-0.970226	17.4529	18.5485	16.7377	16.8056	16.961	17.4072
Q9P2X0	DPM3_HUMAN Dolichol-phosphate mannosyltransferase subunit 3 OS=Homo sapiens OX=9606 GN=DPM3 PE=1 SV=2	2	2	2			0.412015	1.05744	0.387244	0.480484	0.96939	17.7905	18.8062	17.5296	15.8784	17.8298	15.2929
P50135	HNMT_HUMAN Histamine N-methyltransferase OS=Homo sapiens OX=9606 GN=HNMT PE=1 SV=1	3	3	3			0.411935	0.436836	0.387316	0.738753	0.96923	16.1092	16.2079	15.8339	14.9548	15.5012	14.9711
P22087	FBRL_HUMAN rRNA 2-O-methyltransferase fibrillarin OS=Homo sapiens OX=9606 GN=FBL PE=1 SV=2	10	10	9			0.411794	-0.254883	0.387441	1.19324	-0.968945	18.6818	19.0683	18.1518	18.4399	18.747	18.837
Q96A33	CCD47_HUMAN Coiled-coil domain-containing protein 47 OS=Homo sapiens OX=9606 GN=CCDC47 PE=1 SV=1	16	16	16			0.410671	0.196421	0.388445	0.872713	0.966683	19.4459	19.3018	19.6543	18.9551	19.1108	19.3648
P43243	MATR3_HUMAN Matrin-3 OS=Homo sapiens OX=9606 GN=MATR3 PE=1 SV=2	23	23	23			0.410287	-0.164159	0.388788	1.12051	-0.965908	20.6946	21.0304	20.5443	20.4691	20.5404	20.7723
Q07955	SRSF1_HUMAN Serine/arginine-rich splicing factor 1 OS=Homo sapiens OX=9606 GN=SRSF1 PE=1 SV=2	9	9	9			0.410049	0.548952	0.389001	0.683516	0.965427	19.5512	18.3052	20.2067	20.1395	19.795	19.4614
P41236	IPP2_HUMAN Protein phosphatase inhibitor 2 OS=Homo sapiens OX=9606 GN=PPP1R2 PE=1 SV=2;sp	5	5	5			0.408458	-0.858978	0.390429	1.81375	-0.96222	15.0893	17.1178	15.4337	15.2688	16.8699	17.5833
Q92520	FAM3C_HUMAN Protein FAM3C OS=Homo sapiens OX=9606 GN=FAM3C PE=1 SV=1	5	5	5			0.408389	0.764781	0.390491	0.588543	0.96208	18.6959	16.8542	19.7819	18.7532	18.4272	19.0034
P36507	MP2K2_HUMAN Dual specificity mitogen-activated protein kinase kinase 2 OS=Homo sapiens OX=9606 GN=MAP2K2 PE=1 SV=1	11	11	8			0.408122	-0.428238	0.390731	1.34559	-0.961543	19.3587	20.1853	19.0273	18.7421	18.8366	19.58
Q5JWF2	GNAS1_HUMAN Guanine nucleotide-binding protein G(s) subunit alpha isoforms XLas OS=Homo sapiens OX=9606 GN=GNAS PE=1 SV=2;sp	9	9	9			0.407591	-0.16883	0.391209	1.12415	-0.960471	19.3928	19.8624	19.5218	19.2839	19.4098	19.6845
Q92890	UFD1_HUMAN Ubiquitin recognition factor in ER-associated degradation protein 1 OS=Homo sapiens OX=9606 GN=UFD1 PE=1 SV=3	7	7	7			0.407509	-1.10713	0.391283	2.15417	-0.960305	17.541	18.8027	14.7862	16.0953	16.9925	17.7431
P60900	PSA6_HUMAN Proteasome subunit alpha type-6 OS=Homo sapiens OX=9606 GN=PSMA6 PE=1 SV=1	10	10	10			0.407497	-0.362965	0.391294	1.28607	-0.960281	19.2477	20.4036	19.4894	19.7442	19.4416	19.1197
Q969S3	ZN622_HUMAN Zinc finger protein 622 OS=Homo sapiens OX=9606 GN=ZNF622 PE=1 SV=1	4	4	4			0.407204	-0.529165	0.391558	1.44309	-0.959689	16.7264	18.5239	17.4302	17.0547	16.8047	16.9702
Q13564	ULA1_HUMAN NEDD8-activating enzyme E1 regulatory subunit OS=Homo sapiens OX=9606 GN=NAE1 PE=1 SV=1	14	14	14			0.407076	0.184535	0.391673	0.879933	0.95943	18.1804	18.1857	18.2244	18.3098	18.3446	17.7003
Q5MNZ6	WIPI3_HUMAN WD repeat domain phosphoinositide-interacting protein 3 OS=Homo sapiens OX=9606 GN=WDR45B PE=1 SV=2	2	2	2			0.406739	-0.659524	0.391977	1.57956	-0.958751	14.6504	16.1494	14.3802	14.6198	15.8909	16.1309
Q6P9B6	MEAK7_HUMAN MTOR-associated protein MEAK7 OS=Homo sapiens OX=9606 GN=MEAK7 PE=1 SV=2	11	11	11			0.405709	0.129532	0.392908	0.914128	0.956672	18.4795	18.3523	18.4017	18.451	18.3354	18.0247
Q12834	CDC20_HUMAN Cell division cycle protein 20 homolog OS=Homo sapiens OX=9606 GN=CDC20 PE=1 SV=2	6	6	6			0.404067	-0.861351	0.394396	1.81674	-0.953355	17.8873	16.7584	15.6473	18.3651	17.569	18.5641
Q01085	TIAR_HUMAN Nucleolysin TIAR OS=Homo sapiens OX=9606 GN=TIAL1 PE=1 SV=1	6	6	5			0.403851	0.427714	0.394593	0.743439	0.952919	18.3162	18.2961	19.335	17.9627	17.863	17.9722
O43432	IF4G3_HUMAN Eukaryotic translation initiation factor 4 gamma 3 OS=Homo sapiens OX=9606 GN=EIF4G3 PE=1 SV=2	19	16	16			0.403251	-0.276232	0.395138	1.21103	-0.951706	17.1526	17.9452	17.6321	17.1246	17.2058	17.7494
P49841	GSK3B_HUMAN Glycogen synthase kinase-3 beta OS=Homo sapiens OX=9606 GN=GSK3B PE=1 SV=2	6	6	6			0.403064	-0.479757	0.395308	1.39451	-0.951328	18.1403	19.3561	17.8218	17.6686	18.2386	18.6153
Q86UL3	GPAT4_HUMAN Glycerol-3-phosphate acyltransferase 4 OS=Homo sapiens OX=9606 GN=GPAT4 PE=1 SV=1	3	3	3			0.402687	-0.614412	0.395652	1.53093	-0.950567	16.5601	16.5977	14.7936	16.1521	16.5895	17.0366
Q9Y4P3	TBL2_HUMAN Transducin beta-like protein 2 OS=Homo sapiens OX=9606 GN=TBL2 PE=1 SV=1	12	12	12			0.402537	-0.234077	0.395788	1.17615	-0.950263	18.7849	19.1943	18.3076	18.5112	18.6836	18.7729
O43660	PLRG1_HUMAN Pleiotropic regulator 1 OS=Homo sapiens OX=9606 GN=PLRG1 PE=1 SV=1	9	9	9			0.402109	-0.177251	0.396179	1.13073	-0.949399	17.1885	17.2963	16.9412	16.9358	17.0982	17.5275
Q92544	TM9S4_HUMAN Transmembrane 9 superfamily member 4 OS=Homo sapiens OX=9606 GN=TM9SF4 PE=1 SV=2	8	8	8			0.402076	0.550525	0.396209	0.682772	0.949331	18.8515	17.236	19.033	18.9613	18.9403	18.9759
P26639	SYTC_HUMAN Threonine--tRNA ligase 1, cytoplasmic OS=Homo sapiens OX=9606 GN=TARS1 PE=1 SV=3	27	27	27			0.401888	0.140514	0.39638	0.907196	0.948952	20.0013	20.01	20.4651	20.1916	20.1715	20.0147
Q9NZ01	TECR_HUMAN Very-long-chain enoyl-CoA reductase OS=Homo sapiens OX=9606 GN=TECR PE=1 SV=1	8	8	8			0.40146	0.409527	0.396771	0.75287	0.948086	19.1957	17.7792	18.8883	18.8919	18.9728	19.1571
Q6NUM9	RETST_HUMAN All-trans-retinol 13,14-reductase OS=Homo sapiens OX=9606 GN=RETSAT PE=1 SV=2	7	7	7			0.401116	-0.411638	0.397085	1.3302	-0.947391	17.1451	18.3267	17.534	16.9129	17.0766	17.7511
Q8WUX9	CHMP7_HUMAN Charged multivesicular body protein 7 OS=Homo sapiens OX=9606 GN=CHMP7 PE=1 SV=1	4	4	4			0.400622	-0.753684	0.397537	1.68609	-0.946391	15.9635	17.7275	15.4154	15.545	15.0459	15.4132
Q9BXW6	OSBL1_HUMAN Oxysterol-binding protein-related protein 1 OS=Homo sapiens OX=9606 GN=OSBPL1A PE=1 SV=2	6	6	6			0.400528	0.52187	0.397623	0.696468	0.946202	16.5251	16.1471	16.0131	15.2685	15.2213	14.7782
Q9NP61	ARFG3_HUMAN ADP-ribosylation factor GTPase-activating protein 3 OS=Homo sapiens OX=9606 GN=ARFGAP3 PE=1 SV=1	13	13	12			0.400465	0.137276	0.397681	0.909234	0.946074	19.1546	19.3359	19.3495	19.0179	19.1611	18.8996
Q96CX2	KCD12_HUMAN BTB/POZ domain-containing protein KCTD12 OS=Homo sapiens OX=9606 GN=KCTD12 PE=1 SV=1	10	10	10			0.400439	1.26633	0.397705	0.415716	0.946021	18.1281	14.0154	18.1702	18.1559	17.4047	17.7328
P55072	TERA_HUMAN Transitional endoplasmic reticulum ATPase OS=Homo sapiens OX=9606 GN=VCP PE=1 SV=4	44	44	44			0.400142	-0.0859458	0.397977	1.06138	-0.945422	22.172	22.0481	21.8869	22.1815	22.0334	22.1204
Q8IXB1	DJC10_HUMAN DnaJ homolog subfamily C member 10 OS=Homo sapiens OX=9606 GN=DNAJC10 PE=1 SV=2	10	10	10			0.399931	0.290724	0.39817	0.817492	0.944994	18.5193	18.0067	19.1127	18.427	18.4698	18.7959
Q96A65	EXOC4_HUMAN Exocyst complex component 4 OS=Homo sapiens OX=9606 GN=EXOC4 PE=1 SV=1	14	14	14			0.399914	-0.374107	0.398186	1.29604	-0.94496	18.2699	19.0589	18.307	17.8299	17.7844	18.5948
Q5T5C0	STXB5_HUMAN Syntaxin-binding protein 5 OS=Homo sapiens OX=9606 GN=STXBP5 PE=1 SV=1	4	4	4			0.399602	-0.748035	0.398472	1.6795	-0.944329	15.3448	15.3601	15.8134	15.2378	14.6345	17.4388
P09417	DHPR_HUMAN Dihydropteridine reductase OS=Homo sapiens OX=9606 GN=QDPR PE=1 SV=2	5	5	5			0.399141	-0.29245	0.398895	1.22472	-0.943394	17.8915	18.7125	17.7003	17.6962	17.9366	17.9971
Q9BY44	EIF2A_HUMAN Eukaryotic translation initiation factor 2A OS=Homo sapiens OX=9606 GN=EIF2A PE=1 SV=3	18	18	18			0.398935	-0.296641	0.399085	1.22828	-0.942978	18.8277	19.7676	19.0131	19.259	18.9934	18.6975
P21796	VDAC1_HUMAN Voltage-dependent anion-selective channel protein 1 OS=Homo sapiens OX=9606 GN=VDAC1 PE=1 SV=2	14	14	14			0.398856	0.276347	0.399157	0.825679	0.942818	21.1578	20.2515	21.0169	21.1777	21.134	21.0505
Q05682	CALD1_HUMAN Caldesmon OS=Homo sapiens OX=9606 GN=CALD1 PE=1 SV=3	27	27	27			0.39845	-0.315511	0.399531	1.24445	-0.941998	21.196	21.9598	20.88	20.869	21.0159	21.2097
Q10713	MPPA_HUMAN Mitochondrial-processing peptidase subunit alpha OS=Homo sapiens OX=9606 GN=PMPCA PE=1 SV=2	10	10	10			0.398439	0.14057	0.399541	0.907161	0.941974	17.4273	17.622	17.449	17.3075	17.6827	17.2077
Q00796	DHSO_HUMAN Sorbitol dehydrogenase OS=Homo sapiens OX=9606 GN=SORD PE=1 SV=4	7	7	7			0.398423	-0.538222	0.399555	1.45218	-0.941943	17.9728	19.1223	17.495	17.2183	17.6081	18.3499
Q58FF8	H90B2_HUMAN Putative heat shock protein HSP 90-beta 2 OS=Homo sapiens OX=9606 GN=HSP90AB2P PE=1 SV=2	12	2	1			0.398338	2.38362	0.399634	0.191628	0.94177	16.2817	16.3535	22.7922	15.5695	20.8323	20.8323
O14980	XPO1_HUMAN Exportin-1 OS=Homo sapiens OX=9606 GN=XPO1 PE=1 SV=1	28	28	28			0.398156	0.105632	0.399801	0.929398	0.941402	20.4528	20.4402	20.7512	20.4019	20.3893	20.4344
Q86TX2	ACOT1_HUMAN Acyl-coenzyme A thioesterase 1 OS=Homo sapiens OX=9606 GN=ACOT1 PE=1 SV=1;sp	12	12	12			0.397846	0.233269	0.400087	0.850705	0.940773	19.2592	19.1059	19.1221	18.4465	18.7381	18.8672
Q7Z6Z7	HUWE1_HUMAN E3 ubiquitin-protein ligase HUWE1 OS=Homo sapiens OX=9606 GN=HUWE1 PE=1 SV=3	52	52	52			0.397765	-0.274211	0.400161	1.20933	-0.940611	18.3236	18.8302	17.895	17.9234	18.0279	18.3156
Q6ZMI0	PPR21_HUMAN Protein phosphatase 1 regulatory subunit 21 OS=Homo sapiens OX=9606 GN=PPP1R21 PE=1 SV=1	4	4	4			0.397527	0.427546	0.400381	0.743525	0.940128	16.393	16.1423	15.3593	15.1447	15.9013	15.0841
P40937	RFC5_HUMAN Replication factor C subunit 5 OS=Homo sapiens OX=9606 GN=RFC5 PE=1 SV=1	4	4	4			0.397091	-0.468922	0.400783	1.38407	-0.939245	14.5947	15.5852	15.624	15.7109	16.0552	16.3844
Q9BX40	LS14B_HUMAN Protein LSM14 homolog B OS=Homo sapiens OX=9606 GN=LSM14B PE=1 SV=1	4	4	4			0.396683	-0.81197	0.401159	1.75561	-0.938418	15.0843	15.2815	16.4986	16.0444	15.0215	17.7144
Q9BQA1	MEP50_HUMAN Methylosome protein 50 OS=Homo sapiens OX=9606 GN=WDR77 PE=1 SV=1	5	5	5			0.396517	-0.355796	0.401313	1.27969	-0.938082	18.137	19.1511	18.7017	18.574	17.9294	18.1104
O14641	DVL2_HUMAN Segment polarity protein dishevelled homolog DVL-2 OS=Homo sapiens OX=9606 GN=DVL2 PE=1 SV=1	2	2	1			0.396472	-0.685841	0.401354	1.60864	-0.937991	16.445	17.3019	15.1992	15.1928	15.486	16.693
Q9Y3B8	ORN_HUMAN Oligoribonuclease, mitochondrial OS=Homo sapiens OX=9606 GN=REXO2 PE=1 SV=3	6	6	6			0.396303	1.34501	0.401511	0.393651	0.937649	16.9979	13.9112	19.1648	17.7445	17.0812	17.5532
P50502	F10A1_HUMAN Hsc70-interacting protein OS=Homo sapiens OX=9606 GN=ST13 PE=1 SV=2;sp	6	6	6			0.396121	0.250738	0.401679	0.840466	0.937281	19.6722	19.0671	19.4022	19.845	19.8468	19.2568
Q9NRX1	PNO1_HUMAN RNA-binding protein PNO1 OS=Homo sapiens OX=9606 GN=PNO1 PE=1 SV=1	3	3	3			0.396028	-0.852572	0.401765	1.80572	-0.937093	17.261	18.7959	15.5335	17.1907	16.8832	16.2489
Q16576	RBBP7_HUMAN Histone-binding protein RBBP7 OS=Homo sapiens OX=9606 GN=RBBP7 PE=1 SV=1	9	9	7			0.395968	0.274827	0.40182	0.826549	0.936971	20.2975	19.7215	19.9974	19.9521	19.5187	19.3156
P18084	ITB5_HUMAN Integrin beta-5 OS=Homo sapiens OX=9606 GN=ITGB5 PE=1 SV=1	8	8	8			0.395865	0.26052	0.401916	0.834787	0.936762	16.6128	16.872	17.3523	17.0159	17.159	16.4547
Q99798	ACON_HUMAN Aconitate hydratase, mitochondrial OS=Homo sapiens OX=9606 GN=ACO2 PE=1 SV=2	24	24	24			0.395237	-0.378942	0.402497	1.30039	-0.93549	19.4885	20.3472	19.0614	19.0176	19.3901	19.7118
Q9BWF3	RBM4_HUMAN RNA-binding protein 4 OS=Homo sapiens OX=9606 GN=RBM4 PE=1 SV=1;sp	4	4	4			0.394719	-0.703358	0.402978	1.62829	-0.934441	16.5972	15.9176	14.7543	17.0737	16.7132	17.1835
Q9H223	EHD4_HUMAN EH domain-containing protein 4 OS=Homo sapiens OX=9606 GN=EHD4 PE=1 SV=1	19	15	15			0.394547	0.493378	0.403137	0.71036	0.93409	19.1202	19.1969	19.2336	19.3152	19.3231	17.6846
P83111	LACTB_HUMAN Serine beta-lactamase-like protein LACTB, mitochondrial OS=Homo sapiens OX=9606 GN=LACTB PE=1 SV=2	9	9	9			0.394166	-0.333352	0.403491	1.25994	-0.933318	18.7975	19.1731	18.2187	18.3542	18.8196	19.3085
Q9UBF2	COPG2_HUMAN Coatomer subunit gamma-2 OS=Homo sapiens OX=9606 GN=COPG2 PE=1 SV=1	12	9	9			0.394075	-0.223682	0.403576	1.16771	-0.933135	16.9712	17.6448	17.0013	16.8202	17.0658	17.2444
P42766	RL35_HUMAN 60S ribosomal protein L35 OS=Homo sapiens OX=9606 GN=RPL35 PE=1 SV=2	3	3	3			0.393869	-1.54593	0.403767	2.91992	-0.932718	14.8393	19.8523	19.9902	19.7016	19.5904	19.5038
Q9BXK5	B2L13_HUMAN Bcl-2-like protein 13 OS=Homo sapiens OX=9606 GN=BCL2L13 PE=1 SV=1	9	9	9			0.393717	-0.526434	0.403909	1.44036	-0.932409	17.5117	17.6925	15.8877	16.8724	17.2156	17.6293
O60684	IMA7_HUMAN Importin subunit alpha-7 OS=Homo sapiens OX=9606 GN=KPNA6 PE=1 SV=1	15	15	9			0.393541	0.0957781	0.404072	0.935767	0.932052	19.0904	19.2327	19.2938	18.9758	19.1197	19.008
Q13501	SQSTM_HUMAN Sequestosome-1 OS=Homo sapiens OX=9606 GN=SQSTM1 PE=1 SV=1	11	11	10			0.393515	-0.16294	0.404096	1.11957	-0.932	20.557	20.4315	20.3172	20.5116	20.5208	20.9407
Q9BTW9	TBCD_HUMAN Tubulin-specific chaperone D OS=Homo sapiens OX=9606 GN=TBCD PE=1 SV=2	16	16	16			0.393116	-0.354844	0.404468	1.27885	-0.93119	18.4085	19.0048	18.0347	17.8098	17.9341	18.6272
Q96C86	DCPS_HUMAN m7GpppX diphosphatase OS=Homo sapiens OX=9606 GN=DCPS PE=1 SV=2	5	5	5			0.392609	-0.405648	0.40494	1.32468	-0.930162	18.5266	18.2937	17.183	17.8517	17.7354	18.5165
O95347	SMC2_HUMAN Structural maintenance of chromosomes protein 2 OS=Homo sapiens OX=9606 GN=SMC2 PE=1 SV=2	9	9	9			0.392511	-0.558636	0.405032	1.47288	-0.929963	18.0964	19.3653	17.7821	17.4964	17.322	18.0148
Q5BKZ1	ZN326_HUMAN DBIRD complex subunit ZNF326 OS=Homo sapiens OX=9606 GN=ZNF326 PE=1 SV=2	9	9	9			0.392344	-0.458837	0.405187	1.37443	-0.929625	16.9615	17.7471	16.3525	16.1941	16.366	17.1153
P36776	LONM_HUMAN Lon protease homolog, mitochondrial OS=Homo sapiens OX=9606 GN=LONP1 PE=1 SV=2	22	22	22			0.391775	0.218476	0.405719	0.859473	0.92847	19.6663	19.9086	19.7991	19.3232	19.584	19.1621
Q8TF05	PP4R1_HUMAN Serine/threonine-protein phosphatase 4 regulatory subunit 1 OS=Homo sapiens OX=9606 GN=PPP4R1 PE=1 SV=1	6	6	6			0.390379	0.636643	0.407025	0.643208	0.925637	16.5983	17.1181	17.9421	15.5663	17.431	17.3771
P51151	RAB9A_HUMAN Ras-related protein Rab-9A OS=Homo sapiens OX=9606 GN=RAB9A PE=1 SV=1	3	3	3			0.390084	-0.34964	0.407301	1.27424	-0.925038	15.8997	17.1706	17.1097	16.758	16.6164	16.7462
Q6ZRP7	QSOX2_HUMAN Sulfhydryl oxidase 2 OS=Homo sapiens OX=9606 GN=QSOX2 PE=1 SV=3	5	5	5			0.390009	-0.243266	0.407372	1.18367	-0.924885	17.3303	17.886	17.7187	17.9696	17.3235	17.2467
Q9NR56	MBNL1_HUMAN Muscleblind-like protein 1 OS=Homo sapiens OX=9606 GN=MBNL1 PE=1 SV=2	3	3	3			0.389487	0.665468	0.407862	0.630484	0.923826	18.3001	15.7611	16.1907	16.5173	16.4626	16.6787
Q8TD16	BICD2_HUMAN Protein bicaudal D homolog 2 OS=Homo sapiens OX=9606 GN=BICD2 PE=1 SV=1	12	12	11			0.389215	-0.719745	0.408117	1.64689	-0.923274	17.1952	17.032	17.8551	17.7593	15.3851	17.8034
Q9BVK6	TMED9_HUMAN Transmembrane emp24 domain-containing protein 9 OS=Homo sapiens OX=9606 GN=TMED9 PE=1 SV=2	8	8	7			0.388591	0.395362	0.408704	0.760299	0.922005	20.1473	19.0142	20.0683	20.484	20.2717	19.803
Q16585	SGCB_HUMAN Beta-sarcoglycan OS=Homo sapiens OX=9606 GN=SGCB PE=1 SV=1	3	3	3			0.388258	-1.2178	0.409018	2.32592	-0.92133	17.0144	18.4473	14.5667	14.8362	14.5904	16.5414
O43175	SERA_HUMAN D-3-phosphoglycerate dehydrogenase OS=Homo sapiens OX=9606 GN=PHGDH PE=1 SV=4	20	20	20			0.387556	0.257035	0.409679	0.836806	0.919903	20.3598	20.5645	20.2173	19.852	20.2654	19.6549
Q13613	MTMR1_HUMAN Myotubularin-related protein 1 OS=Homo sapiens OX=9606 GN=MTMR1 PE=1 SV=4	2	2	2			0.387487	-0.850184	0.409744	1.80273	-0.919762	14.5313	17.0063	15.9002	15.0389	13.8522	14.789
Q14410	GLPK2_HUMAN Glycerol kinase 2 OS=Homo sapiens OX=9606 GN=GK2 PE=2 SV=2	4	2	2			0.387156	1.02442	0.410057	0.491608	0.91909	16.141	15.9052	18.2684	18.1652	17.9098	15.1755
Q96EE3	SEH1_HUMAN Nucleoporin SEH1 OS=Homo sapiens OX=9606 GN=SEH1L PE=1 SV=3	10	10	10			0.386832	-0.453375	0.410363	1.36924	-0.918432	17.4838	18.5631	18.0553	17.2887	16.9159	17.9633
Q13641	TPBG_HUMAN Trophoblast glycoprotein OS=Homo sapiens OX=9606 GN=TPBG PE=1 SV=1	6	6	6			0.386822	-0.155759	0.410372	1.11401	-0.918411	18.9093	18.8556	18.6307	19.1588	19.1178	19.1107
P39687	AN32A_HUMAN Acidic leucine-rich nuclear phosphoprotein 32 family member A OS=Homo sapiens OX=9606 GN=ANP32A PE=1 SV=1	6	6	4			0.386475	-0.260245	0.4107	1.19768	-0.917705	21.0956	21.5501	20.57	20.7287	20.8817	21.0491
Q9BUT1	BDH2_HUMAN 3-hydroxybutyrate dehydrogenase type 2 OS=Homo sapiens OX=9606 GN=BDH2 PE=1 SV=2	5	5	5			0.386394	0.521843	0.410777	0.696482	0.917541	17.3808	16.3064	16.8981	17.6833	18.286	17.0096
Q9GZZ9	UBA5_HUMAN Ubiquitin-like modifier-activating enzyme 5 OS=Homo sapiens OX=9606 GN=UBA5 PE=1 SV=1	6	6	6			0.386102	0.203674	0.411053	0.868336	0.916946	19.2944	18.5764	18.6488	18.8421	18.7062	18.6198
Q9NVE7	PANK4_HUMAN 4-phosphopantetheine phosphatase OS=Homo sapiens OX=9606 GN=PANK4 PE=1 SV=1	5	5	5			0.386016	-0.145751	0.411135	1.10631	-0.916773	16.8057	17.1574	16.6118	16.6934	16.7279	16.7318
P10720	PF4V_HUMAN Platelet factor 4 variant OS=Homo sapiens OX=9606 GN=PF4V1 PE=1 SV=1	4	4	2			0.38589	-1.35029	0.411254	2.54963	-0.916517	18.3107	17.1918	15.2909	20.6235	18.7381	18.5753
P60709	ACTB_HUMAN Actin, cytoplasmic 1 OS=Homo sapiens OX=9606 GN=ACTB PE=1 SV=1	24	2	2			0.384498	0.759764	0.412574	0.590593	0.913686	25.025	22.2496	24.4688	24.8791	24.0906	24.1765
Q15005	SPCS2_HUMAN Signal peptidase complex subunit 2 OS=Homo sapiens OX=9606 GN=SPCS2 PE=1 SV=3	9	9	9			0.38443	-0.428745	0.412639	1.34606	-0.913547	19.4998	20.1487	19.3558	18.9348	18.4997	19.5581
Q8N5M9	JAGN1_HUMAN Protein jagunal homolog 1 OS=Homo sapiens OX=9606 GN=JAGN1 PE=1 SV=1	2	2	2			0.384229	0.607227	0.41283	0.656457	0.913138	18.0712	16.2203	18.2516	18.1787	18.1358	18.2379
Q53T59	H1BP3_HUMAN HCLS1-binding protein 3 OS=Homo sapiens OX=9606 GN=HS1BP3 PE=1 SV=1	7	7	7			0.384185	0.349239	0.412872	0.784998	0.913049	18.7386	17.3635	18.1141	18.0439	18.0239	18.4214
Q9H6B4	CLMP_HUMAN CXADR-like membrane protein OS=Homo sapiens OX=9606 GN=CLMP PE=1 SV=1	3	3	3			0.383789	0.444034	0.413248	0.735076	0.912243	15.669	15.9718	17.339	16.1967	16.5489	16.0563
Q9NYU2	UGGG1_HUMAN UDP-glucose:glycoprotein glucosyltransferase 1 OS=Homo sapiens OX=9606 GN=UGGT1 PE=1 SV=3	43	43	43			0.382136	0.195148	0.414824	0.873483	0.908878	19.7131	19.9858	20.0564	19.4753	19.6976	19.4206
Q8IZL8	PELP1_HUMAN Proline-, glutamic acid- and leucine-rich protein 1 OS=Homo sapiens OX=9606 GN=PELP1 PE=1 SV=2	9	9	9			0.381827	-0.296848	0.415119	1.22846	-0.908249	17.5181	17.9296	16.9361	16.9757	17.0894	17.5289
Q9Y3Y2	CHTOP_HUMAN Chromatin target of PRMT1 protein OS=Homo sapiens OX=9606 GN=CHTOP PE=1 SV=2	5	5	5			0.381746	0.506291	0.415197	0.70403	0.908083	18.5115	18.8654	19.8104	17.7424	18.7628	18.9581
P12277	KCRB_HUMAN Creatine kinase B-type OS=Homo sapiens OX=9606 GN=CKB PE=1 SV=1	7	7	7			0.38122	-0.179092	0.4157	1.13217	-0.907013	17.3314	18.0294	17.7734	17.7653	17.9201	17.7675
Q9H3S7	PTN23_HUMAN Tyrosine-protein phosphatase non-receptor type 23 OS=Homo sapiens OX=9606 GN=PTPN23 PE=1 SV=1	20	20	19			0.380981	-0.463348	0.415929	1.37874	-0.906525	18.4047	19.5259	18.0678	18.2309	17.8471	17.9528
Q9NYB9	ABI2_HUMAN Abl interactor 2 OS=Homo sapiens OX=9606 GN=ABI2 PE=1 SV=1	5	4	4			0.380953	0.313578	0.415956	0.804644	0.906468	15.7163	16.1387	16.5842	15.8381	15.9652	15.3481
P51398	RT29_HUMAN 28S ribosomal protein S29, mitochondrial OS=Homo sapiens OX=9606 GN=DAP3 PE=1 SV=1	6	6	6			0.380082	-0.465104	0.416791	1.38042	-0.904693	18.0553	19.2853	18.1637	17.5718	17.701	18.4582
Q9Y5K8	VATD_HUMAN V-type proton ATPase subunit D OS=Homo sapiens OX=9606 GN=ATP6V1D PE=1 SV=1	3	3	3			0.379655	0.727876	0.417201	0.603792	0.903823	18.599	16.1278	18.0125	18.7929	18.4374	17.9446
Q9Y305	ACOT9_HUMAN Acyl-coenzyme A thioesterase 9, mitochondrial OS=Homo sapiens OX=9606 GN=ACOT9 PE=1 SV=2	13	13	13			0.379533	-0.313285	0.417318	1.24253	-0.903574	19.0586	19.3471	18.2846	18.4541	18.5086	18.9905
P53007	TXTP_HUMAN Tricarboxylate transport protein, mitochondrial OS=Homo sapiens OX=9606 GN=SLC25A1 PE=1 SV=2	5	5	5			0.379181	0.684496	0.417656	0.622223	0.902857	20	20.5677	20.8894	19.337	19.4528	18.384
O75962	TRIO_HUMAN Triple functional domain protein OS=Homo sapiens OX=9606 GN=TRIO PE=1 SV=2	21	21	21			0.378524	-0.739097	0.418289	1.66913	-0.901517	16.5726	17.5702	15.6257	15.3617	16.2806	17.7644
O00161	SNP23_HUMAN Synaptosomal-associated protein 23 OS=Homo sapiens OX=9606 GN=SNAP23 PE=1 SV=1	7	7	7			0.37836	-0.266986	0.418447	1.20329	-0.901183	16.9499	17.0517	17.4815	17.841	17.39	17.7297
P35080	PROF2_HUMAN Profilin-2 OS=Homo sapiens OX=9606 GN=PFN2 PE=1 SV=3	2	2	2			0.378136	1.65016	0.418662	0.318605	0.900725	15.9702	15.3513	19.5043	19.4432	19.1743	14.9038
P45880	VDAC2_HUMAN Voltage-dependent anion-selective channel protein 2 OS=Homo sapiens OX=9606 GN=VDAC2 PE=1 SV=2	9	9	9			0.377857	0.354212	0.418931	0.782297	0.900157	20.2404	18.9826	19.8073	20.2461	20.0856	19.8419
Q6UB35	C1TM_HUMAN Monofunctional C1-tetrahydrofolate synthase, mitochondrial OS=Homo sapiens OX=9606 GN=MTHFD1L PE=1 SV=1	13	13	13			0.377778	0.263133	0.419008	0.833276	0.899995	17.5056	17.6469	17.8173	17.7553	17.7446	16.876
Q9HAU5	RENT2_HUMAN Regulator of nonsense transcripts 2 OS=Homo sapiens OX=9606 GN=UPF2 PE=1 SV=1	4	4	4			0.377603	0.182165	0.419177	0.881379	0.899639	16.3729	15.7841	16.3493	16.0427	15.9402	16.2893
Q9Y606	TRUA_HUMAN tRNA pseudouridine synthase A OS=Homo sapiens OX=9606 GN=PUS1 PE=1 SV=3	5	5	5			0.377579	-0.150787	0.4192	1.11017	-0.89959	17.7794	17.7735	17.8183	17.923	17.3396	17.6932
P46379	BAG6_HUMAN Large proline-rich protein BAG6 OS=Homo sapiens OX=9606 GN=BAG6 PE=1 SV=2	8	8	8			0.376923	-0.248606	0.419833	1.18806	-0.898251	17.8977	17.71	17.9109	17.8404	17.4691	18.4731
Q13510	ASAH1_HUMAN Acid ceramidase OS=Homo sapiens OX=9606 GN=ASAH1 PE=1 SV=5	5	5	5			0.376906	0.958892	0.41985	0.514452	0.898216	18.516	19.6725	19.5025	18.1268	18.7848	16.1275
Q9NVA2	SEP11_HUMAN Septin-11 OS=Homo sapiens OX=9606 GN=SEPTIN11 PE=1 SV=3	14	14	9			0.37654	-0.0949542	0.420204	1.06803	-0.89747	21.3811	21.3453	21.1289	21.2108	21.2371	21.476
P48444	COPD_HUMAN Coatomer subunit delta OS=Homo sapiens OX=9606 GN=ARCN1 PE=1 SV=1	24	24	24			0.37628	-0.291278	0.420455	1.22372	-0.896939	20.601	21.3002	20.3086	20.2306	20.3711	20.6238
Q9UBT2	SAE2_HUMAN SUMO-activating enzyme subunit 2 OS=Homo sapiens OX=9606 GN=UBA2 PE=1 SV=2	15	15	14			0.375995	-0.251935	0.420731	1.1908	-0.896357	18.9179	19.5466	18.6038	18.8245	18.7838	18.6902
Q9NTX5	ECHD1_HUMAN Ethylmalonyl-CoA decarboxylase OS=Homo sapiens OX=9606 GN=ECHDC1 PE=1 SV=2	8	8	8			0.375986	0.392367	0.42074	0.761879	0.896339	18.8754	18.695	19.6414	18.3712	18.1644	18.4378
Q9Y5S9	RBM8A_HUMAN RNA-binding protein 8A OS=Homo sapiens OX=9606 GN=RBM8A PE=1 SV=1	4	4	4			0.375492	-0.651058	0.421219	1.57032	-0.89533	17.9703	17.3694	15.8576	17.4072	17.4456	18.4501
P56182	RRP1_HUMAN Ribosomal RNA processing protein 1 homolog A OS=Homo sapiens OX=9606 GN=RRP1 PE=1 SV=1	4	4	4			0.37516	-0.84198	0.421541	1.79251	-0.894653	17.9678	17.4587	14.9463	17.7477	17.4812	17.7148
P52788	SPSY_HUMAN Spermine synthase OS=Homo sapiens OX=9606 GN=SMS PE=1 SV=2	12	12	12			0.374902	-0.324589	0.421792	1.25231	-0.894125	19.2214	20.023	18.7537	18.9552	19.1389	19.1096
O60216	RAD21_HUMAN Double-strand-break repair protein rad21 homolog OS=Homo sapiens OX=9606 GN=RAD21 PE=1 SV=2	7	7	7			0.374202	-0.485679	0.422472	1.40024	-0.892695	16.5174	15.5683	15.2033	16.2356	14.9228	16.2967
Q9BUF5	TBB6_HUMAN Tubulin beta-6 chain OS=Homo sapiens OX=9606 GN=TUBB6 PE=1 SV=1	26	18	12			0.373132	0.27131	0.423514	0.828567	0.89051	21.4277	20.5625	21.3312	21.601	21.4305	21.2119
Q96K17	BT3L4_HUMAN Transcription factor BTF3 homolog 4 OS=Homo sapiens OX=9606 GN=BTF3L4 PE=1 SV=1	7	7	6			0.372695	-0.60353	0.423941	1.51943	-0.889617	19.0684	20.5068	18.8907	18.3123	18.2884	19.239
P25325	THTM_HUMAN 3-mercaptopyruvate sulfurtransferase OS=Homo sapiens OX=9606 GN=MPST PE=1 SV=3	4	4	4			0.372577	-0.338525	0.424056	1.26446	-0.889376	17.6979	18.8094	17.8072	17.9354	17.7467	17.5227
Q16527	CSRP2_HUMAN Cysteine and glycine-rich protein 2 OS=Homo sapiens OX=9606 GN=CSRP2 PE=1 SV=3	5	5	5			0.371918	-0.256025	0.4247	1.19418	-0.888027	17.3392	17.9141	17.483	17.0471	17.053	17.6821
P05387	RLA2_HUMAN 60S acidic ribosomal protein P2 OS=Homo sapiens OX=9606 GN=RPLP2 PE=1 SV=1	9	9	8			0.371704	-0.197749	0.424909	1.14691	-0.887591	21.4794	21.8703	22.1755	22.1277	21.6647	21.9148
P41091	IF2G_HUMAN Eukaryotic translation initiation factor 2 subunit 3 OS=Homo sapiens OX=9606 GN=EIF2S3 PE=1 SV=3;sp	14	14	14			0.371297	-0.129927	0.425307	1.09424	-0.886759	20.3719	20.235	20.2822	20.3556	20.2559	20.7091
Q9H1I8	ASCC2_HUMAN Activating signal cointegrator 1 complex subunit 2 OS=Homo sapiens OX=9606 GN=ASCC2 PE=1 SV=3	8	8	8			0.371259	-0.309212	0.425345	1.23903	-0.88668	17.105	17.9887	17.9973	17.3493	17.1503	17.8422
Q9Y315	DEOC_HUMAN Deoxyribose-phosphate aldolase OS=Homo sapiens OX=9606 GN=DERA PE=1 SV=2	4	4	4			0.370701	0.393858	0.425892	0.761092	0.885538	15.4056	15.7059	16.4735	16.1595	16.3001	15.1322
Q6P179	ERAP2_HUMAN Endoplasmic reticulum aminopeptidase 2 OS=Homo sapiens OX=9606 GN=ERAP2 PE=1 SV=2	4	4	4			0.370416	-0.870639	0.426171	1.82847	-0.884955	16.1747	18.0531	15.8558	14.9668	14.7974	16.4199
P14550	AK1A1_HUMAN Aldo-keto reductase family 1 member A1 OS=Homo sapiens OX=9606 GN=AKR1A1 PE=1 SV=3	14	14	14			0.369581	-0.319074	0.426991	1.24753	-0.883248	20.1693	20.5796	19.4673	19.5626	19.7879	20.2396
Q9ULX3	NOB1_HUMAN RNA-binding protein NOB1 OS=Homo sapiens OX=9606 GN=NOB1 PE=1 SV=1	2	2	2			0.369488	-0.892166	0.427083	1.85596	-0.883058	14.3051	15.0793	15.4075	14.5226	14.8498	17.6369
Q9NTJ5	SAC1_HUMAN Phosphatidylinositide phosphatase SAC1 OS=Homo sapiens OX=9606 GN=SACM1L PE=1 SV=2	19	19	18			0.36918	0.0412445	0.427386	0.971816	0.882428	18.9202	18.8248	18.7676	18.8243	18.8812	18.7961
P52895	AK1C2_HUMAN Aldo-keto reductase family 1 member C2 OS=Homo sapiens OX=9606 GN=AKR1C2 PE=1 SV=3	12	2	2			0.368937	0.777583	0.427625	0.583343	0.88193	17.8692	17.0875	15.6956	16.5187	17.5658	15.1917
P46821	MAP1B_HUMAN Microtubule-associated protein 1B OS=Homo sapiens OX=9606 GN=MAP1B PE=1 SV=2	75	75	73			0.36886	-0.14976	0.427701	1.10938	-0.881771	20.0746	19.9003	19.6562	19.8576	19.8087	20.2308
Q9Y6A4	CFA20_HUMAN Cilia- and flagella-associated protein 20 OS=Homo sapiens OX=9606 GN=CFAP20 PE=1 SV=1	3	3	3			0.368221	0.793952	0.42833	0.576762	0.880463	15.9721	15.9924	18.3704	15.7995	15.4659	15.6346
Q8IV38	ANKY2_HUMAN Ankyrin repeat and MYND domain-containing protein 2 OS=Homo sapiens OX=9606 GN=ANKMY2 PE=1 SV=1	2	2	2			0.368216	-1.56873	0.428335	2.96643	-0.880453	18.617	19.2226	14.5406	15.2035	15.3556	18.7933
P33908	MA1A1_HUMAN Mannosyl-oligosaccharide 1,2-alpha-mannosidase IA OS=Homo sapiens OX=9606 GN=MAN1A1 PE=1 SV=3	2	2	2			0.368203	0.630101	0.428348	0.646131	0.880428	16.184	16.8976	16.3512	15.112	15.9268	14.5622
Q16537	2A5E_HUMAN Serine/threonine-protein phosphatase 2A 56 kDa regulatory subunit epsilon isoform OS=Homo sapiens OX=9606 GN=PPP2R5E PE=1 SV=1	6	5	5			0.368139	0.970071	0.428411	0.510481	0.880295	15.4613	16.18	18.1821	14.9362	17.7651	17.382
Q96CS3	FAF2_HUMAN FAS-associated factor 2 OS=Homo sapiens OX=9606 GN=FAF2 PE=1 SV=2	10	10	10			0.368009	-0.522669	0.42854	1.43661	-0.88003	19.1016	20.5763	19.9546	19.0534	18.6089	19.6035
O15260	SURF4_HUMAN Surfeit locus protein 4 OS=Homo sapiens OX=9606 GN=SURF4 PE=1 SV=3	4	4	4			0.367958	0.236325	0.42859	0.848905	0.879926	22.4421	22.6415	23.1452	22.5035	22.4537	22.187
Q969V3	NCLN_HUMAN Nicalin OS=Homo sapiens OX=9606 GN=NCLN PE=1 SV=2	9	9	9			0.367821	0.11445	0.428725	0.923734	0.879645	18.8103	18.7189	19.1776	18.8849	18.8364	18.8771
O75818	RPP40_HUMAN Ribonuclease P protein subunit p40 OS=Homo sapiens OX=9606 GN=RPP40 PE=1 SV=3	4	4	4			0.367787	-0.292891	0.428759	1.22509	-0.879576	15.7469	15.8999	15.3825	15.8883	16.2874	16.5073
Q8WXF1	PSPC1_HUMAN Paraspeckle component 1 OS=Homo sapiens OX=9606 GN=PSPC1 PE=1 SV=1	9	9	9			0.367065	0.424145	0.429472	0.74528	0.878097	17.597	16.1188	17.329	17.5666	17.5564	17.5247
P23381	SYWC_HUMAN Tryptophan--tRNA ligase, cytoplasmic OS=Homo sapiens OX=9606 GN=WARS1 PE=1 SV=2	22	22	22			0.366996	-0.246009	0.42954	1.18592	-0.877954	21.1634	21.664	20.7812	20.7786	20.9092	21.1492
Q7Z7E8	UB2Q1_HUMAN Ubiquitin-conjugating enzyme E2 Q1 OS=Homo sapiens OX=9606 GN=UBE2Q1 PE=1 SV=1	4	4	4			0.366977	0.451782	0.429559	0.731139	0.877916	21.0315	20.7836	22.2825	21.9781	21.9365	21.1335
Q13772	NCOA4_HUMAN Nuclear receptor coactivator 4 OS=Homo sapiens OX=9606 GN=NCOA4 PE=1 SV=1	2	2	2			0.366876	-0.627993	0.429659	1.54541	-0.877709	15.0803	15.4493	15.1507	14.3439	14.3246	16.6464
Q9NR28	DBLOH_HUMAN Diablo homolog, mitochondrial OS=Homo sapiens OX=9606 GN=DIABLO PE=1 SV=1	7	7	7			0.366116	0.232073	0.430412	0.851411	0.876152	17.5958	17.305	18.1619	17.4057	17.4158	17.7666
P31939	PUR9_HUMAN Bifunctional purine biosynthesis protein PURH OS=Homo sapiens OX=9606 GN=ATIC PE=1 SV=3	27	27	27			0.366071	0.0794042	0.430456	0.946448	0.87606	20.9513	20.8294	20.772	20.7233	20.7092	20.6416
O95396	MOCS3_HUMAN Adenylyltransferase and sulfurtransferase MOCS3 OS=Homo sapiens OX=9606 GN=MOCS3 PE=1 SV=1	2	2	2			0.365822	-0.755418	0.430703	1.68812	-0.87555	16.9434	17.0659	14.892	16.5482	14.8416	15.3291
P60983	GMFB_HUMAN Glia maturation factor beta OS=Homo sapiens OX=9606 GN=GMFB PE=1 SV=2	3	3	3			0.365748	0.902581	0.430776	0.534929	0.875397	18.4538	15.66	19.0177	18.7721	18.229	18.5607
Q86V48	LUZP1_HUMAN Leucine zipper protein 1 OS=Homo sapiens OX=9606 GN=LUZP1 PE=1 SV=2	11	11	11			0.365153	1.25364	0.431367	0.419389	0.874177	19.1033	18.537	18.4556	19.2917	18.7303	14.6995
Q9UJU6	DBNL_HUMAN Drebrin-like protein OS=Homo sapiens OX=9606 GN=DBNL PE=1 SV=1	14	14	14			0.364701	0.317522	0.431816	0.802447	0.87325	20.0455	19.0417	20.1064	20.2691	19.9906	19.8791
O60716	CTND1_HUMAN Catenin delta-1 OS=Homo sapiens OX=9606 GN=CTNND1 PE=1 SV=1	22	22	22			0.364031	-0.251805	0.432483	1.1907	-0.871876	18.4855	19.1168	18.6289	18.2004	18.3739	18.9264
Q15555	MARE2_HUMAN Microtubule-associated protein RP/EB family member 2 OS=Homo sapiens OX=9606 GN=MAPRE2 PE=1 SV=1	5	5	5			0.363669	-0.458395	0.432844	1.37401	-0.871134	17.7515	19.4103	18.1529	17.6993	17.9661	18.136
P05114	HMGN1_HUMAN Non-histone chromosomal protein HMG-14 OS=Homo sapiens OX=9606 GN=HMGN1 PE=1 SV=3	6	6	6			0.363473	-0.538315	0.433039	1.45228	-0.870732	18.8725	20.3945	18.8013	18.3106	18.5054	19.0891
P82673	RT35_HUMAN 28S ribosomal protein S35, mitochondrial OS=Homo sapiens OX=9606 GN=MRPS35 PE=1 SV=1	4	4	4			0.363088	-0.733806	0.433423	1.66302	-0.869941	17.0155	16.4629	15.6944	17.8113	17.7914	18.4285
Q9NZM5	NOP53_HUMAN Ribosome biogenesis protein NOP53 OS=Homo sapiens OX=9606 GN=NOP53 PE=1 SV=2	2	2	2			0.362494	-0.174559	0.434016	1.12862	-0.868723	15.8222	15.5531	15.5276	15.6743	15.1851	15.8312
Q9UBC2	EP15R_HUMAN Epidermal growth factor receptor substrate 15-like 1 OS=Homo sapiens OX=9606 GN=EPS15L1 PE=1 SV=1	8	8	8			0.36231	-0.22064	0.4342	1.16525	-0.868344	17.95	17.7138	17.1258	17.6818	17.6114	17.9535
O00754	MA2B1_HUMAN Lysosomal alpha-mannosidase OS=Homo sapiens OX=9606 GN=MAN2B1 PE=1 SV=3	12	12	11			0.361994	0.562288	0.434516	0.677227	0.867697	18.8238	16.6257	18.379	18.2451	17.5864	18.2316
O96008	TOM40_HUMAN Mitochondrial import receptor subunit TOM40 homolog OS=Homo sapiens OX=9606 GN=TOMM40 PE=1 SV=1	5	5	5			0.361875	0.747133	0.434635	0.595786	0.867452	17.2989	16.2513	16.6726	17.9424	17.594	15.1303
Q9HAU4	SMUF2_HUMAN E3 ubiquitin-protein ligase SMURF2 OS=Homo sapiens OX=9606 GN=SMURF2 PE=1 SV=1	2	2	2			0.361735	-0.343911	0.434775	1.26919	-0.867164	15.7151	17.1173	16.2596	15.9911	16.2258	16.1239
P61011	SRP54_HUMAN Signal recognition particle 54 kDa protein OS=Homo sapiens OX=9606 GN=SRP54 PE=1 SV=1	15	15	15			0.361667	-0.344799	0.434844	1.26997	-0.867025	18.9269	19.4537	18.4178	18.3984	18.1136	18.6406
Q15165	PON2_HUMAN Serum paraoxonase/arylesterase 2 OS=Homo sapiens OX=9606 GN=PON2 PE=1 SV=4	6	6	6			0.361399	1.06153	0.435112	0.479124	0.866474	17.9765	18.4022	18.1878	14.703	18.4353	18.3096
O75410	TACC1_HUMAN Transforming acidic coiled-coil-containing protein 1 OS=Homo sapiens OX=9606 GN=TACC1 PE=1 SV=2	12	12	11			0.361181	-0.26251	0.43533	1.19956	-0.866026	18.1195	19.0153	18.343	18.0138	18.1294	18.3503
P38117	ETFB_HUMAN Electron transfer flavoprotein subunit beta OS=Homo sapiens OX=9606 GN=ETFB PE=1 SV=3	5	5	5			0.360964	0.260342	0.435548	0.83489	0.86558	20.1343	19.181	19.4924	19.5397	19.8718	19.9969
Q8N1F7	NUP93_HUMAN Nuclear pore complex protein Nup93 OS=Homo sapiens OX=9606 GN=NUP93 PE=1 SV=2	17	17	17			0.36095	-0.199022	0.435562	1.14792	-0.865551	18.9804	18.7876	18.3347	18.6313	18.5907	19.084
Q0VDG4	SCRN3_HUMAN Secernin-3 OS=Homo sapiens OX=9606 GN=SCRN3 PE=1 SV=1	3	3	3			0.360941	1.39768	0.435571	0.379539	0.865533	18.8856	15.0796	15.5215	18.675	18.5655	15.0251
P60660	MYL6_HUMAN Myosin light polypeptide 6 OS=Homo sapiens OX=9606 GN=MYL6 PE=1 SV=2	8	8	6			0.360309	0.413105	0.436205	0.751005	0.864236	22.4923	21.8503	23.2098	23.3028	23.0846	22.3942
P20020	AT2B1_HUMAN Plasma membrane calcium-transporting ATPase 1 OS=Homo sapiens OX=9606 GN=ATP2B1 PE=1 SV=4	26	15	14			0.359729	-0.327227	0.436788	1.2546	-0.863044	20.0475	20.3814	19.0452	19.5845	19.6387	19.7473
Q96GD4	AURKB_HUMAN Aurora kinase B OS=Homo sapiens OX=9606 GN=AURKB PE=1 SV=3	6	6	6			0.359718	-1.91745	0.436799	3.77755	-0.863021	19.1185	20.3924	14.7616	14.8308	15.012	19.4212
Q15056	IF4H_HUMAN Eukaryotic translation initiation factor 4H OS=Homo sapiens OX=9606 GN=EIF4H PE=1 SV=5	5	5	5			0.359423	1.22239	0.437096	0.428572	0.862414	19.0645	15.6761	19.7958	20.3292	19.9138	19.1018
Q9UIG0	BAZ1B_HUMAN Tyrosine-protein kinase BAZ1B OS=Homo sapiens OX=9606 GN=BAZ1B PE=1 SV=2	6	6	6			0.359269	-0.932788	0.437251	1.90896	-0.862097	15.4051	17.0755	15.5708	14.101	14.8562	17.454
Q15257	PTPA_HUMAN Serine/threonine-protein phosphatase 2A activator OS=Homo sapiens OX=9606 GN=PTPA PE=1 SV=3	8	8	8			0.35897	-0.410786	0.437552	1.32941	-0.861483	19.9461	20.8784	19.2489	19.6226	19.6182	19.5445
O75874	IDHC_HUMAN Isocitrate dehydrogenase [NADP] cytoplasmic OS=Homo sapiens OX=9606 GN=IDH1 PE=1 SV=2	15	15	15			0.358811	0.092797	0.437713	0.937703	0.861158	21.0209	21.2147	21.2236	20.9143	21.1898	21.0269
O15400	STX7_HUMAN Syntaxin-7 OS=Homo sapiens OX=9606 GN=STX7 PE=1 SV=4	7	7	7			0.358551	0.318401	0.437975	0.801958	0.860623	19.14	18.006	18.5835	19.0681	19.1293	18.8235
Q99615	DNJC7_HUMAN DnaJ homolog subfamily C member 7 OS=Homo sapiens OX=9606 GN=DNAJC7 PE=1 SV=2	14	14	14			0.357972	0.39532	0.438559	0.760321	0.859431	18.2108	16.7394	18.0113	18.0833	17.8812	18.0947
Q14161	GIT2_HUMAN ARF GTPase-activating protein GIT2 OS=Homo sapiens OX=9606 GN=GIT2 PE=1 SV=2	6	6	5			0.357949	0.625123	0.438582	0.648364	0.859384	16.34	15.9474	18.1367	16.3605	17.3445	17.6378
Q567U6	CCD93_HUMAN Coiled-coil domain-containing protein 93 OS=Homo sapiens OX=9606 GN=CCDC93 PE=1 SV=2	7	7	7			0.35793	-0.351002	0.438601	1.27545	-0.859346	17.3057	17.3274	16.1317	16.8322	16.3574	16.6882
P26572	MGAT1_HUMAN Alpha-1,3-mannosyl-glycoprotein 2-beta-N-acetylglucosaminyltransferase OS=Homo sapiens OX=9606 GN=MGAT1 PE=1 SV=2	5	5	5			0.357337	-1.10536	0.439201	2.15153	-0.858125	18.0095	15.5559	14.746	17.5784	15.2297	18.1671
Q9UBI1	COMD3_HUMAN COMM domain-containing protein 3 OS=Homo sapiens OX=9606 GN=COMMD3 PE=1 SV=1	4	4	4			0.356365	-0.526345	0.440185	1.44028	-0.856125	15.0812	16.5296	16.9744	17.0102	16.7581	16.8529
[truncated: 1,348 more rows]
