# Supplementary material for: High-Throughput Proteomic Analysis of Human Dermal Fibroblast Response to Different Blood Derivatives: Autologous Topical Serum Derived from Plasma Rich in Growth Factors (PRGF) versus Leukocyte- and Platelet-Rich Plasma (L-PRP)
Source: Biomolecules. 2022 Jul 19;12(7):1002. doi: 10.3390/biom12071002 (PMC9313262; doi:10.3390/biom12071002)
Supplement: Supplementary file 1 [file biomolecules-12-01002-s001.zip › Supplementary File S2.xlsx]

## Sheet: Gene Ontology
Category	Term	Count	%	p value	-log(p value)	Genes	List Total	Pop Hits	Pop Total	Fold Enrichment	Bonferroni	Benjamini	FDR
GOTERM_BP_DIRECT	GO:0006957~complement activation, alternative pathway	6	2.29885	8.04413e-07	6.09452	P01031, P02748, P10643, P07358, P01024, P07357	250	13	16792	31.0006	0.00125811	0.00125891	0.00124684
GOTERM_BP_DIRECT	GO:0030449~regulation of complement activation	7	2.68199	4.40977e-06	5.35558	P04004, P01031, P02748, P10643, P07358, P01024, P07357	250	30	16792	15.6725	0.00687755	0.00345065	0.00341757
GOTERM_BP_DIRECT	GO:0002576~platelet degranulation	10	3.83142	2.23998e-05	4.64976	Q06481, Q13201, P00747, P21926, P0DP25, O14498, P62328, P05121, P04275, P00441	250	103	16792	6.52117	0.0344488	0.0116852	0.0115732
GOTERM_BP_DIRECT	GO:0010951~negative regulation of endopeptidase activity	10	3.83142	8.00374e-05	4.09671	P04004, Q06481, P19823, P01031, P50453, P04080, P08519, P05120, P05121, P01024	250	121	16792	5.55107	0.117736	0.0313146	0.0310145
GOTERM_BP_DIRECT	GO:0001649~osteoblast differentiation	9	3.44828	0.000157976	3.80141	Q7KZF4, P02452, O75326, Q9BZE4, Q9NR30, P24821, Q9BQG0, P51659, P29317	250	104	16792	5.81262	0.219056	0.0463421	0.045898
GOTERM_BP_DIRECT	GO:0007155~cell adhesion	19	7.27969	0.00017767	3.75039	P04004, P02452, Q13201, P78536, P14209, P55287, Q13308, Q9Y4K0, O60711, P17301, P39059, P21926, Q9HBI1, O15357, O14498, P24821, Q99715, P04275, Q14254	250	459	16792	2.78037	0.242762	0.0463421	0.045898
GOTERM_BP_DIRECT	GO:0098609~cell-cell adhesion	14	5.36398	0.000213158	3.6713	Q7KZF4, Q96TA1, P13639, Q8WWM7, P30041, Q9NQW6, Q01082, Q04637, P42224, Q02878, Q8N392, Q99497, O95817, P29317	250	271	16792	3.46993	0.283679	0.047656	0.0471992
GOTERM_BP_DIRECT	GO:0097421~liver regeneration	5	1.91571	0.000837341	3.0771	P04004, P24385, P62834, Q13243, O14965	250	29	16792	11.5807	0.730446	0.131661	0.130399
GOTERM_BP_DIRECT	GO:0042542~response to hydrogen peroxide	6	2.29885	0.000927602	3.03264	P02452, P42224, P13639, P68871, P69905, P00441	250	51	16792	7.90212	0.765985	0.131661	0.130399
GOTERM_BP_DIRECT	GO:0007052~mitotic spindle organization	5	1.91571	0.000955013	3.01999	Q14204, P33981, P14635, O14965, P52732	250	30	16792	11.1947	0.775821	0.131661	0.130399
GOTERM_BP_DIRECT	GO:0001501~skeletal system development	9	3.44828	0.00100954	2.99588	P02452, P02461, Q13428, P55287, P08123, P29317, P07686, Q99715, O75173	250	137	16792	4.4125	0.794175	0.131661	0.130399
GOTERM_BP_DIRECT	GO:0006413~translational initiation	9	3.44828	0.00100954	2.99588	Q04637, Q13347, Q02878, O60841, P25398, P11940, Q14152, P18124, P46777	250	137	16792	4.4125	0.794175	0.131661	0.130399
GOTERM_BP_DIRECT	GO:0042060~wound healing	7	2.68199	0.00120373	2.91947	P02461, Q96PD2, P09493, P24821, P07585, Q13308, P05120	250	80	16792	5.8772	0.848166	0.14491	0.143521
GOTERM_BP_DIRECT	GO:0007596~blood coagulation	10	3.83142	0.0017362	2.7604	P02452, Q03405, P17301, Q13201, P00747, P68871, P08123, Q9NZN3, Q9NZN4, P04275	250	184	16792	3.65043	0.934093	0.194082	0.192222
GOTERM_BP_DIRECT	GO:0000184~nuclear-transcribed mRNA catabolic process, nonsense-mediated decay	8	3.06513	0.00198568	2.70209	P62495, Q04637, Q02878, P25398, P11940, P18124, P46777, Q15287	250	119	16792	4.5155	0.955429	0.203827	0.201873
GOTERM_BP_DIRECT	GO:0001523~retinoid metabolic process	6	2.29885	0.00208385	2.68113	P35052, P04114, P42330, P02649, P06727, Q04828	250	61	16792	6.60669	0.961789	0.203827	0.201873
GOTERM_BP_DIRECT	GO:0042157~lipoprotein metabolic process	5	1.91571	0.00234467	2.62992	P04114, P02649, P06727, P08519, Q9BQE5	250	38	16792	8.83789	0.974618	0.20959	0.207582
GOTERM_BP_DIRECT	GO:0030199~collagen fibril organization	5	1.91571	0.00258262	2.58794	P02452, P02461, P08123, Q99715, Q9Y4K0	250	39	16792	8.61128	0.982526	0.20959	0.207582
GOTERM_BP_DIRECT	GO:0009116~nucleoside metabolic process	4	1.53257	0.00261857	2.58194	Q13126, P11172, P60891, Q06203	250	19	16792	14.1406	0.983484	0.20959	0.207582
GOTERM_BP_DIRECT	GO:0030198~extracellular matrix organization	10	3.83142	0.00267847	2.57211	P04004, P02452, P17301, P02461, Q76M96, P08123, P24821, P07585, P05121, P04275	250	196	16792	3.42694	0.984966	0.20959	0.207582
GOTERM_BP_DIRECT	GO:0042744~hydrogen peroxide catabolic process	4	1.53257	0.0030472	2.5161	P68871, P06727, P30041, P69905	250	20	16792	13.4336	0.991572	0.227089	0.224913
GOTERM_BP_DIRECT	GO:0019835~cytolysis	4	1.53257	0.00351647	2.45389	P01031, P10643, P07358, P07357	250	21	16792	12.7939	0.995966	0.239273	0.23698
GOTERM_BP_DIRECT	GO:0042730~fibrinolysis	4	1.53257	0.00351647	2.45389	Q03405, P00747, P05120, P05121	250	21	16792	12.7939	0.995966	0.239273	0.23698
GOTERM_BP_DIRECT	GO:0006364~rRNA processing	10	3.83142	0.00475445	2.3229	Q02878, P25398, Q9NR30, P18124, Q9Y3B9, Q9Y2P8, P46777, Q9H583, Q9NY93, O75691	250	214	16792	3.13869	0.999423	0.31003	0.307058
GOTERM_BP_DIRECT	GO:0042493~response to drug	12	4.5977	0.00582641	2.2346	P02452, P42224, P17301, P24385, P78536, P40939, P09382, Q01581, P14635, P50416, P00441, P11387	250	304	16792	2.65137	0.999893	0.364733	0.361237
GOTERM_BP_DIRECT	GO:0006898~receptor-mediated endocytosis	9	3.44828	0.00671445	2.17299	P04114, P04004, P68871, P50570, P02649, Q92598, P58215, P69905, Q9Y4K0	250	186	16792	3.25006	0.999974	0.397225	0.393418
GOTERM_BP_DIRECT	GO:0007018~microtubule-based movement	6	2.29885	0.007071	2.15052	Q9H0H5, Q14204, Q9NZ32, O95782, Q9BW19, P52732	250	81	16792	4.97541	0.999985	0.397225	0.393418
GOTERM_BP_DIRECT	GO:0042158~lipoprotein biosynthetic process	3	1.14943	0.00736072	2.13308	P04114, P02649, P06727	250	9	16792	22.3893	0.99999	0.397225	0.393418
GOTERM_BP_DIRECT	GO:0043589~skin morphogenesis	3	1.14943	0.00736072	2.13308	P02452, P17301, P08123	250	9	16792	22.3893	0.99999	0.397225	0.393418
GOTERM_BP_DIRECT	GO:0050766~positive regulation of phagocytosis	4	1.53257	0.00885573	2.05278	P26022, P50570, P62834, P01024	250	29	16792	9.26455	0.999999	0.45998	0.455571
GOTERM_BP_DIRECT	GO:0034063~stress granule assembly	3	1.14943	0.00911142	2.04041	Q14204, Q8WWM7, Q8N543	250	10	16792	20.1504	0.999999	0.45998	0.455571
GOTERM_BP_DIRECT	GO:0009612~response to mechanical stimulus	5	1.91571	0.0113555	1.94479	P42224, P02461, P24821, P07585, P14635	250	59	16792	5.6922	1	0.555357	0.550034
GOTERM_BP_DIRECT	GO:0030195~negative regulation of blood coagulation	3	1.14943	0.0131052	1.88255	P04004, P02649, P05121	250	12	16792	16.792	1	0.621506	0.615549
GOTERM_BP_DIRECT	GO:0030574~collagen catabolic process	5	1.91571	0.0149731	1.82469	P02452, P02461, P39059, P08123, Q99715	250	64	16792	5.2475	1	0.668352	0.661946
GOTERM_BP_DIRECT	GO:0006369~termination of RNA polymerase II transcription	5	1.91571	0.0149731	1.82469	P84103, P62318, Q05048, Q13243, Q15287	250	64	16792	5.2475	1	0.668352	0.661946
GOTERM_BP_DIRECT	GO:0006958~complement activation, classical pathway	6	2.29885	0.0159522	1.79718	P01031, P02748, P10643, P07358, P01024, P07357	250	99	16792	4.07079	1	0.668352	0.661946
GOTERM_BP_DIRECT	GO:0006446~regulation of translational initiation	4	1.53257	0.0160423	1.79473	Q04637, Q13347, O60841, Q14152	250	36	16792	7.46311	1	0.668352	0.661946
GOTERM_BP_DIRECT	GO:0016310~phosphorylation	6	2.29885	0.016595	1.78002	P54886, Q15126, Q9UHJ6, P60891, Q9UGP4, P11387	250	100	16792	4.03008	1	0.668352	0.661946
GOTERM_BP_DIRECT	GO:0051260~protein homooligomerization	8	3.06513	0.0166554	1.77844	O75381, P06748, Q9BVL2, Q9NZN3, P50416, P04275, Q04828, O96011	250	177	16792	3.03584	1	0.668352	0.661946
GOTERM_BP_DIRECT	GO:0070208~protein heterotrimerization	3	1.14943	0.0177211	1.75151	P02452, P08123, Q9BVL2	250	14	16792	14.3931	1	0.676428	0.669944
GOTERM_BP_DIRECT	GO:0010812~negative regulation of cell-substrate adhesion	3	1.14943	0.0177211	1.75151	P02452, P00747, P09382	250	14	16792	14.3931	1	0.676428	0.669944
GOTERM_BP_DIRECT	GO:0006695~cholesterol biosynthetic process	4	1.53257	0.0185499	1.73166	Q15126, P06727, Q01581, P62633	250	38	16792	7.07032	1	0.691206	0.684581
GOTERM_BP_DIRECT	GO:0098869~cellular oxidant detoxification	5	1.91571	0.0201805	1.69507	P68871, P02649, Q99497, P30041, P69905	250	70	16792	4.79771	1	0.720249	0.713345
GOTERM_BP_DIRECT	GO:0033627~cell adhesion mediated by integrin	3	1.14943	0.0202498	1.69358	P04004, P17301, P78536	250	15	16792	13.4336	1	0.720249	0.713345
GOTERM_BP_DIRECT	GO:0007051~spindle organization	3	1.14943	0.0229192	1.6398	P33981, O14965, P52732	250	16	16792	12.594	1	0.79708	0.78944
GOTERM_BP_DIRECT	GO:0019083~viral transcription	6	2.29885	0.02568	1.59041	Q02878, P25398, Q9BVL2, Q8NFH4, P18124, P46777	250	112	16792	3.59829	1	0.873678	0.865304
GOTERM_BP_DIRECT	GO:0006461~protein complex assembly	6	2.29885	0.0292965	1.53318	O60711, Q9BYG3, O75381, P17096, P14635, P30154	250	116	16792	3.47421	1	0.940213	0.931201
GOTERM_BP_DIRECT	GO:0071379~cellular response to prostaglandin stimulus	2	0.766284	0.029438	1.53109	P04114, P42330	250	2	16792	67.168	1	0.940213	0.931201
GOTERM_BP_DIRECT	GO:0002940~tRNA N2-guanine methylation	2	0.766284	0.029438	1.53109	Q9NXH9, Q7Z2T5	250	2	16792	67.168	1	0.940213	0.931201
GOTERM_BP_DIRECT	GO:0071230~cellular response to amino acid stimulus	4	1.53257	0.0323721	1.48983	P02452, P02461, P08123, P26358	250	47	16792	5.71643	1	1	0.991049
GOTERM_BP_DIRECT	GO:0016032~viral process	10	3.83142	0.0345265	1.46185	Q7KZF4, Q04637, Q9H2J4, P06748, P08670, P04439, Q9BVL2, Q8NFH4, P29317, P11387	250	299	16792	2.24642	1	1	0.991049
GOTERM_BP_DIRECT	GO:0051301~cell division	11	4.21456	0.0364405	1.43842	P24385, P49916, Q08J23, Q8NFH4, Q16763, P14635, Q9Y6A5, Q9BW19, O14965, P52732, Q96EA4	250	350	16792	2.11099	1	1	0.991049
GOTERM_BP_DIRECT	GO:0031124~mRNA 3'-end processing	4	1.53257	0.0378959	1.42141	P84103, Q05048, Q13243, Q15287	250	50	16792	5.37344	1	1	0.991049
GOTERM_BP_DIRECT	GO:0006956~complement activation	5	1.91571	0.0404209	1.39339	P01031, P10643, P07358, P01024, P07357	250	87	16792	3.86023	1	1	0.991049
GOTERM_BP_DIRECT	GO:0019836~hemolysis by symbiont of host erythrocytes	2	0.766284	0.0438316	1.35821	P02748, P05165	250	3	16792	44.7787	1	1	0.991049
GOTERM_BP_DIRECT	GO:0045727~positive regulation of translation	4	1.53257	0.0438684	1.35785	P17301, P13639, P06748, P11940	250	53	16792	5.06928	1	1	0.991049
GOTERM_BP_DIRECT	GO:0006479~protein methylation	3	1.14943	0.0451647	1.3452	O60678, P62495, P62318	250	23	16792	8.76104	1	1	0.991049
GOTERM_BP_DIRECT	GO:0019886~antigen processing and presentation of exogenous peptide antigen via MHC class II	5	1.91571	0.0479674	1.31905	Q9H0H5, Q14204, P50570, O95782, P52732	250	92	16792	3.65043	1	1	0.991049
GOTERM_BP_DIRECT	GO:0006457~protein folding	7	2.68199	0.0520211	1.28382	O95302, Q9H2J4, O75347, P78371, O95817, Q99471, Q9HAV7	250	180	16792	2.61209	1	1	0.991049
GOTERM_BP_DIRECT	GO:0050821~protein stabilization	6	2.29885	0.0520767	1.28336	Q9BZE4, Q99497, P78371, O95817, P11279, Q14254	250	136	16792	2.96329	1	1	0.991049
GOTERM_BP_DIRECT	GO:0032091~negative regulation of protein binding	4	1.53257	0.0525135	1.27973	O75381, Q99497, O94907, O14965	250	57	16792	4.71354	1	1	0.991049
GOTERM_BP_DIRECT	GO:0019433~triglyceride catabolic process	3	1.14943	0.0525369	1.27954	P04114, Q99685, P02649	250	25	16792	8.06016	1	1	0.991049
GOTERM_BP_DIRECT	GO:0006913~nucleocytoplasmic transport	3	1.14943	0.0525369	1.27954	P06748, Q9BVL2, Q9BQG0	250	25	16792	8.06016	1	1	0.991049
GOTERM_BP_DIRECT	GO:0033344~cholesterol efflux	3	1.14943	0.0525369	1.27954	P04114, P02649, P06727	250	25	16792	8.06016	1	1	0.991049
GOTERM_BP_DIRECT	GO:0002181~cytoplasmic translation	3	1.14943	0.0525369	1.27954	Q02878, Q6P5R6, P18124	250	25	16792	8.06016	1	1	0.991049
GOTERM_BP_DIRECT	GO:0042273~ribosomal large subunit biogenesis	3	1.14943	0.0525369	1.27954	Q6RFH5, P18124, P46777	250	25	16792	8.06016	1	1	0.991049
GOTERM_BP_DIRECT	GO:0060976~coronary vasculature development	3	1.14943	0.0525369	1.27954	Q14766, P50570, Q13308	250	25	16792	8.06016	1	1	0.991049
GOTERM_BP_DIRECT	GO:0006396~RNA processing	5	1.91571	0.05624	1.24995	P31943, Q7L2E3, P62318, Q05048, Q9Y2P8	250	97	16792	3.46227	1	1	0.991049
GOTERM_BP_DIRECT	GO:0032757~positive regulation of interleukin-8 production	3	1.14943	0.0563725	1.24893	P18428, Q99497, P05121	250	26	16792	7.75015	1	1	0.991049
GOTERM_BP_DIRECT	GO:0008360~regulation of cell shape	6	2.29885	0.0575955	1.23961	O15031, Q8N392, P09493, Q8IXS6, P07686, Q9UGP4	250	140	16792	2.87863	1	1	0.991049
GOTERM_BP_DIRECT	GO:0042159~lipoprotein catabolic process	2	0.766284	0.0580127	1.23648	P04114, P02649	250	4	16792	33.584	1	1	0.991049
GOTERM_BP_DIRECT	GO:0071395~cellular response to jasmonic acid stimulus	2	0.766284	0.0580127	1.23648	P42330, Q04828	250	4	16792	33.584	1	1	0.991049
GOTERM_BP_DIRECT	GO:0070293~renal absorption	2	0.766284	0.0580127	1.23648	P42330, P68871	250	4	16792	33.584	1	1	0.991049
GOTERM_BP_DIRECT	GO:1902177~positive regulation of oxidative stress-induced intrinsic apoptotic signaling pathway	2	0.766284	0.0580127	1.23648	Q99497, P00441	250	4	16792	33.584	1	1	0.991049
GOTERM_BP_DIRECT	GO:0030200~heparan sulfate proteoglycan catabolic process	2	0.766284	0.0580127	1.23648	P35052, P51688	250	4	16792	33.584	1	1	0.991049
GOTERM_BP_DIRECT	GO:0055114~oxidation-reduction process	15	5.74713	0.058371	1.2338	P54886, Q13423, P31930, Q6YN16, Q3SY69, Q9BU89, P30041, P51648, P58215, Q9Y4K0, P42330, P00367, Q8N543, Q04828, P00441	250	592	16792	1.70189	1	1	0.991049
GOTERM_BP_DIRECT	GO:0006400~tRNA modification	3	1.14943	0.0603027	1.21966	Q9UJA5, Q9NXH9, Q08J23	250	27	16792	7.46311	1	1	0.991049
GOTERM_BP_DIRECT	GO:0006406~mRNA export from nucleus	5	1.91571	0.0615488	1.21078	Q9BVL2, P84103, Q8NFH4, Q13243, Q15287	250	100	16792	3.3584	1	1	0.991049
GOTERM_BP_DIRECT	GO:0003281~ventricular septum development	3	1.14943	0.064324	1.19163	Q14766, P50570, Q13308	250	28	16792	7.19657	1	1	0.991049
GOTERM_BP_DIRECT	GO:0043388~positive regulation of DNA binding	3	1.14943	0.064324	1.19163	Q03405, P17301, P0DP25	250	28	16792	7.19657	1	1	0.991049
GOTERM_BP_DIRECT	GO:0006977~DNA damage response, signal transduction by p53 class mediator resulting in cell cycle arrest	4	1.53257	0.0643775	1.19127	P06748, P14635, Q92600, O14965	250	62	16792	4.33342	1	1	0.991049
GOTERM_BP_DIRECT	GO:0050727~regulation of inflammatory response	4	1.53257	0.0668864	1.17466	Q9UHJ6, O75326, Q99685, Q99497	250	63	16792	4.26463	1	1	0.991049
GOTERM_BP_DIRECT	GO:0009611~response to wounding	4	1.53257	0.0668864	1.17466	P24821, P04275, Q13243, O14965	250	63	16792	4.26463	1	1	0.991049
GOTERM_BP_DIRECT	GO:0000281~mitotic cytokinesis	3	1.14943	0.0684328	1.16474	Q9H0H5, Q9NQW6, Q01082	250	29	16792	6.94841	1	1	0.991049
GOTERM_BP_DIRECT	GO:0010942~positive regulation of cell death	3	1.14943	0.0684328	1.16474	P42330, P68871, P69905	250	29	16792	6.94841	1	1	0.991049
GOTERM_BP_DIRECT	GO:0006099~tricarboxylic acid cycle	3	1.14943	0.0684328	1.16474	Q13423, P53597, P21399	250	29	16792	6.94841	1	1	0.991049
GOTERM_BP_DIRECT	GO:0000289~nuclear-transcribed mRNA poly(A) tail shortening	3	1.14943	0.0684328	1.16474	Q04637, P11940, Q92600	250	29	16792	6.94841	1	1	0.991049
GOTERM_BP_DIRECT	GO:0042632~cholesterol homeostasis	4	1.53257	0.0694396	1.15839	P04114, P02649, P06727, Q04828	250	64	16792	4.198	1	1	0.991049
GOTERM_BP_DIRECT	GO:0006464~cellular protein modification process	5	1.91571	0.0709631	1.14897	Q8TBC4, P62837, P68036, Q16763, Q9Y4K0	250	105	16792	3.19848	1	1	0.991049
GOTERM_BP_DIRECT	GO:0042270~protection from natural killer cell mediated cytotoxicity	2	0.766284	0.0719843	1.14276	P50453, P04439	250	5	16792	26.8672	1	1	0.991049
GOTERM_BP_DIRECT	GO:0006221~pyrimidine nucleotide biosynthetic process	2	0.766284	0.0719843	1.14276	P11172, P60891	250	5	16792	26.8672	1	1	0.991049
GOTERM_BP_DIRECT	GO:0007100~mitotic centrosome separation	2	0.766284	0.0719843	1.14276	O14965, P52732	250	5	16792	26.8672	1	1	0.991049
GOTERM_BP_DIRECT	GO:2001268~negative regulation of cysteine-type endopeptidase activity involved in apoptotic signaling pathway	2	0.766284	0.0719843	1.14276	Q03405, Q99497	250	5	16792	26.8672	1	1	0.991049
GOTERM_BP_DIRECT	GO:0035519~protein K29-linked ubiquitination	2	0.766284	0.0719843	1.14276	Q16763, Q96J02	250	5	16792	26.8672	1	1	0.991049
GOTERM_BP_DIRECT	GO:0019626~short-chain fatty acid catabolic process	2	0.766284	0.0719843	1.14276	P22033, P05165	250	5	16792	26.8672	1	1	0.991049
GOTERM_BP_DIRECT	GO:0045541~negative regulation of cholesterol biosynthetic process	2	0.766284	0.0719843	1.14276	P02649, P00441	250	5	16792	26.8672	1	1	0.991049
GOTERM_BP_DIRECT	GO:0043087~regulation of GTPase activity	4	1.53257	0.0720363	1.14245	O15031, Q13976, P46108, P00441	250	65	16792	4.13342	1	1	0.991049
GOTERM_BP_DIRECT	GO:0008203~cholesterol metabolic process	4	1.53257	0.0800823	1.09646	P04114, P02649, P06727, Q9BQE5	250	68	16792	3.95106	1	1	0.991049
GOTERM_BP_DIRECT	GO:0031047~gene silencing by RNA	5	1.91571	0.0831728	1.08002	Q7KZF4, P11940, Q9BVL2, Q8NFH4, Q92600	250	111	16792	3.02559	1	1	0.991049
GOTERM_BP_DIRECT	GO:0006449~regulation of translational termination	2	0.766284	0.0857495	1.06677	P62495, Q8N543	250	6	16792	22.3893	1	1	0.991049
GOTERM_BP_DIRECT	GO:0000480~endonucleolytic cleavage in 5'-ETS of tricistronic rRNA transcript (SSU-rRNA, 5.8S rRNA, LSU-rRNA)	2	0.766284	0.0857495	1.06677	Q9Y2P8, O75691	250	6	16792	22.3893	1	1	0.991049
GOTERM_BP_DIRECT	GO:0071799~cellular response to prostaglandin D stimulus	2	0.766284	0.0857495	1.06677	P42330, P24821	250	6	16792	22.3893	1	1	0.991049
GOTERM_BP_DIRECT	GO:0090160~Golgi to lysosome transport	2	0.766284	0.0857495	1.06677	P11279, Q9NZN3	250	6	16792	22.3893	1	1	0.991049
GOTERM_BP_DIRECT	GO:0060087~relaxation of vascular smooth muscle	2	0.766284	0.0857495	1.06677	Q13976, P00441	250	6	16792	22.3893	1	1	0.991049
GOTERM_BP_DIRECT	GO:0010216~maintenance of DNA methylation	2	0.766284	0.0857495	1.06677	Q96T88, P26358	250	6	16792	22.3893	1	1	0.991049
GOTERM_BP_DIRECT	GO:0035020~regulation of Rac protein signal transduction	2	0.766284	0.0857495	1.06677	P50570, P46108	250	6	16792	22.3893	1	1	0.991049
GOTERM_BP_DIRECT	GO:0071260~cellular response to mechanical stimulus	4	1.53257	0.0884997	1.05306	P02452, P17301, Q96QD8, O95817	250	71	16792	3.78411	1	1	0.991049
GOTERM_BP_DIRECT	GO:0030168~platelet activation	5	1.91571	0.0918482	1.03693	P02452, P02461, P21926, P08123, P04275	250	115	16792	2.92035	1	1	0.991049
GOTERM_BP_DIRECT	GO:0009791~post-embryonic development	4	1.53257	0.0943093	1.02545	P04114, O15357, P22033, P21399	250	73	16792	3.68044	1	1	0.991049
GOTERM_BP_DIRECT	GO:0006641~triglyceride metabolic process	3	1.14943	0.0947349	1.02349	O60488, P02649, P50416	250	35	16792	5.75726	1	1	0.991049
GOTERM_BP_DIRECT	GO:0072593~reactive oxygen species metabolic process	3	1.14943	0.0947349	1.02349	Q13423, Q8N183, P00441	250	35	16792	5.75726	1	1	0.991049
GOTERM_BP_DIRECT	GO:0016255~attachment of GPI anchor to protein	2	0.766284	0.0993113	1.003	Q03405, Q92643	250	7	16792	19.1909	1	1	0.991049
GOTERM_BP_DIRECT	GO:0034372~very-low-density lipoprotein particle remodeling	2	0.766284	0.0993113	1.003	P02649, P06727	250	7	16792	19.1909	1	1	0.991049
GOTERM_BP_DIRECT	GO:1901998~toxin transport	3	1.14943	0.0993638	1.00277	P78371, Q86YS6, P61923	250	36	16792	5.59733	1	1	0.991049
