# Supplementary material for: High-Throughput Proteomic Analysis of Human Dermal Fibroblast Response to Different Blood Derivatives: Autologous Topical Serum Derived from Plasma Rich in Growth Factors (PRGF) versus Leukocyte- and Platelet-Rich Plasma (L-PRP)
Source: Biomolecules. 2022 Jul 19;12(7):1002. doi: 10.3390/biom12071002 (PMC9313262; doi:10.3390/biom12071002)
Supplement: Supplementary file 1 [file biomolecules-12-01002-s001.zip › Supplementary File S3.xlsx]

## Sheet: Canonical Pathways
	p value			Z Score
Canonical Pathways	ES/L-PRP		Canonical Pathways	ES/L-PRP
Complement System	5.58204		Dendritic Cell Maturation	-2.449
EIF2 Signaling	5.26352		Xenobiotic Metabolism AHR Signaling Pathway	-2
Acute Phase Response Signaling	4.62224		Xenobiotic Metabolism PXR Signaling Pathway	-2
LXR/RXR Activation	4.19668		Xenobiotic Metabolism CAR Signaling Pathway	-1.633
Atherosclerosis Signaling	3.38269		GP6 Signaling Pathway	-1.633
Regulation of eIF4 and p70S6K Signaling	3.34992		Necroptosis Signaling Pathway	-1.633
Coagulation System	3.31925		AMPK Signaling	-1.134
LPS/IL-1 Mediated Inhibition of RXR Function	3.11928		Semaphorin Neuronal Repulsive Signaling Pathway	-1
Hepatic Fibrosis / Hepatic Stellate Cell Activation	3.0333		Regulation of Cellular Mechanics by Calpain Protease	-1
Coronavirus Pathogenesis Pathway	2.97404		Role of PKR in Interferon Induction and Antiviral Response	-1
Caveolar-mediated Endocytosis Signaling	2.93577		Integrin Signaling	-0.447
iNOS Signaling	2.79543		Systemic Lupus Erythematosus In T Cell Signaling Pathway	-0.447
Apelin Liver Signaling Pathway	2.60538		Insulin Secretion Signaling Pathway	-0.447
GP6 Signaling Pathway	2.59556		PTEN Signaling	-0.447
Glutaryl-CoA Degradation	2.55758		Adrenomedullin signaling pathway	-0.447
Mevalonate Pathway I	2.51171		ERK/MAPK Signaling	-0.447
FXR/RXR Activation	2.4825		Synaptogenesis Signaling Pathway	-0.378
Systemic Lupus Erythematosus Signaling	2.47851		PDGF Signaling	0
Maturity Onset Diabetes of Young (MODY) Signaling	2.36266		Tumor Microenvironment Pathway	0
Production of Nitric Oxide and Reactive Oxygen Species in Macrophages	2.33361		IL-15 Production	0
Virus Entry via Endocytic Pathways	2.24656		Paxillin Signaling	0
Neuregulin Signaling	2.21325		ILK Signaling	0
Superpathway of Geranylgeranyldiphosphate Biosynthesis I (via Mevalonate)	2.20009		Coagulation System	0
Methylmalonyl Pathway	2.17078		Senescence Pathway	0
Necroptosis Signaling Pathway	2.14426		PI3K/AKT Signaling	0
Glioma Invasiveness Signaling	2.11551		Production of Nitric Oxide and Reactive Oxygen Species in Macrophages	0
Regulation of Cellular Mechanics by Calpain Protease	2.09523		Endocannabinoid Developing Neuron Pathway	0
Estrogen-Dependent Breast Cancer Signaling	2.01721		Hepatic Fibrosis Signaling Pathway	0.333
Reelin Signaling in Neurons	2.01372		Coronavirus Pathogenesis Pathway	0.378
Senescence Pathway	2.01166		Protein Kinase A Signaling	0.378
Intrinsic Prothrombin Activation Pathway	1.98573		LXR/RXR Activation	0.707
AMPK Signaling	1.96671		Signaling by Rho Family GTPases	1
Fatty Acid β-oxidation I	1.90577		Reelin Signaling in Neurons	1
Xenobiotic Metabolism AHR Signaling Pathway	1.89151		Glioma Invasiveness Signaling	1
IL-4 Signaling	1.87457		Phospholipase C Signaling	1
2-oxobutanoate Degradation I	1.87175		Actin Cytoskeleton Signaling	1.342
Dendritic Cell Maturation	1.86601		MSP-RON Signaling In Cancer Cells Pathway	1.342
Tumor Microenvironment Pathway	1.86601		Natural Killer Cell Signaling	1.633
MSP-RON Signaling In Cancer Cells Pathway	1.86465		Acute Phase Response Signaling	1.633
Tryptophan Degradation III (Eukaryotic)	1.85572		EIF2 Signaling	1.89
Mitochondrial Dysfunction	1.83464		GPCR-Mediated Integration of Enteroendocrine Signaling Exemplified by an L Cell	N/A
Cell Cycle: G2/M DNA Damage Checkpoint Regulation	1.8316		IL-1 Signaling	N/A
IL-12 Signaling and Production in Macrophages	1.82671		PFKFB4 Signaling Pathway	N/A
Xenobiotic Metabolism CAR Signaling Pathway	1.82433		CD40 Signaling	N/A
PI3K/AKT Signaling	1.82433		Cell Cycle: G2/M DNA Damage Checkpoint Regulation	N/A
PTEN Signaling	1.8143		Noradrenaline and Adrenaline Degradation	N/A
PDGF Signaling	1.79331		4-1BB Signaling in T Lymphocytes	N/A
GADD45 Signaling	1.77826		Ethanol Degradation II	N/A
Clathrin-mediated Endocytosis Signaling	1.75421		Glutathione-mediated Detoxification	N/A
Estrogen Biosynthesis	1.74051		Apelin Cardiomyocyte Signaling Pathway	N/A
Ketogenesis	1.73548		IGF-1 Signaling	N/A
ATM Signaling	1.71734		Tec Kinase Signaling	N/A
Natural Killer Cell Signaling	1.6968		Sumoylation Pathway	N/A
Mitochondrial L-carnitine Shuttle Pathway	1.69499		Glutathione Redox Reactions I	N/A
Aryl Hydrocarbon Receptor Signaling	1.68512		Cholecystokinin/Gastrin-mediated Signaling	N/A
ERK/MAPK Signaling	1.65983		Fcγ Receptor-mediated Phagocytosis in Macrophages and Monocytes	N/A
Hepatic Fibrosis Signaling Pathway	1.65983		Cell Cycle Control of Chromosomal Replication	N/A
Role of JAK1, JAK2 and TYK2 in Interferon Signaling	1.58522		Type I Diabetes Mellitus Signaling	N/A
FAK Signaling	1.57913		NER Pathway	N/A
mTOR Signaling	1.57166		RhoGDI Signaling	N/A
Paxillin Signaling	1.56621		Ephrin B Signaling	N/A
Methylglyoxal Degradation III	1.52017		UVA-Induced MAPK Signaling	N/A
Role of Osteoblasts, Osteoclasts and Chondrocytes in Rheumatoid Arthritis	1.50521		TCA Cycle II (Eukaryotic)	N/A
Mitotic Roles of Polo-Like Kinase	1.49252		VEGF Signaling	N/A
Xenobiotic Metabolism Signaling	1.46932		Neuroprotective Role of THOP1 in Alzheimer's Disease	N/A
Endocannabinoid Developing Neuron Pathway	1.46811		Ephrin Receptor Signaling	N/A
Actin Cytoskeleton Signaling	1.44982		Apelin Adipocyte Signaling Pathway	N/A
Role of PKR in Interferon Induction and Antiviral Response	1.43355		Leukocyte Extravasation Signaling	N/A
Superpathway of Methionine Degradation	1.41232		HGF Signaling	N/A
GM-CSF Signaling	1.41232		GNRH Signaling	N/A
IL-15 Production	1.41114		Interferon Signaling	N/A
T Cell Exhaustion Signaling Pathway	1.38948		ErbB Signaling	N/A
Glutathione Redox Reactions I	1.37939		Androgen Signaling	N/A
Hypoxia Signaling in the Cardiovascular System	1.36745		EGF Signaling	N/A
IL-6 Signaling	1.35718		Coronavirus Replication Pathway	N/A
Isoleucine Degradation I	1.35431		Rac Signaling	N/A
DNA Methylation and Transcriptional Repression Signaling	1.2841		Cardiac Hypertrophy Signaling	N/A
JAK/Stat Signaling	1.28407		BEX2 Signaling Pathway	N/A
ILK Signaling	1.28191		LPS-stimulated MAPK Signaling	N/A
Synaptogenesis Signaling Pathway	1.27871		Spliceosomal Cycle	N/A
BEX2 Signaling Pathway	1.27094		Isoleucine Degradation I	N/A
Cyclins and Cell Cycle Regulation	1.27094		Actin Nucleation by ARP-WASP Complex	N/A
p70S6K Signaling	1.26688		Apelin Liver Signaling Pathway	N/A
Interferon Signaling	1.26221		Intrinsic Prothrombin Activation Pathway	N/A
Apelin Adipocyte Signaling Pathway	1.258		IL-22 Signaling	N/A
LPS-stimulated MAPK Signaling	1.24526		Fatty Acid β-oxidation I	N/A
Semaphorin Neuronal Repulsive Signaling Pathway	1.21108		IL-2 Signaling	N/A
HIPPO signaling	1.20817		Telomerase Signaling	N/A
Superpathway of Cholesterol Biosynthesis	1.20817		Sirtuin Signaling Pathway	N/A
Sertoli Cell-Sertoli Cell Junction Signaling	1.20604		Gαq Signaling	N/A
Hereditary Breast Cancer Signaling	1.2021		Role of MAPK Signaling in Promoting the Pathogenesis of Influenza	N/A
Adrenomedullin signaling pathway	1.18434		NRF2-mediated Oxidative Stress Response	N/A
CTLA4 Signaling in Cytotoxic T Lymphocytes	1.17269		PAK Signaling	N/A
Protein Kinase A Signaling	1.15554		Gα12/13 Signaling	N/A
TCA Cycle II (Eukaryotic)	1.14412		mTOR Signaling	N/A
Ethanol Degradation II	1.14412		PPARα/RXRα Activation	N/A
Protein Ubiquitination Pathway	1.1395		Insulin Receptor Signaling	N/A
Oncostatin M Signaling	1.12635		G Beta Gamma Signaling	N/A
Integrin Signaling	1.12196		α-Adrenergic Signaling	N/A
Axonal Guidance Signaling	1.08604		Estrogen Receptor Signaling	N/A
Coronavirus Replication Pathway	1.07584		CXCR4 Signaling	N/A
Phagosome Maturation	1.06932		RhoA Signaling	N/A
Noradrenaline and Adrenaline Degradation	0.985645		Pancreatic Adenocarcinoma Signaling	N/A
Sperm Motility	0.973461		NGF Signaling	N/A
CDK5 Signaling	0.944046		Chemokine Signaling	N/A
Type I Diabetes Mellitus Signaling	0.944046		IL-6 Signaling	N/A
Sirtuin Signaling Pathway	0.896736		ATM Signaling	N/A
BER pathway	0.892358		Synaptic Long Term Potentiation	N/A
Semaphorin Signaling in Neurons	0.88327		Melatonin Signaling	N/A
Inhibition of ARE-Mediated mRNA Degradation Pathway	0.863449		14-3-3-mediated Signaling	N/A
Neuroprotective Role of THOP1 in Alzheimer's Disease	0.863449		Cardiac β-adrenergic Signaling	N/A
NRF2-mediated Oxidative Stress Response	0.859974		Apoptosis Signaling	N/A
Molecular Mechanisms of Cancer	0.857009		Xenobiotic Metabolism General Signaling Pathway	N/A
HGF Signaling	0.855894		Regulation of Actin-based Motility by Rho	N/A
Activation of IRF by Cytosolic Pattern Recognition Receptors	0.84914		Cdc42 Signaling	N/A
Ephrin Receptor Signaling	0.842442		p70S6K Signaling	N/A
Xenobiotic Metabolism PXR Signaling Pathway	0.836691		IL-8 Signaling	N/A
Insulin Secretion Signaling Pathway	0.82277		Ferroptosis Signaling Pathway	N/A
14-3-3-mediated Signaling	0.812307		Neuregulin Signaling	N/A
Parkinson's Signaling	0.808853		Remodeling of Epithelial Adherens Junctions	N/A
Thrombopoietin Signaling	0.806681		Oncostatin M Signaling	N/A
Leukocyte Extravasation Signaling	0.803128		BAG2 Signaling Pathway	N/A
ErbB4 Signaling	0.786639		Aldosterone Signaling in Epithelial Cells	N/A
Glycogen Degradation II	0.762128		Superpathway of D-myo-inositol (1,4,5)-trisphosphate Metabolism	N/A
IL-10 Signaling	0.739636		Antioxidant Action of Vitamin C	N/A
Glycogen Degradation III	0.720783		Mevalonate Pathway I	N/A
Insulin Receptor Signaling	0.709052		IL-3 Signaling	N/A
Melatonin Signaling	0.704909		Superpathway of Geranylgeranyldiphosphate Biosynthesis I (via Mevalonate)	N/A
Xenobiotic Metabolism General Signaling Pathway	0.697318		JAK/Stat Signaling	N/A
IL-3 Signaling	0.696592		Induction of Apoptosis by HIV1	N/A
Non-Small Cell Lung Cancer Signaling	0.696592		fMLP Signaling in Neutrophils	N/A
D-myo-inositol (1,4,5)-trisphosphate Degradation	0.683787		Huntington's Disease Signaling	N/A
Actin Nucleation by ARP-WASP Complex	0.680368		Sperm Motility	N/A
Chemokine Signaling	0.657008		Superpathway of Cholesterol Biosynthesis	N/A
Prolactin Signaling	0.657008		Oxidative Phosphorylation	N/A
IL-22 Signaling	0.650379		Thrombin Signaling	N/A
Tumoricidal Function of Hepatic Natural Killer Cells	0.650379		Role of JAK family kinases in IL-6-type Cytokine Signaling	N/A
Ferroptosis Signaling Pathway	0.647343		Glycogen Degradation II	N/A
Role of JAK family kinases in IL-6-type Cytokine Signaling	0.634834		Role of CHK Proteins in Cell Cycle Checkpoint Control	N/A
ErbB Signaling	0.586645		2-oxobutanoate Degradation I	N/A
Role of p14/p19ARF in Tumor Suppression	0.579075		IL-4 Signaling	N/A
Germ Cell-Sertoli Cell Junction Signaling	0.559596		Role of Osteoblasts, Osteoclasts and Chondrocytes in Rheumatoid Arthritis	N/A
UVA-Induced MAPK Signaling	0.555232		Molecular Mechanisms of Cancer	N/A
Signaling by Rho Family GTPases	0.553506		ErbB4 Signaling	N/A
Tec Kinase Signaling	0.550731		Mechanisms of Viral Exit from Host Cells	N/A
Apoptosis Signaling	0.549217		Epithelial Adherens Junction Signaling	N/A
Dopamine-DARPP32 Feedback in cAMP Signaling	0.546359		Glutamate Removal from Folates	N/A
Superpathway of D-myo-inositol (1,4,5)-trisphosphate Metabolism	0.542806		Heme Degradation	N/A
Systemic Lupus Erythematosus In T Cell Signaling Pathway	0.540437		Phagosome Maturation	N/A
GNRH Signaling	0.537735		Erythropoietin Signaling Pathway	N/A
Erythropoietin Signaling Pathway	0.537735		Amyloid Processing	N/A
Cytotoxic T Lymphocyte-mediated Apoptosis of Target Cells	0.520779		HIPPO signaling	N/A
α-Adrenergic Signaling	0.520381		Methylmalonyl Pathway	N/A
IGF-1 Signaling	0.51485		Hepatic Fibrosis / Hepatic Stellate Cell Activation	N/A
Telomerase Signaling	0.509394		iNOS Signaling	N/A
PAK Signaling	0.504011		Semaphorin Signaling in Neurons	N/A
Phospholipase C Signaling	0.489132		Mitochondrial Dysfunction	N/A
Pancreatic Adenocarcinoma Signaling	0.488293		Mismatch Repair in Eukaryotes	N/A
Role of MAPK Signaling in Promoting the Pathogenesis of Influenza	0.478157		Activation of IRF by Cytosolic Pattern Recognition Receptors	N/A
RhoGDI Signaling	0.474047		Cytotoxic T Lymphocyte-mediated Apoptosis of Target Cells	N/A
Antigen Presentation Pathway	0.47188		Trehalose Degradation II (Trehalase)	N/A
NGF Signaling	0.444691		Gap Junction Signaling	N/A
IL-8 Signaling	0.441966		LPS/IL-1 Mediated Inhibition of RXR Function	N/A
fMLP Signaling in Neutrophils	0.431238		Vitamin-C Transport	N/A
Glutathione-mediated Detoxification	0.430081		GDP-glucose Biosynthesis	N/A
Cholecystokinin/Gastrin-mediated Signaling	0.426865		Complement System	N/A
Rac Signaling	0.426865		FXR/RXR Activation	N/A
RhoA Signaling	0.422546		Atherosclerosis Signaling	N/A
CCR3 Signaling in Eosinophils	0.405791		Xenobiotic Metabolism Signaling	N/A
Ephrin A Signaling	0.393829		D-myo-inositol (1,4,5)-trisphosphate Degradation	N/A
Gα12/13 Signaling	0.39375		Aspartate Degradation II	N/A
G Beta Gamma Signaling	0.39375		Iron homeostasis signaling pathway	N/A
Amyloid Processing	0.380624		Antigen Presentation Pathway	N/A
Synaptic Long Term Potentiation	0.374616		Ketogenesis	N/A
Androgen Signaling	0.367274		Thioredoxin Pathway	N/A
Cellular Effects of Sildenafil (Viagra)	0.349645		Mitochondrial L-carnitine Shuttle Pathway	N/A
Role of CHK Proteins in Cell Cycle Checkpoint Control	0.344733		Germ Cell-Sertoli Cell Junction Signaling	N/A
EGF Signaling	0.333863		RAR Activation	N/A
Cardiac β-adrenergic Signaling	0.32978		IL-10 Signaling	N/A
Iron homeostasis signaling pathway	0.32345		Systemic Lupus Erythematosus Signaling	N/A
Huntington's Disease Signaling	0.322904		Role of p14/p19ARF in Tumor Suppression	N/A
PFKFB4 Signaling Pathway	0.318454		Dopamine-DARPP32 Feedback in cAMP Signaling	N/A
Epithelial Adherens Junction Signaling	0.31726		GM-CSF Signaling	N/A
IL-2 Signaling	0.313541		Inhibition of ARE-Mediated mRNA Degradation Pathway	N/A
Cardiac Hypertrophy Signaling	0.313273		Autophagy	N/A
Autophagy	0.304029		Cyclins and Cell Cycle Regulation	N/A
CD40 Signaling	0.304029		Sertoli Cell-Sertoli Cell Junction Signaling	N/A
Remodeling of Epithelial Adherens Junctions	0.290495		Tight Junction Signaling	N/A
Tight Junction Signaling	0.277521		Parkinson's Signaling	N/A
CXCR4 Signaling	0.259775		Non-Small Cell Lung Cancer Signaling	N/A
Macropinocytosis Signaling	0.258185		DNA Methylation and Transcriptional Repression Signaling	N/A
Cdc42 Signaling	0.252558		Mitotic Roles of Polo-Like Kinase	N/A
Role of BRCA1 in DNA Damage Response	0.243813		Axonal Guidance Signaling	N/A
VEGF Family Ligand-Receptor Interactions	0.212155		Role of JAK1, JAK2 and TYK2 in Interferon Signaling	N/A
Dopamine Receptor Signaling	0.209285		VDR/RXR Activation	N/A
IL-1 Signaling	0.198279		Tumoricidal Function of Hepatic Natural Killer Cells	N/A
Sumoylation Pathway	0		Glycogen Degradation III	N/A
NER Pathway	0		GADD45 Signaling	N/A
Spliceosomal Cycle	0		Cellular Effects of Sildenafil (Viagra)	N/A
Mismatch Repair in Eukaryotes	0		Maturity Onset Diabetes of Young (MODY) Signaling	N/A
Estrogen Receptor Signaling	0		Macropinocytosis Signaling	N/A
Regulation of Actin-based Motility by Rho	0		Glutaryl-CoA Degradation	N/A
PPARα/RXRα Activation	0		Regulation of eIF4 and p70S6K Signaling	N/A
FAT10 Signaling Pathway	0		T Cell Exhaustion Signaling Pathway	N/A
Thrombin Signaling	0		IL-12 Signaling and Production in Macrophages	N/A
VEGF Signaling	0		CCR3 Signaling in Eosinophils	N/A
Fcγ Receptor-mediated Phagocytosis in Macrophages and Monocytes	0		Glutathione Redox Reactions II	N/A
RAR Activation	0		Aryl Hydrocarbon Receptor Signaling	N/A
Gap Junction Signaling	0		Virus Entry via Endocytic Pathways	N/A
Ephrin B Signaling	0		RAN Signaling	N/A
Induction of Apoptosis by HIV1	0		Caveolar-mediated Endocytosis Signaling	N/A
GDP-glucose Biosynthesis	0		Prolactin Signaling	N/A
VDR/RXR Activation	0		Methylglyoxal Degradation III	N/A
Aldosterone Signaling in Epithelial Cells	0		CDK5 Signaling	N/A
BAG2 Signaling Pathway	0		Protein Ubiquitination Pathway	N/A
Antioxidant Action of Vitamin C	0		Estrogen Biosynthesis	N/A
Cell Cycle Control of Chromosomal Replication	0		Dopamine Receptor Signaling	N/A
4-1BB Signaling in T Lymphocytes	0		Role of BRCA1 in DNA Damage Response	N/A
Heme Degradation	0		FAT10 Signaling Pathway	N/A
Mechanisms of Viral Exit from Host Cells	0		VEGF Family Ligand-Receptor Interactions	N/A
Glutamate Removal from Folates	0		Clathrin-mediated Endocytosis Signaling	N/A
Gαq Signaling	0		Hypoxia Signaling in the Cardiovascular System	N/A
Oxidative Phosphorylation	0		CTLA4 Signaling in Cytotoxic T Lymphocytes	N/A
Aspartate Degradation II	0		Superpathway of Methionine Degradation	N/A
Apelin Cardiomyocyte Signaling Pathway	0		Ephrin A Signaling	N/A
Trehalose Degradation II (Trehalase)	0		Hereditary Breast Cancer Signaling	N/A
Leptin Signaling in Obesity	0		Thrombopoietin Signaling	N/A
RAN Signaling	0		BER pathway	N/A
Glutathione Redox Reactions II	0		FAK Signaling	N/A
GPCR-Mediated Integration of Enteroendocrine Signaling Exemplified by an L Cell	0		Leptin Signaling in Obesity	N/A
Vitamin-C Transport	0		Estrogen-Dependent Breast Cancer Signaling	N/A
Thioredoxin Pathway	0		Tryptophan Degradation III (Eukaryotic)	N/A

## Sheet: Upstream regulators
	p value					Z Score
Upstream Regulators	ES/L-PRP				Upstream Regulators	ES/L-PRP
TP53	14.6029				MYC	3.588
MYC	11.5719				HGF	3.221
tretinoin	10.4425				Vegf	3.06
TGFB1	9.90952				CSF2	2.99
CEBPB	9.73082				beta-estradiol	2.988
beta-estradiol	9.41284				ERBB2	2.977
dexamethasone	8.66343				RAF1	2.935
MYCN	8.55258				tetradecanoylphorbol acetate	2.907
CR1L	8.39917				KRAS	2.905
JUN	8.08542				EGF	2.748
trans-hydroxytamoxifen	7.88583				HNF1A	2.646
MAPK1	7.87083				STAT5B	2.639
ESR2	7.85923				EGFR	2.631
HNF4A	7.75693				raloxifene	2.621
lipopolysaccharide	7.70758				REL	2.611
PPARA	7.67578				HRAS	2.596
pirinixic acid	7.39422				RELA	2.58
medroxyprogesterone acetate	7.33076				lactacystin	2.556
EGFR	7.20624				F2	2.512
ERBB2	7.18629				TNF	2.445
estrogen	6.83142				FOXM1	2.416
HRAS	6.80387				Ap1	2.414
8-bromo-cAMP	6.64841				EDN1	2.245
bezafibrate	6.61755				IL1	2.236
CDKN1A	6.51408				lipopolysaccharide	2.235
IL4	6.50668				CASR	2.219
FLI1	6.29478				PLAU	2.207
methotrexate	6.17765				YAP1	2.2
Alpha catenin	6.08027				C5AR1	2.2
KRAS	5.97389				lysophosphatidic acid	2.193
tamoxifen	5.96871				SRC	2.19
C3AR1	5.9627				RAS	2.173
hydrogen peroxide	5.93213				C3AR1	2.156
PC-SPES	5.87507				SREBF1	2.15
EGF	5.8717				AKT1	2.149
TP63	5.78209				FLI1	2.079
GLIS2	5.70864				ESR2	2.07
WNT1	5.67406				AHR	2.042
STAT3	5.67087				TBX2	2
PD98059	5.63705				phosphate	2
methylprednisolone	5.59451				RET	2
molybdenum disulfide	5.50193				methapyrilene	2
LARP1	5.47484				MAPK3	2
fulvestrant	5.4367				N-acetylsphingosine	2
CEBPA	5.43365				PRMT1	1.997
HGF	5.42761				corticosterone	-2
CCND1	5.36692				miR-486-5p (and other miRNAs w/seed CCUGUAC)	-2
SP3	5.33975				miR-497-3p (and other miRNAs w/seed CAAACCA)	-2
gefitinib	5.33486				IFN alpha/beta	-2
F2	5.33389				camptothecin	-2.018
OSM	5.3335				thyroid hormone	-2.132
YAP1	5.30021				TCF3	-2.138
SP1	5.28848				3,3'-diindolylmethane	-2.183
ESR1	5.25189				sulforafan	-2.219
HEXIM1	5.193				topotecan	-2.236
EDN1	5.17846				PHF12	-2.236
MM-589	5.11579				miR-6750-5p (and other miRNAs w/seed AGGGAAC)	-2.236
SNAI1	5.1074				carbon tetrachloride	-2.246
TNF	5.091				mir-21	-2.262
AIF1	5.04878				IFNB1	-2.399
C5AR1	5.00529				miR-183-5p (miRNAs w/seed AUGGCAC)	-2.449
PTC-209	5.00081				l-asparaginase	-2.449
CST5	4.94104				miR-7151-3p (miRNAs w/seed UACAGGC)	-2.449
PAX3-FOXO1	4.94104				NFKBIA	-2.457
IL6	4.94076				cisplatin	-2.522
ST1926	4.91524				CD 437	-2.53
MUC1	4.88203				bexarotene	-2.546
nitrofurantoin	4.84609				RBL2	-2.549
mir-21	4.79393				LARP1	-2.646
TFAP2A	4.77559				Immunoglobulin	-2.911
FGFR1	4.77559				doxorubicin	-2.933
SMAD3	4.71474				ST1926	-3.148
ACKR3	4.7112				PD98059	-4.304
miR-30c-5p (and other miRNAs w/seed GUAAACA)	4.69652				PTGER2	1.408
bleomycin	4.68341				MKNK1	-0.447
mibolerone	4.66411				MASTL	0
PRL	4.65264				TBX5	1.551
RAS	4.63933				HAND2	1.987
FOS	4.62708				FGF2	1.605
NRAS	4.6267				TCF4	1.414
eprosartan	4.60919				IL4	1.97
CD44	4.60801				CEBPB	0.436
PHF12	4.57374				JUN	1.61
ITGB6	4.54136				vancomycin	0.61
NFKBIA	4.5118				4-hydroxytamoxifen	0.634
MAP3K1	4.50027				E2F1	0.378
methylnitrosourea	4.44539				MYOCD	1.987
IGF2BP1	4.44539				AREG	-0.156
MAPT	4.44407				bisphenol A	0.928
progesterone	4.43249				SYVN1	0.816
rosiglitazone	4.39837				KDM1A	1.732
metribolone	4.39613				BRD4	0.152
estrogen receptor	4.38857				Tgf beta	0.663
TMPO	4.36965				EIF4E	0.837
RET	4.35758				N-Ac-Leu-Leu-norleucinal	1.528
let-7	4.34014				ERK1/2	1.843
NRG1	4.31126				estrogen	0.808
isobutylmethylxanthine	4.30609				cycloheximide	0.86
mir-29	4.27991				CD3	1.265
TGFBR1	4.27991				methylprednisolone	1.051
AGT	4.25603				RHOA	1.467
JUNB	4.24803				IKBKG	-0.232
bexarotene	4.24757				AR	1.091
SAV1	4.24377				HIF1A	1.799
genistein	4.17383				puromycin aminonucleoside	1
EFEMP1	4.16903				PGR	0.113
EIF3E	4.15774				diethylstilbestrol	1.896
FBN1	4.15571				XBP1	1.342
lactacystin	4.1555				forskolin	-0.148
fenofibrate	4.14744				TGFB1	1.681
tributyltin	4.14563				NRG1	1.613
geldanamycin	4.08991				PTP4A1	0.64
hydrocortisone	4.0813				ramipril	1
GDF15	4.07226				ANGPT2	0.577
CD 437	4.04875				OSM	0.798
CXCL12	4.04875				SPP1	1.714
KLF11	4.00362				MAP3K1	1.539
MKX	3.99643				ADRB	-0.277
SERPINH1	3.99643				POR	-0.13
SPDEF	3.98402				Z-LLL-CHO	0.67
CDKN2A	3.97791				LCN2	0
FAS	3.97489				IRF4	-0.103
AHR	3.96329				rosiglitazone	0.506
ezetimibe	3.95548				NKX2-3	0.816
IGF1	3.94513				hydrogen peroxide	-0.28
HLTF	3.93148				phytohemagglutinin	-0.333
DPH1	3.93148				SMAD4	0.49
SMARCB1	3.92423				CTNNB1	1.514
CDK4/6	3.9146				Collagen type I (complex)	1.029
MAP2K3	3.9146				FAS	1.005
Collagen type I (complex)	3.9146				indomethacin	0.493
Laminin (complex)	3.90816				plicamycin	-0.342
elaidic acid	3.90355				GAST	1.936
RBL2	3.90355				sirolimus	-1.39
YY1	3.89649				Ins1	0.825
5-fluorouracil	3.88475				CD40LG	1.48
dihydrotestosterone	3.88368				MM-589	0.97
CTNNB1	3.87134				PTC-209	0.97
KDM3A	3.86201				Ige	1.129
curcumin	3.8607				FBXW7	0.152
LGALS7/LGALS7B	3.84503				NR4A1	0.805
E2F1	3.8183				TCR	0.203
ERK1/2	3.80416				BCL6	0
PML	3.75794				lithium chloride	1.109
SRSF2	3.73013				VCAN	-0.555
SP600125	3.72722				PDGF BB	1.83
gemfibrozil	3.71918				mir-29	1.21
KDM1A	3.71812				isobutylmethylxanthine	0
COL4A3	3.7107				SMARCA4	0.302
NFYB	3.70896				Mek	1.713
torin1	3.70477				TWIST1	0.506
TNFSF11	3.69514				TGFB3	1.961
APOE	3.69503				vorinostat	-0.356
plicamycin	3.67474				PRL	-0.466
E2F4	3.67331				CIP2A	-0.152
IRF4	3.66993				IL15	-1
ciprofloxacin	3.65069				olanzapine	1
IgG	3.61294				ELAVL1	-0.492
SMARCA4	3.6122				atorvastatin	0.816
E2F8	3.58877				MAPK14	-0.13
INHBB	3.58669				HOXA10	-1.387
ZBTB17	3.56939				UCHL1	-0.277
15-deoxy-delta-12,14 -PGJ 2	3.56815				ERBB3	-0.392
Insulin	3.56642				8-bromo-cAMP	0.491
diethylnitrosamine	3.55699				1,2-dithiol-3-thione	1.59
JUND	3.54072				SP110	-1.342
TAZ	3.53417				valproic acid	-0.173
PRKDC	3.52823				bezafibrate	1.117
ciprofibrate	3.52395				STAT6	1.38
LEPR	3.48635				INSR	1.546
SRSF1	3.47193				methotrexate	0.535
MAP2K1	3.4703				SP3	0.577
TCR	3.46266				MLXIPL	1.342
SUCO	3.45748				ZEB1	-0.581
phosphatidylethanolamine	3.45748				rottlerin	0.068
TSIX	3.45748				phenylbutazone	0
proTAME	3.45748				4-phenylbutyric acid	-0.849
sibutramine	3.45748				ezetimibe	0.651
HDGF	3.45748				Ifnar	-1.091
1-palmitoyl-2-arachidonoyl-phosphatidylcholine	3.45748				FOS	1.469
SFRP1	3.45518				CHUK	-0.103
TGFB3	3.44518				benzene	1
PDGF BB	3.43813				ASPSCR1-TFE3	-1
CCN1	3.42993				CDK4/6	0.896
imatinib	3.42669				AGN194204	0.447
NR4A1	3.41962				nocodazole	-0.425
U0126	3.38312				STAT4	-0.663
Mek	3.3814				IGF1R	0.106
tetrathiomolybdate	3.37706				TAZ	0
beraprost	3.37706				KDM3A	1.452
verteporfin	3.37706				PPARG	1.074
camptothecin	3.37069				PSEN1	0.756
ERK	3.37063				LEPR	1
ITGAV	3.3652				Akt	0.971
ELAVL1	3.36079				PML	-1.028
WNT3A	3.35789				CR1L	-0.263
methylselenic acid	3.34355				dexamethasone	-0.721
SMAD4	3.34355				JUNB	0.343
zinc	3.32499				MTPN	0.692
cerivastatin	3.32499				D-glucose	0.2
Calcineurin A	3.31453				troglitazone	0.187
ramipril	3.31453				genistein	-0.331
VTN	3.31453				IRF5	-0.152
UBE2I	3.31453				MAPK7	1.118
PRKG1	3.31453				SNAI1	-0.671
ZEB1	3.29961				OGT	-1
PGR	3.28565				wortmannin	-0.277
5'-methylthioadenosine	3.28364				trichloroethylene	1
DETA-NONOate	3.28186				CSF1	1.119
CD40LG	3.2771				WT1	-0.647
nocodazole	3.27454				2-amino-1-methyl-6-phenylimidazo-4-5-b-pyridine	1.067
FUS-DDIT3	3.26552				CLDN7	0.651
thioacetamide	3.26398				CDKN2A	0
miR-124-3p (and other miRNAs w/seed AAGGCAC)	3.26				PLG	0.832
HIF1A	3.26				mono-(2-ethylhexyl)phthalate	-1.134
CHUK	3.25597				mibolerone	0.42
Tgf beta	3.25025				AMPK	-0.464
KLF4	3.25025				FOXO1	1.207
PRDM16	3.21805				tamoxifen	-0.692
NVP-TAE684	3.21805				SP1	0.265
decitabine	3.21583				CCND1	0.971
RHOA	3.20124				Insulin	1.59
FN1	3.19804				TO-901317	-0.533
Atrial Natriuretic Peptide	3.19695				NRAS	0.712
RCOR1	3.19695				FN1	-0.01
LMNA	3.18682				IgG	0
FGFR2	3.17894				U0126	-1.433
HDAC3	3.17741				RB1	1.107
Collagen type VI	3.15958				bleomycin	-0.206
TEX11	3.15958				PPARA	-1.087
gemcabene	3.15958				SMARCB1	-1.947
PDGFRbeta-recognizing cyclic peptide	3.15958				cyclosporin A	-0.224
DNAJB4	3.15958				elaidic acid	1.195
EIF3I	3.15958				methylmercury	1
COL1A2	3.15958				ERBB4	-0.302
PLN	3.1546				ciprofibrate	-1.071
RAF1	3.1415				INSIG1	-1
IL1	3.13445				FGFR1	0.436
KDM5B	3.12198				clofibrate	-0.603
CH-223191	3.11611				uranyl nitrate	-1.387
Smad2/3-Smad4	3.11611				4-hydroxynonenal	0.312
DNAJB6	3.11611				trans-hydroxytamoxifen	-0.64
SOX2	3.11592				nilotinib	0.283
OGA	3.08424				IFNA2	-0.928
ANGPT2	3.05914				miR-3558-3p (and other miRNAs w/seed CUGUGGA)	-0.447
miR-16-5p (and other miRNAs w/seed AGCAGCA)	3.04919				thioacetamide	-1.387
CD36	3.04838				MTOR	1.342
CIITA	3.04204				QKI	-0.064
PLAUR	3.04204				Brd4	-1.067
6-formylindolo[3,2-b]carbazole	3.04041				APP	-1.028
VGLL3	3.04041				dimethylnitrosamine	-1
alpha-amanitin	3.04041				pirinixic acid	1.181
indomethacin	3.03935				fenofibrate	-0.148
RB1	3.03797				STK11	1.134
3,3'-diindolylmethane	3.0361				miR-335-3p (miRNAs w/seed UUUUCAU)	-0.447
EFNA1	3.0361				AIF1	-0.339
hydroxyurea	3.0361				CST5	-1.387
miR-338-3p (miRNAs w/seed CCAGCAU)	3.03167				PTEN	-1.661
CSF1	3.02745				cholesterol	-1.992
atorvastatin	3.01902				napabucasin	-1
IL17A	3.00383				imatinib	0.832
thalidomide	3.00113				E2F3	1.067
PTGER2	2.99677				ERK	0.57
dextran sulfate	2.9921				trichostatin A	-0.758
ITGB1	2.97733				miR-4524a-3p (miRNAs w/seed GAGACAG)	-0.447
DSP	2.96925				NFE2L2	-0.113
ACTN4	2.96925				VHL	-1.994
MUC4	2.96925				decitabine	-0.764
LY294002	2.96201				medroxyprogesterone acetate	0.079
POR	2.95675				molybdenum disulfide	0.632
MAPK8	2.95675				fulvestrant	-0.483
FBXW7	2.95236				MAP4K4	0
PDGFB	2.95236				miR-1970 (and other miRNAs w/seed GUGUCAC)	0
RFXANK	2.94085				butyric acid	-0.775
chondroitin sulfate E	2.94085				ciprofloxacin	-0.522
CMA1	2.94085				ZBTB7B	-1.126
S-adenosylhomocysteine	2.94085				IKZF1	-0.457
angustibalin	2.94085				ITGAV	-0.341
ZIC1	2.94085				miR-196a-5p (and other miRNAs w/seed AGGUAGU)	-0.277
BCAR3	2.94085				OGA	-1.387
CDC27	2.94085				GATA1	0.254
FAF1	2.94085				LY294002	-0.085
ZDHHC2	2.94085				KDM5A	-1.408
CDH16	2.94085				CDKN1A	-0.735
MCF2	2.94085				PRNP	-0.686
NME3	2.94085				diethylnitrosamine	0.152
D-glucose	2.94025				KDM5B	-1.304
phenethyl isothiocyanate	2.93326				miR-3569 (and other miRNAs w/seed GAGGACA)	-0.447
INHA	2.93326				HNF4A	-1.168
PLAU	2.92535				THPO	-1.195
POSTN	2.92262				lenalidomide	-0.863
nafenopin	2.92262				IL27	-1.249
CYP1A1	2.91256				MMP3	0
TERT	2.90868				CD44	-0.52
ethanol	2.90461				miR-3157-5p (miRNAs w/seed UCAGCCA)	-1.633
NT5E	2.90215				Calcineurin A	-1
Brd4	2.89878				ITGB3	-1.268
folic acid	2.89878				gemfibrozil	-1.577
ITGB3	2.89878				tazemetostat	-0.587
LGALS1	2.89878				5-fluorouracil	-0.819
sulforafan	2.89188				miR-4777-3p (miRNAs w/seed UACCUCA)	0
HNF1A	2.8884				miR-1252-5p (miRNAs w/seed GAAGGAA)	-1.633
sodium orthovanadate	2.8849				zinc	-1.522
TNC	2.8849				2-(4-amino-1-isopropyl-1H-pyrazolo[3,4-d]pyrimidin-3-yl)-1H-indol-5-ol	-0.896
Ige	2.87974				SPARC	-0.766
INSR	2.86951				FSH	-0.373
resiquimod	2.8668				let-7	-1.38
cisplatin	2.86552				let-7a-5p (and other miRNAs w/seed GAGGUAG)	0.119
simvastatin	2.86525				TFAP2A	-1.544
calcitriol	2.8624				miR-16-5p (and other miRNAs w/seed AGCAGCA)	-1.921
SPARC	2.85182				MXD1	-1.982
2-amino-1-methyl-6-phenylimidazo-4-5-b-pyridine	2.84815				PRMT1	1.997
F7	2.84815				silibinin	-1.994
Mir200	2.83867				F7	1.982
NME1	2.81231				POSTN	1.982
MASTL	2.81231				NVP-TAE684	-1.982
ERBB3	2.79304				trinitrobenzenesulfonic acid	-1.976
cardiotoxin	2.79213				BSG	1.961
TO-901317	2.79213				cytokine	1.96
CREB1	2.78081				sodium orthovanadate	1.953
ITGA9	2.77848				NEDD9	1.951
PTPN3	2.77848				IL2	1.938
IGFBP5	2.77848				YBX1	1.935
selenomethylselenocysteine	2.77848				N-acetyl-L-cysteine	-1.904
TBX5	2.77193				SOX2	1.801
miR-335-3p (miRNAs w/seed UUUUCAU)	2.77193				IL17A	1.785
MEF2D	2.77193				ITGB1	1.755
TCF7L2	2.77106				progesterone	-1.738
IL3	2.7708				SMAD2	1.718
dec-RRLL-cmk	2.76788				TNFSF11	1.682
GDF5	2.76788				miR-193a-3p (and other miRNAs w/seed ACUGGCC)	-1.673
NSD3	2.76788				NFkB (complex)	1.592
LINC00842	2.76788				AGT	1.558
SNIP1	2.76788				MEF2C	1.551
Z-LLL-CHO	2.76114				IL1B	1.53
l-asparaginase	2.75488				NCOA1	1.491
forskolin	2.75079				MED1	1.471
cholesterol	2.72136				SMAD7	1.457
SEMA7A	2.72125				heparin	1.446
DYRK1A	2.72125				F2R	1.446
CCN3	2.72125				hydrocortisone	1.414
PTP4A1	2.71752				NFKB1	1.4
dimethylnitrosamine	2.70992				sphingosine-1-phosphate	1.387
RXRA	2.70609				GLIS2	-1.387
MAPK7	2.7003				MIR17HG	-1.387
MTPN	2.7003				TCF7L2	1.375
N-Ac-Leu-Leu-norleucinal	2.7003				PSMB11	1.342
phytohemagglutinin	2.69577				CCR2	-1.342
Vegf	2.68616				Jnk	1.331
nilotinib	2.67738				Alpha catenin	1.314
4-hydroxynonenal	2.67738				MUC1	1.246
ITGA2	2.66673				fluticasone propionate	1.242
sirolimus	2.66347				E. coli B5 lipopolysaccharide	-1.219
GW501516	2.66289				15-deoxy-delta-12,14 -PGJ 2	1.217
lovastatin	2.65567				ciglitazone	-1.208
trichostatin A	2.65448				staurosporine	-1.195
romidepsin	2.65425				BMP7	1.195
tetradecanoylphorbol acetate	2.65296				COL18A1	-1.186
TIMP3	2.64557				epigallocatechin-gallate	-1.172
TEAD2	2.64557				miR-146a-5p (and other miRNAs w/seed GAGAACU)	-1.172
BSG	2.64557				Laminin (complex)	-1.172
DUSP1	2.64506				curcumin	-1.156
CAV1	2.6409				IGF1	1.155
FOXO1	2.63177				CAV1	1.138
ALKBH5	2.63172				miR-6512-3p (and other miRNAs w/seed UCCAGCC)	-1.134
CCL5	2.63172				CCN1	1.131
mono-(2-ethylhexyl)phthalate	2.62625				FGF7	-1.131
N-methyl mesoporphyrin IX	2.62486				miR-503-5p (miRNAs w/seed AGCAGCG)	-1.109
temsirolimus	2.62486				miR-574-5p (miRNAs w/seed GAGUGUG)	-1.109
PGK1	2.62486				GLI1	1.105
C1orf61	2.62486				CD36	1.091
carboxyamido-triazole	2.62486				CCL5	1.068
CBR3-AS1	2.62486				TLR7	-1.067
miR-508-3p inhibitor	2.62486				5-N-ethylcarboxamido adenosine	-1.067
Smad	2.61468				COLQ	1.067
SB-431542	2.5926				miR-508-3p (miRNAs w/seed GAUUGUA)	-1.067
PPP3CA	2.58758				NOTCH1	1.054
baicalein	2.58406				streptozocin	1.035
diethylstilbestrol	2.57549				PRKCD	-1
SRC	2.57546				EFNA1	-1
heparin	2.56596				NFAT5	1
CHI3L1	2.56489				miR-3082-3p (and other miRNAs w/seed ACAUGGC)	-1
diosgenin	2.56489				MRTFB	1
CDC73	2.56489				glutamine	-1
STAT6	2.55802				miR-3941 (and other miRNAs w/seed UACACAC)	-1
maslinic acid	2.54464				9,10-dimethyl-1,2-benzanthracene	1
ERBB4	2.54464				miR-4519 (miRNAs w/seed AGCAGUG)	1
wortmannin	2.5436				FEV	1
fluticasone propionate	2.54064				MYB	0.985
SB203580	2.53219				chenodeoxycholic acid	-0.973
CDK9	2.52517				aldosterone	-0.951
JAG1	2.52517				MAPK8	-0.943
ZFHX3	2.52361				SMAD3	0.914
AREG	2.52361				acetaminophen	0.896
NOTCH1	2.52208				PLAUR	0.87
p70 S6k	2.51721				simvastatin	-0.869
P2RY2	2.51721				DETA-NONOate	0.868
tripterine	2.51721				miR-338-3p (miRNAs w/seed CCAGCAU)	-0.867
Ap1	2.51295				IL6	0.867
KDM5A	2.50854				Growth hormone	0.866
non-esterified fatty acid	2.50304				hemin	0.864
ENTPD5	2.50304				CAT	-0.849
BLACAT1	2.50304				INHBB	0.849
BAG6	2.50304				INHA	0.816
CLDN2	2.50304				DUSP1	-0.816
RBCK1	2.50304				NCOA2	0.816
SNW1	2.50304				miR-6727-5p (miRNAs w/seed UCGGGGC)	-0.816
FGF2	2.50166				TGFBR1	0.806
BIRC5	2.49664				STAT3	0.799
N-acetylsphingosine	2.49664				TLR9	0.788
raloxifene	2.48567				erlotinib	0.762
Jnk	2.48419				GnRH-A	-0.762
chenodeoxycholic acid	2.48237				ethanol	0.75
miR-29b-3p (and other miRNAs w/seed AGCACCA)	2.48008				IKBKB	0.728
RASSF5	2.47145				LEF1	0.728
IND S7	2.47145				NR3C2	-0.728
CTSB	2.47145				WNT1	-0.711
LIN28A	2.47145				miR-4270 (and other miRNAs w/seed CAGGGAG)	-0.707
9,10-dimethyl-1,2-benzanthracene	2.4687				miR-12201-5p (and other miRNAs w/seed GGAAGGA)	-0.707
trichloroethylene	2.44133				ITGB6	-0.686
benzene	2.44133				TGFB2	-0.657
Pln	2.44133				NR0B2	0.655
MEL S3	2.42748				JAG1	0.655
selumetinib	2.42748				hydroxyurea	-0.651
IKBKG	2.41283				PPARD	0.647
AR	2.41027				SPDEF	-0.64
Akt	2.4045				S100A9	0.6
MK2 inhibitory peptide	2.397				daidzein	-0.6
bendamustine	2.397				TP73	-0.595
ZBED2	2.397				PDGFB	0.594
KDM4B	2.397				SFRP1	-0.555
ZIC2	2.397				17-alpha-ethinylestradiol	0.555
SCUBE3	2.397				miR-29b-3p (and other miRNAs w/seed AGCACCA)	0.536
WNT5B	2.397				etoposide	0.52
DKK2	2.397				MAP2K1	0.503
USP2	2.397				isoproterenol	0.485
CDKN2B	2.397				nicotine	0.466
MRTFA	2.39329				SP600125	-0.462
QKI	2.38819				CREB1	0.461
anisomycin	2.38819				estrogen receptor	-0.448
ROCK1	2.38518				EIF3E	-0.447
deoxycorticosterone acetate	2.38518				miR-4666a-5p (miRNAs w/seed UACAUGU)	-0.447
dehydroisoandrosterone	2.38384				GH1	-0.447
Ins1	2.37095				miR-6894-3p (miRNAs w/seed UGCCUGC)	-0.447
phenylbutazone	2.36238				IGF2BP1	-0.447
WT1	2.34864				LGALS1	0.447
YBX1	2.34615				miR-6840-5p (miRNAs w/seed CCCCCGG)	0.447
SMAD2	2.34615				TLR3	0.436
THBS4	2.34444				CCN2	-0.421
NR2C2	2.34444				MRTFA	0.413
FECH	2.34444				SNAI2	0.391
REL	2.33777				miR-182-5p (and other miRNAs w/seed UUGGCAA)	0.378
IL1B	2.3363				RXRA	0.374
daidzein	2.32765				RUNX3	-0.371
BDNF	2.32712				CCL2	0.371
SYVN1	2.32228				SB203580	-0.347
thyroid hormone	2.31771				NR1I2	0.319
PTK2	2.31223				anisomycin	-0.283
ROR1	2.30514				FBN1	0.283
C1QA	2.30514				CG	-0.25
PCBP2	2.3032				KLF4	0.243
6-amino-4-(4-phenoxyphenylethylamino)quinazoline	2.3032				Sb202190	0.243
AI-1	2.3032				CXCL12	0.226
SS18-SSX1	2.3032				CDKN1B	-0.208
dydrogesterone	2.3032				WNT3A	0.2
maraviroc	2.3032				miR-218-5p (and other miRNAs w/seed UGUGCUU)	-0.174
cercosporin	2.3032				RUNX2	-0.164
prednisone	2.3032				CDH1	-0.159
ITGB5	2.3032				MEF2D	-0.156
ganetespib	2.3032				miR-4474-5p (miRNAs w/seed UAGUCUC)	0.152
2-hydroxy-1-naphthylaldehyde isonicotinoyl hydrazone	2.3032				3,4,5,3',4'-pentachlorobiphenyl	-0.152
S100P	2.3032				PRKG1	-0.152
FOXM1	2.29317				N-nitro-L-arginine methyl ester	0.14
NR3C2	2.29317				CEBPA	-0.105
napabucasin	2.28785				miR-30c-5p (and other miRNAs w/seed GUAAACA)	0.082
CAT	2.28785				FGFR2	-0.075
IL2	2.28463				miR-291a-3p (and other miRNAs w/seed AAGUGCU)	-0.048
carbon tetrachloride	2.28433				CIITA	-0.036
n-nitrosomethylbenzylamine	2.2811				GDF2	0
NCOA2	2.27881				TIMP3	0
MKNK1	2.27349				SB-431542	0
THPO	2.27349				miR-3126-3p (miRNAs w/seed AUCUGGC)	0
SHH	2.26906				STAT5a/b	0
BMS-690514	2.2672				miR-450a-5p (and other miRNAs w/seed UUUGCGA)	0
imipramine blue	2.2672				PI3K (family)	0
PRKAR1A	2.2672				miR-4746-5p (miRNAs w/seed CGGUCCC)	0
CFB	2.2672				miR-3200-3p (miRNAs w/seed ACCUUGC)	0
NF2	2.2672				tetracycline	0
grape seed extract	2.2672				S100A8	0
IFNB1	2.26458				miR-593-5p (and other miRNAs w/seed GGCACCA)	0
CXCR4	2.26392				PTPRR	0
SNAI2	2.26392				miR-3529-3p (miRNAs w/seed ACAACAA)	0
TLR9	2.253				FUS-DDIT3	0
vancomycin	2.24524				SAV1	0
PPARG	2.24339				TP53	-0.964
lenalidomide	2.24267				nitrofurantoin	0.632
OGT	2.23844				MYCN	1.357
miR-12201-5p (and other miRNAs w/seed GGAAGGA)	2.2324				calcitriol	-0.967
NPPB	2.23053				dihydrotestosterone	0.397
ZBED6	2.23053				ESR1	1.555
halofuginone	2.2226				miR-124-3p (and other miRNAs w/seed AAGGCAC)	-1.362
bisphenol A	2.22174				VEGFA	0.688
tiron	2.21915				TP63	0.236
emactuzumab	2.21915				MAPK1	1.527
H3C14	2.21915				NUPR1	0.632
SNHG20	2.21915				gentamicin	0.711
RLIM	2.21915				BDNF	1.526
ATXN2	2.21915				geldanamycin	-0.577
PARP	2.21915				tretinoin	-1.579
SS18-SSX2	2.21915				PAX3-FOXO1	0.898
G2535	2.21915				metribolone	-0.062
doxorubicin	2.21823				RABL6	N/A
HAND2	2.21732				CD24	N/A
PRMT1	2.21732				KAT2A	N/A
troglitazone	2.2079				TAL1	N/A
gentamicin	2.20105				bortezomib	N/A
4-(2-aminoethyl)benzenesulfonylfluoride	2.19506				NUP107	N/A
PTH1R	2.19506				HULC	N/A
methylmercury	2.19464				THBS4	N/A
CIP2A	2.19464				EPO	N/A
oxaliplatin	2.19464				colistin	N/A
PTEN	2.18332				kanamycin A	N/A
cyclosporin A	2.17669				metronidazole	N/A
SPP1	2.17568				NR3C1	N/A
ZBTB7B	2.17234				IND S1	N/A
COLQ	2.17234				ACTB	N/A
miR-508-3p (miRNAs w/seed GAUUGUA)	2.17234				OMA1	N/A
sphingosine-1-phosphate	2.17077				DSP	N/A
CCN2	2.17077				ATM	N/A
FSH	2.17073				MYBL2	N/A
AKT1	2.16509				NRF1	N/A
SOST	2.16072				NKX2-5	N/A
PDPK1	2.16072				GNA12	N/A
uranyl nitrate	2.15434				ERG	N/A
lysophosphatidic acid	2.15434				CD28	N/A
miR-4666a-5p (miRNAs w/seed UACAUGU)	2.15434				MAP2K1/2	N/A
F2R	2.15434				tunicamycin	N/A
miR-593-5p (and other miRNAs w/seed GGCACCA)	2.15228				RAB1B	N/A
ATP5IF1	2.15043				MITF	N/A
HNRNPAB	2.14307				HSF1	N/A
T 0070907	2.14307				CLPP	N/A
CTNNBIP1	2.14307				carbamazepine	N/A
sapanisertib	2.14307				ammonium chloride	N/A
TIA1	2.14307				mir-155	N/A
CIC	2.14307				MYCL	N/A
C9	2.14307				allopurinol	N/A
PINK1	2.14307				SAFB	N/A
trientine	2.14307				SRF	N/A
4-methyl umbelliferone-8-carbaldehyde	2.14307				STEAP3	N/A
LPA	2.14307				phenacetin	N/A
RB1CC1	2.14307				ELL2	N/A
bosutinib	2.14307				NME1	N/A
hemin	2.13808				captopril	N/A
CSF2	2.13386				EBF1	N/A
TCOF1	2.12889				SCAP	N/A
miR-450a-5p (and other miRNAs w/seed UUUGCGA)	2.12889				NPPB	N/A
BSCL2	2.12889				miR-4717-5p (and other miRNAs w/seed AGGCCAC)	N/A
miR-497-3p (and other miRNAs w/seed CAAACCA)	2.12889				CCNE1	N/A
SMAD7	2.12874				ALDH2	N/A
miR-548l (miRNAs w/seed AAAGUAU)	2.12744				SIRT1	N/A
PLAT	2.12744				APC	N/A
HDL-cholesterol	2.12744				PRKCZ	N/A
FOSB	2.12744				ESRRG	N/A
clofibrate	2.12201				FHIT	N/A
Growth hormone	2.11353				SAFB2	N/A
black raspberry extract	2.10612				KLF11	N/A
TCF3	2.10569				tributyltin	N/A
corticosterone	2.10293				naringenin	N/A
ACVRL1	2.09516				ROR1	N/A
FGFR3	2.09516				STIM1	N/A
N(G)-monomethyl-D-arginine	2.09516				LLGL2	N/A
NS-398	2.09041				gentamicin C	N/A
miR-6750-5p (and other miRNAs w/seed AGGGAAC)	2.09041				IKBKE	N/A
LEF1	2.09018				brefeldin A	N/A
MED1	2.09018				EIF2AK3	N/A
CCR2	2.07486				PKM	N/A
POLR3G	2.07362				2-bromoethylamine	N/A
MIRLET7	2.07362				bromobenzene	N/A
Laminin1	2.07362				triamterene	N/A
JMJD6	2.07362				miR-6839-3p (miRNAs w/seed UGGGUUU)	N/A
CCL1	2.07362				miR-1471 (miRNAs w/seed CCCGCGU)	N/A
AEBP1	2.07362				IND S7	N/A
HBP1	2.07362				ETV5	N/A
DDR2	2.07362				TSC2	N/A
FZR1	2.07362				PPARGC1A	N/A
GnRH-A	2.06636				fenamic acid	N/A
TLR3	2.06627				CDK19	N/A
APOB	2.06384				MAP2K5	N/A
IGFBP3	2.06384				carbenoxolone	N/A
17-alpha-ethinylestradiol	2.05255				G protein alpha	N/A
N-acetyl-L-cysteine	2.04772				SREBF2	N/A
diphtheria toxin	2.04428				ACOX1	N/A
let-7a-5p (and other miRNAs w/seed GAGGUAG)	2.04402				S-adenosylmethionine	N/A
KDM6A	2.03342				HSF2	N/A
TGFB2	2.02923				GSTO1	N/A
TBX2	2.02635				ERN1	N/A
NFKBID	2.00977				miR-6777-3p (miRNAs w/seed CCACUCU)	N/A
NAE1	2.00977				miR-449b-3p (and other miRNAs w/seed AGCCACA)	N/A
5A apoA-I mimetic peptide	2.00977				TRAP1	N/A
ITGA3	2.00977				lomustine	N/A
Pdgfr	2.00977				PTK2	N/A
GON4L	2.00977				5-azacytidine	N/A
MEG3	2.00977				NR4A3	N/A
meldonium	2.00977				bardoxolone	N/A
UCHL1	2.00681				thymoquinone	N/A
PTTG1	2.00681				IL5	N/A
tetracycline	2.00681				NSUN6	N/A
NTRK2	2.00681				miR-4804-3p (miRNAs w/seed GCUUAAC)	N/A
tetraethylammonium	2.00386				ZNF106	N/A
crizotinib	2.00386				miR-574-3p (miRNAs w/seed ACGCUCA)	N/A
nicotine	2.00318				ITCH	N/A
valproic acid	1.99333				LONP1	N/A
NR1I2	1.99182				HTT	N/A
PIK3CA	1.98758				TSC1	N/A
arsenite	1.98505				IL3	N/A
N-nitro-L-arginine methyl ester	1.98505				prostaglandin J2	N/A
MRTFB	1.97996				miR-2276-3p (miRNAs w/seed CUGCAAG)	N/A
phenacetin	1.97511				SH3TC2	N/A
naringenin	1.97511				miR-1291 (and other miRNAs w/seed UGGCUCU)	N/A
THBS1	1.97511				TFRC	N/A
MSX2	1.97511				rosuvastatin	N/A
DYSF	1.96864				miR-10b-3p (miRNAs w/seed CAGAUUC)	N/A
silibinin	1.96864				KDM8	N/A
ANK2	1.96491				miR-5704 (miRNAs w/seed UAGGCCA)	N/A
FOXN2	1.96491				CALCA	N/A
PJA1	1.96491				CTSB	N/A
E. coli 0111:B4 peptidoglycan	1.96491				CLUH	N/A
ZNF496	1.96491				TFEB	N/A
SMG6	1.96491				arsenite	N/A
nafoxidine	1.96491				hexachlorobenzene	N/A
Raet1d/Raet1e	1.96491				cadmium chloride	N/A
ZYG11B	1.96491				HOTAIR	N/A
PD173955	1.96491				cephaloridine	N/A
CDC23	1.96491				desmopressin	N/A
dimethyl sulfate	1.96491				miR-145-5p (and other miRNAs w/seed UCCAGUU)	N/A
HMGN5	1.96491				BCR-ABL1	N/A
ZYG11A	1.96491				PTP4A3	N/A
DNAJC24	1.96491				ATF4	N/A
MEDI-547	1.96491				PRKCI	N/A
SNORD21	1.96491				torin1	N/A
HSP-990	1.96491				mir-122	N/A
ADARB1	1.96491				ESRRA	N/A
AURKAIP1	1.96491				Cdc42	N/A
CFI	1.96491				miR-1248 (miRNAs w/seed CCUUCUU)	N/A
GREB1	1.96491				glutamyl-Se-methylselenocysteine	N/A
ALYREF	1.96491				tosedostat	N/A
BPDE-II	1.96491				ADCY	N/A
DNAJA4	1.96491				SIRT2	N/A
MPT0B214	1.96491				eflornithine	N/A
avobenzone	1.96491				POLR3G	N/A
PFDN4	1.96491				ANXA7	N/A
CFD	1.96491				tiron	N/A
D-mannoheptulose	1.96491				Am 580	N/A
miR-467a-5p (and other miRNAs w/seed AAGUGCC)	1.96491				LIN28A	N/A
PDE1A	1.96491				miR-4280 (miRNAs w/seed AGUGUAG)	N/A
miR-293-3p (miRNAs w/seed GUGCCGC)	1.96491				KITLG	N/A
C2	1.96491				CPT1B	N/A
L-propargylglycine	1.96491				miR-6835-3p (miRNAs w/seed AAAGCAC)	N/A
hydrocortisone phosphate	1.96491				CBS/CBSL	N/A
4-hydroxymercuribenzoate	1.96491				levodopa	N/A
DPH2	1.96491				Mir200	N/A
NCK	1.96491				RASSF5	N/A
CDK20	1.96491				monobutyl phthalate	N/A
PARVA	1.96491				pitavastatin	N/A
anti-miR-302d	1.96491				PCGEM1	N/A
PMS2	1.96491				PEX5L	N/A
RHBDF1	1.96491				PLA2R1	N/A
CREB-NFkB	1.96491				CD38	N/A
PLAC1	1.96491				prednisolone	N/A
SMAD3-EP300	1.96491				FLT1	N/A
DYNLRB1	1.96491				SHC1	N/A
URGCP	1.96491				bosentan	N/A
PRB1/PRB2	1.96491				FGF10	N/A
amlexanox	1.96491				APOE	N/A
beta-penta-O-galloyl-glucose	1.96491				miR-6880-3p (miRNAs w/seed CGCCUUC)	N/A
GTPBP4	1.96491				mir-148	N/A
KCNJ12	1.96491				glucagon	N/A
FBXO31	1.96491				miR-6771-5p (miRNAs w/seed UCGGGAG)	N/A
CALCOCO1	1.96491				RASSF1	N/A
teprotumumab	1.96491				4-(2-aminoethyl)benzenesulfonylfluoride	N/A
RPLP0	1.96491				ETV6-RUNX1	N/A
myrcene	1.96491				2,4,5,2',4',5'-hexachlorobiphenyl	N/A
NR2F1-AS1	1.96491				PROM1	N/A
anti-miR-302c inhibitor	1.96491				HBA1/HBA2	N/A
cineole	1.96491				IPMK	N/A
NSC 228155	1.96491				MEL S3	N/A
GDF10	1.96491				(-)-norephedrine	N/A
PRCC	1.96491				BRCA1	N/A
Mapk kinase	1.96491				TNFSF10	N/A
9-hydroxy-(S)-10,12-octadecadienoic acid	1.96491				ethionine	N/A
TOB2	1.96491				cadmium	N/A
diacetylbis(4-methylthiosemicarbazonato)copper(II)	1.96491				cinnamaldehyde	N/A
PTOV1	1.96491				folic acid	N/A
Integrin alpha 5 beta 1	1.96491				IFT88	N/A
CCDC62	1.96491				tetraethylammonium	N/A
Tenascin	1.96491				ARNT	N/A
sulfaphenazole	1.96491				SLC13A1	N/A
roquinimex	1.96491				LDLR	N/A
PTPRU	1.96491				oxaliplatin	N/A
CD3	1.95794				miR-122-5p (miRNAs w/seed GGAGUGU)	N/A
cycloheximide	1.95673				suramin	N/A
PSMB11	1.95635				MMP14	N/A
MGAT3	1.95072				miR-219a-1-3p (miRNAs w/seed GAGUUGA)	N/A
RFX5	1.95072				Firre	N/A
SP2	1.95072				miR-548l (miRNAs w/seed AAAGUAU)	N/A
mir-140	1.95072				FAAH	N/A
Cd2+	1.95072				PDX1	N/A
THRAP3	1.95072				UBQLN2	N/A
APBB1	1.95072				RUNX1	N/A
NDUFA13	1.95072				inosine	N/A
TCF/LEF	1.95072				ADRB2	N/A
desoxycorticosterone	1.95072				miR-194-5p (miRNAs w/seed GUAACAG)	N/A
LAMC1	1.95072				miR-4724-5p (miRNAs w/seed ACUGAAC)	N/A
PLG	1.94999				miR-4703-3p (miRNAs w/seed GUAGUUG)	N/A
EWSR1-FLI1	1.94999				DDX5	N/A
miR-3529-3p (miRNAs w/seed ACAACAA)	1.94999				miR-3189-5p (miRNAs w/seed GCCCCAU)	N/A
NFYC	1.94713				GnRH analog	N/A
TFEB	1.94713				mir-1	N/A
benzyl isothiocyanate	1.94713				miR-7150 (miRNAs w/seed UGGCAGG)	N/A
NPC2	1.94713				BAX	N/A
H-7	1.94713				T 0070907	N/A
S100A9	1.94495				RPTOR	N/A
RAC1	1.94223				gefitinib	N/A
MXD1	1.93162				tert-butyl-hydroquinone	N/A
MIR17HG	1.92825				miR-4305 (miRNAs w/seed CUAGACA)	N/A
GH1	1.92825				mir-144	N/A
TCF4	1.92601				miR-5682 (miRNAs w/seed UAGCACC)	N/A
AGN194204	1.92334				RTN4	N/A
CD2	1.9199				miR-1287-3p (and other miRNAs w/seed UCUAGCC)	N/A
SKIL	1.9199				resiquimod	N/A
methyl methanesulfonate	1.9199				mir-451	N/A
sorafenib	1.9199				HOXC6	N/A
SOD1	1.91468				26s Proteasome	N/A
NPC1	1.91442				PTH	N/A
miR-4474-5p (miRNAs w/seed UAGUCUC)	1.91352				AKT3	N/A
IFN alpha/beta	1.91352				BAK1	N/A
E2F3	1.91074				CBR-470-1	N/A
miR-183-5p (miRNAs w/seed AUGGCAC)	1.91074				Rb	N/A
NFAT5	1.90072				ADORA2A	N/A
Collagen Alpha1	1.89582				KDM3B	N/A
4-nitroquinoline-1-oxide	1.89582				aldesleukin	N/A
DMH1	1.89582				Lh	N/A
Rac	1.89582				CLOCK	N/A
PPBP	1.89582				miR-548aj-5p (and other miRNAs w/seed GCAAAAG)	N/A
PLA2G5	1.89582				miR-6798-3p (miRNAs w/seed UACCCCC)	N/A
KLF9	1.89582				ING1	N/A
DPH5	1.89582				SMTNL1	N/A
ZNF148	1.89582				miR-4677-5p (miRNAs w/seed UGUUCUU)	N/A
vatalanib	1.89582				PPARGC1B	N/A
FGF7	1.89569				miR-331-3p (miRNAs w/seed CCCCUGG)	N/A
IFNE	1.89336				CALR	N/A
CLDN7	1.88716				H2AX	N/A
RUNX3	1.88716				miR-5699-5p (miRNAs w/seed GCCCCAA)	N/A
RUNX2	1.88716				benzo(a)pyrene	N/A
PRNP	1.87813				miR-3927-5p (miRNAs w/seed CCUAUCA)	N/A
lithium chloride	1.87374				let-7e-3p (miRNAs w/seed UAUACGG)	N/A
AMPK	1.87374				miR-4787-3p (miRNAs w/seed AUGCGCC)	N/A
MTTP	1.8675				bee venom	N/A
miR-520d-5p (and other miRNAs w/seed UACAAAG)	1.8675				rifaximin	N/A
ABCB4	1.8675				miR-330-3p (and other miRNAs w/seed CAAAGCA)	N/A
MYB	1.86633				miR-302b-5p (and other miRNAs w/seed CUUUAAC)	N/A
CG	1.86607				miR-548h-5p (and other miRNAs w/seed AAAGUAA)	N/A
glutamine	1.86045				SEMA7A	N/A
butyric acid	1.85843				miR-128-3p (and other miRNAs w/seed CACAGUG)	N/A
CDKN1B	1.84729				garcinol	N/A
glutamyl-Se-methylselenocysteine	1.84455				miR-3185 (miRNAs w/seed GAAGAAG)	N/A
DDR1	1.84455				miR-1-3p (and other miRNAs w/seed GGAAUGU)	N/A
DDX3X	1.84455				IFNL1	N/A
GFAP	1.84455				PDCD4	N/A
E2F7	1.84455				disulfiram	N/A
DAXX	1.84455				copper gluconate	N/A
ECM1	1.84455				miR-4449 (miRNAs w/seed GUCCCGG)	N/A
GPI	1.84455				romidepsin	N/A
CCAT2	1.84455				Irgm1	N/A
zearalenone	1.84455				miR-2682-3p (and other miRNAs w/seed GCCUCUU)	N/A
DIRAS3	1.84455				miR-155-5p (miRNAs w/seed UAAUGCU)	N/A
GAST	1.84375				miR-4719 (miRNAs w/seed CACAAAU)	N/A
rottlerin	1.84375				BMS-690514	N/A
PTHLH	1.84375				miR-33-3p (and other miRNAs w/seed AAUGUUU)	N/A
CDH1	1.84375				Collagen(s)	N/A
miR-3200-3p (miRNAs w/seed ACCUUGC)	1.84375				miR-676-5p (miRNAs w/seed CUUCAAC)	N/A
ciglitazone	1.84375				miR-3678-5p (miRNAs w/seed CCGUACA)	N/A
ADORA2B	1.84228				miR-421-3p (and other miRNAs w/seed UCAACAG)	N/A
XDH	1.84228				miR-452-3p (miRNAs w/seed UCAUCUG)	N/A
miR-3654 (miRNAs w/seed ACUGGAC)	1.84228				miR-140-3p (and other miRNAs w/seed ACCACAG)	N/A
HDAC6	1.84228				miR-589-5p (and other miRNAs w/seed GAGAACC)	N/A
2-(4-amino-1-isopropyl-1H-pyrazolo[3,4-d]pyrimidin-3-yl)-1H-indol-5-ol	1.8339				KLF3	N/A
BMP7	1.8339				BNIP3L	N/A
FOSL1	1.82692				lith-O-Asp	N/A
IKBKB	1.82351				mir-133	N/A
isoproterenol	1.82326				miR-20b-3p (miRNAs w/seed CUGUAGU)	N/A
eflornithine	1.81767				miR-196b-3p (miRNAs w/seed CGACAGC)	N/A
LRP6	1.81767				IREB2	N/A
Pam3-Cys	1.81767				miR-6820-5p (miRNAs w/seed GCGGCAG)	N/A
AGTR1	1.81767				miR-6868-3p (miRNAs w/seed UCCUUCU)	N/A
ANGPT1	1.81767				miR-6880-5p (miRNAs w/seed GGUGGAG)	N/A
Ro31-8220	1.81767				delta-aminolevulinic acid	N/A
GATA1	1.81547				mir-8	N/A
streptozocin	1.81547				benzyl isothiocyanate	N/A
4-hydroxytamoxifen	1.81269				MAP2K3	N/A
miR-6727-5p (miRNAs w/seed UCGGGGC)	1.81269				asciminib	N/A
IRF5	1.81033				miR-3912-3p (miRNAs w/seed AACGCAU)	N/A
SBDS	1.81033				methylselenic acid	N/A
FEV	1.81033				UXT	N/A
RELA	1.80911				SP2509	N/A
EBF1	1.80859				miR-6875-3p (miRNAs w/seed UUCUUCC)	N/A
MEF2C	1.80859				miR-423-3p (miRNAs w/seed GCUCGGU)	N/A
NFE2L2	1.80304				arsenic trioxide	N/A
KLF2	1.80219				homocysteine	N/A
mir-154	1.79648				miR-6072 (and other miRNAs w/seed CCUCAUC)	N/A
PKNOX2	1.79648				miR-6070 (miRNAs w/seed CGGUUCC)	N/A
mir-205	1.79648				miR-3618 (miRNAs w/seed GUCUACA)	N/A
ethidium	1.79648				NLRP12	N/A
FZD8	1.79648				miR-148a-3p (and other miRNAs w/seed CAGUGCA)	N/A
KLK4	1.79648				miR-548av-3p (miRNAs w/seed AAACUGC)	N/A
PPP1R1B	1.79648				interferon alfacon-1	N/A
acyclic retinoid	1.79648				miR-4640-5p (and other miRNAs w/seed GGGCCAG)	N/A
mir-515	1.79648				miR-12183-5p (and other miRNAs w/seed CUUCUUC)	N/A
staurosporine	1.79594				bicalutamide	N/A
NEDD9	1.79397				miR-5624-3p (and other miRNAs w/seed UAAGGCA)	N/A
MYBL2	1.79366				miR-9-5p (and other miRNAs w/seed CUUUGGU)	N/A
ITGA5	1.79366				nafoxidine	N/A
mir-30	1.79366				CIC	N/A
KNG1	1.79366				PNN	N/A
BCL6	1.79277				non-esterified fatty acid	N/A
NFKB1	1.7916				AURKB	N/A
TP73	1.78636				MAFF	N/A
XBP1	1.78386				eprosartan	N/A
miR-218-5p (and other miRNAs w/seed UGUGCUU)	1.78386				SNHG20	N/A
miR-196a-5p (and other miRNAs w/seed AGGUAGU)	1.78341				CXCR3	N/A
miR-1252-5p (miRNAs w/seed GAAGGAA)	1.78144				HELLS	N/A
MAPK3	1.77784				CDC42BPB	N/A
Sb202190	1.771				NCK	N/A
Collagen(s)	1.7702				F3	N/A
CALR	1.7702				ACTN4	N/A
fluvastatin	1.7702				maslinic acid	N/A
PF543	1.7702				CBFA2T3-GLIS2	N/A
SCAP	1.76193				PLAT	N/A
MYOCD	1.76193				PC-SPES	N/A
COL18A1	1.76193				Laminin1	N/A
3,4,5,3',4'-pentachlorobiphenyl	1.76193				EIF5A	N/A
STK11	1.76033				PD 123319	N/A
epigallocatechin-gallate	1.75745				dydrogesterone	N/A
ACTB	1.75125				NAE1	N/A
CREB3L1	1.75125				LINC00570	N/A
ITGB4	1.75125				CDK20	N/A
PLCG1	1.75125				SRGAP1	N/A
TMSB4	1.75125				PARVA	N/A
CTBP2	1.75125				RPS6KA1	N/A
MST1R	1.75125				CTU1	N/A
VLDLR	1.75125				ZFA-fmk	N/A
amiloride	1.75125				SRSF2	N/A
Gli	1.75125				mizoribine	N/A
topotecan	1.75088				EBI3	N/A
mir-182	1.74729				CINP	N/A
PRKAA	1.74729				temsirolimus	N/A
TCF	1.74624				RLIM	N/A
MTOR	1.74348				TEAD	N/A
IFNA2	1.7315				anti-miR-302d	N/A
GDF2	1.73075				2,3,4,7,8-pentachlorodibenzofuran	N/A
miR-3126-3p (miRNAs w/seed AUCUGGC)	1.73075				LRP6	N/A
mir-183	1.7249				ZIC2	N/A
EFNA5	1.7249				TBP	N/A
SP110	1.72252				mir-622	N/A
CASR	1.72252				MTX2	N/A
GPD1	1.71547				alpha-ergocryptine	N/A
miR-4519 (miRNAs w/seed AGCAGUG)	1.71547				SERPINB5	N/A
LDLR	1.71445				KLHL2	N/A
HULC	1.70858				sodium chloride	N/A
RFX1	1.70858				PTPRM	N/A
EDNRA	1.70858				GAS5	N/A
ZNF202	1.70858				trehalose	N/A
mir-486	1.70858				Tnf receptor	N/A
KLF10	1.70858				Pln	N/A
Ctbp	1.70858				miR-532-5p (and other miRNAs w/seed AUGCCUU)	N/A
RND3	1.70858				ANK2	N/A
miR-382-5p (miRNAs w/seed AAGUUGU)	1.70858				HDAC3	N/A
CSNK2A1	1.70858				Slfn1	N/A
taxifolin	1.70858				KLF2	N/A
HOXD3	1.70858				CREM	N/A
EML4-ALK	1.70858				brivudine	N/A
panobinostat	1.70301				C9	N/A
ibuprofen	1.70301				tozasertib	N/A
SPHK1	1.70301				mitomycin C	N/A
miR-3157-5p (miRNAs w/seed UCAGCCA)	1.7014				myosin-light-chain kinase	N/A
PRKCD	1.7014				ETS	N/A
desmopressin	1.70039				IFI30	N/A
MAPK14	1.69171				ANTXR2	N/A
BRD4	1.68734				MIGA2	N/A
Ifnar	1.68551				PMS2	N/A
miR-4777-3p (miRNAs w/seed UACCUCA)	1.68551				SP2	N/A
4-phenylbutyric acid	1.68551				mir-128	N/A
trinitrobenzenesulfonic acid	1.68551				RHBDF1	N/A
2,3,4,7,8-pentachlorodibenzofuran	1.68159				Raet1d/Raet1e	N/A
beta-naphthoflavone	1.68159				KDM6A	N/A
IKZF1	1.68095				CEBPZ	N/A
paclitaxel	1.67747				PIK3CB	N/A
miR-6512-3p (and other miRNAs w/seed UCCAGCC)	1.67269				ORC2	N/A
acetaminophen	1.67255				FZD9	N/A
ASPSCR1-TFE3	1.67083				DNAJB4	N/A
SLC25A13	1.67083				MXI1	N/A
sodium chloride	1.67083				ETS-ELK1	N/A
CCL2	1.67083				N4BP1	N/A
SPZ1	1.66819				SERPINH1	N/A
COL2A1	1.66819				FGF4	N/A
LIN9	1.66819				DMH1	N/A
DHX9	1.66819				NF1	N/A
PD 169316	1.66819				miR-3928-3p (miRNAs w/seed GAGGAAC)	N/A
FLNA	1.66819				succinylacetone	N/A
SCX	1.66819				DIS3L2	N/A
PD 153035	1.66819				SFRP4	N/A
FKBP4	1.66819				rocuronium	N/A
ZSCAN1	1.66623				cevimeline	N/A
mir-622	1.66623				AP1M1	N/A
ETS-ELK1	1.66623				(S)-flurbiprofen	N/A
AP1M1	1.66623				A-443654	N/A
(S)-flurbiprofen	1.66623				SPRED2	N/A
leukotriene A4	1.66623				interferon beta-1a	N/A
black cohosh extract	1.66623				DYRK1A	N/A
8-bromo-cyclic ADP-ribose	1.66623				BLACAT1	N/A
TIAM2	1.66623				Ro31-8425	N/A
LY3039478	1.66623				TTI-101	N/A
fascaplysin	1.66623				miR-595 (miRNAs w/seed AAGUGUG)	N/A
ZNF277	1.66623				cilazapril	N/A
PTPRF	1.66623				N-chlorotaurine	N/A
CTNNβ-LEF1	1.66623				AGAP2	N/A
NASP	1.66623				miR-552-5p (miRNAs w/seed UUUAACC)	N/A
depsipeptide	1.66623				maraviroc	N/A
MUC16	1.66623				PRKDC	N/A
isopropyl thiogalactoside	1.66623				castanospermine	N/A
RPRD1B	1.66623				Rac	N/A
Raet1b	1.66623				PPBP	N/A
RHBDF2	1.66623				RPS11	N/A
COLGALT1	1.66623				SCUBE3	N/A
sorafenib derivative SC-1	1.66623				BCL11A	N/A
B4GALNT2	1.66623				genipin	N/A
22-hydroxycholesterol	1.66623				KLF7	N/A
RNF11	1.66623				uridine	N/A
lonaprisan	1.66623				DDR1	N/A
Vegf Receptor	1.66623				N-cor	N/A
MED6	1.66623				AEOL 10113	N/A
KHDRBS2	1.66623				ITGB4	N/A
SVIL	1.66623				sulindac	N/A
TRAM2	1.66623				bepridil	N/A
EIF4H	1.66623				MYCBP2	N/A
ristocetin	1.66623				PTHLH	N/A
RAC3	1.66623				TERT	N/A
VENTX	1.66623				PLIN1	N/A
OSI-027	1.66623				carbon	N/A
archazolid B	1.66623				vanadate	N/A
RPS4Y1	1.66623				oxfenicine	N/A
FBXO4	1.66623				CCAT1	N/A
VPS33B	1.66623				PKNOX2	N/A
SLV320	1.66623				HK2	N/A
FAM168A	1.66623				LPCAT3	N/A
UBB	1.66623				2,4-dinitrophenol-ovalbumin conjugate	N/A
MAP3K21	1.66623				S100A10	N/A
AGXT	1.66623				CD2	N/A
AFM	1.66623				SH42	N/A
REM2	1.66623				benzo(a)pyrene-7,8-dione	N/A
3-(p-methoxy)phenyl-1,4-benzoxazine	1.66623				CREB-NFkB	N/A
ILKAP	1.66623				TEAD1	N/A
methiothepin	1.66623				PSMB9	N/A
dec-RVKR-CMK	1.66623				RBM14	N/A
nitrosomethylurethane	1.66623				eprenetapopt	N/A
CCNDBP1	1.66623				clopidogrel	N/A
DAPK3	1.66623				parmodulin 2	N/A
CCDC88C	1.66623				ATXN2	N/A
EPN3	1.66623				KLF10	N/A
ZFYVE16	1.66623				fosbretabulin	N/A
lynestrenol	1.66623				CTNNBIP1	N/A
BCLAF1	1.66623				CH-223191	N/A
sarpogrelate	1.66623				HLTF	N/A
L-canavanine	1.66623				P2RY2	N/A
CELA1	1.66623				RECTAS	N/A
phosphorylethanolamine	1.66623				leukotriene A4	N/A
CTS-1027	1.66623				SOX6	N/A
PFDN1	1.66623				black cohosh extract	N/A
RNMT	1.66623				halofuginone	N/A
ING2	1.66623				PLAC1	N/A
Raet1a	1.66623				finerenone	N/A
bunazosin	1.66623				MIRLET7	N/A
H60a	1.66623				tripterine	N/A
mir-331	1.66623				PHF5A	N/A
USP13	1.66623				SMAD3-EP300	N/A
CRTAP	1.66623				DYNLRB1	N/A
MCF2L	1.66623				tetrathiomolybdate	N/A
Rbx1	1.66623				WNT7A	N/A
inostamycin	1.66623				mir-205	N/A
ZNF410	1.66623				SF1	N/A
alefacept	1.66064				SLC12A6	N/A
bee venom	1.65633				MIR4269	N/A
PTPRR	1.65633				BATF2	N/A
miR-1970 (and other miRNAs w/seed GUGUCAC)	1.64202				COL2A1	N/A
IL27	1.64191				8-bromo-cyclic ADP-ribose	N/A
VEGFA	1.64126				NIBAN2	N/A
Am 580	1.64014				PGK1	N/A
EBI3	1.64014				PLA2G5	N/A
CD5	1.64014				BAG6	N/A
NUPR1	1.63032				DOCK1	N/A
ETS	1.62987				ATF6	N/A
miR-595 (miRNAs w/seed AAGUGUG)	1.62987				KIF21A	N/A
vanadate	1.62987				SIN3A	N/A
GABPB1	1.62987				E2f	N/A
Collagen type IV	1.62987				AGA	N/A
PDGFC	1.62987				ZSCAN1	N/A
mir-101	1.62987				ALS2	N/A
acetaldehyde	1.62987				RAMP3	N/A
XRCC6	1.62987				RALGDS	N/A
cis-urocanic acid	1.62987				miR-6885-3p (miRNAs w/seed UUUGCUU)	N/A
aphidicolin	1.62987				CDC25B	N/A
NFIX	1.62987				TIAM2	N/A
ACVR1C	1.62987				PCM1	N/A
hexachlorobenzene	1.62006				ZBED6	N/A
CLUH	1.62006				TNFSF8	N/A
miR-6892-5p (miRNAs w/seed UAAGGGA)	1.62006				PDGF (family)	N/A
ROCK	1.62006				FOXN2	N/A
candesartan	1.62006				UTP	N/A
miR-7151-3p (miRNAs w/seed UACAGGC)	1.60755				VTI1B	N/A
SERPINF1	1.6004				NFYC	N/A
miR-6715b-3p (miRNAs w/seed UCAAACC)	1.6004				JMJD6	N/A
EFNA2	1.6004				5A apoA-I mimetic peptide	N/A
ACSL4	1.6004				SLC25A10	N/A
miR-486-5p (and other miRNAs w/seed CCUGUAC)	1.60015				mir-140	N/A
NCOA1	1.5981				sapanisertib	N/A
GAS5	1.59343				RBM39	N/A
Tnf receptor	1.59343				black raspberry extract	N/A
TFPI2	1.59343				ADAM12	N/A
branched chain amino acids	1.59343				LY3039478	N/A
Mt2	1.59343				fascaplysin	N/A
BRD7	1.59343				ZNF277	N/A
FAM3B	1.59343				BCAR4	N/A
PPARD	1.59268				1-methyl-4-phenylpyridinium	N/A
MLXIPL	1.58739				mercuric chloride	N/A
phosphate	1.58654				miR-544b (miRNAs w/seed CCUGAGG)	N/A
IL15	1.58508				NRDE2	N/A
iron	1.58114				PTPRF	N/A
ADRB	1.57677				(E)-1-(2-nitrovinyl)naphthalene	N/A
APP	1.57389				ITGBL1	N/A
LCN2	1.5731				CTNNβ-LEF1	N/A
1,2-dithiol-3-thione	1.5718				TCF	N/A
etoposide	1.5718				3-mercaptopicolinic acid	N/A
miR-193a-3p (and other miRNAs w/seed ACUGGCC)	1.5718				ITGA3	N/A
NFkB (complex)	1.56628				ZBTB17	N/A
miR-3558-3p (and other miRNAs w/seed CUGUGGA)	1.56625				miR-576-3p (miRNAs w/seed AGAUGUG)	N/A
EIF4E	1.56302				4-aminopyrazolo(3,4-d)pyrimidine	N/A
ABCA1	1.56226				BMI1	N/A
SREBF1	1.56193				NASP	N/A
FGF4	1.55871				CR1	N/A
TNFAIP6	1.55871				SBDS	N/A
THZ2	1.55871				TFPI2	N/A
SUV39H1	1.55871				Smad2/3-Smad4	N/A
MAT1A	1.55871				Fus	N/A
TGFB1I1	1.55871				LINC00887	N/A
Ikb	1.55871				sodium hypochlorite	N/A
APC	1.55581				SUCO	N/A
MMP3	1.54671				rhodamine 6G	N/A
GLI1	1.54563				butylidenephthalide	N/A
mitomycin C	1.54376				ATP5F1A	N/A
HIC1	1.54376				PTTG1	N/A
LPL	1.54376				HDAC1	N/A
CREM	1.53522				CDC20	N/A
cadmium chloride	1.52561				CA074-methyl ester	N/A
BACH1	1.52561				depsipeptide	N/A
SIN3A	1.52561				ZYG11B	N/A
NOTCH3	1.52561				ADAM17	N/A
E2F5	1.52556				CTSD	N/A
CXCR3	1.52556				Ank2	N/A
LPCAT3	1.52556				LIN9	N/A
WNT7A	1.52556				PD173955	N/A
NCOR-LXR-Oxysterol-RXR-9 cis RA	1.52556				Collagen Alpha1	N/A
EDN3	1.52556				cercosporin	N/A
BTG2	1.52556				S100A11	N/A
ETV1	1.52556				fluvastatin	N/A
cytokine	1.52505				1alpha,25-dihydroxy-previtamin D3	N/A
olanzapine	1.52094				GSTA4	N/A
NR0B2	1.52094				THOC1	N/A
arsenic trioxide	1.51134				MUC16	N/A
E. coli B5 lipopolysaccharide	1.50973				tibolone	N/A
MAP2K5	1.50782				PKP2	N/A
RRP1B	1.49579				CDC23	N/A
puromycin aminonucleoside	1.49579				CAMK2G	N/A
5-N-ethylcarboxamido adenosine	1.49579				PRELID1	N/A
miR-503-5p (miRNAs w/seed AGCAGCG)	1.49579				CpG 10101	N/A
TLR7	1.49484				HOXA9	N/A
SUPT16H	1.49386				URGCP	N/A
SOX6	1.49386				miR-6869-5p (miRNAs w/seed UGAGUAG)	N/A
Fus	1.49386				phenylacetic acid	N/A
zidovudine	1.49386				C1orf61	N/A
Mt1	1.49386				isopropyl thiogalactoside	N/A
TF	1.49386				CCL1	N/A
F5	1.49249				CLDN2	N/A
RILP	1.49249				SERPINF1	N/A
Ank2	1.49249				RAC2	N/A
RECQL	1.49249				N-formyl-Met-Leu-Phe	N/A
CBFA2T3-GLIS2	1.49249				AEBP1	N/A
SRGAP1	1.49249				G protein beta gamma	N/A
mizoribine	1.49249				carboxyamido-triazole	N/A
alpha-ergocryptine	1.49249				sulindac sulfide	N/A
KLHL2	1.49249				3,4-dihydroxybenzaldehyde	N/A
myosin-light-chain kinase	1.49249				USF2	N/A
IFI30	1.49249				raltitrexed	N/A
ANTXR2	1.49249				ACTL6A	N/A
rocuronium	1.49249				C1QA	N/A
TTI-101	1.49249				VEZF1	N/A
AGAP2	1.49249				IKZF3	N/A
bepridil	1.49249				GABPB1	N/A
benzo(a)pyrene-7,8-dione	1.49249				RPRD1B	N/A
fosbretabulin	1.49249				ZIC1	N/A
SLC12A6	1.49249				MMP12	N/A
RALGDS	1.49249				carmustine	N/A
(E)-1-(2-nitrovinyl)naphthalene	1.49249				TTYH1	N/A
ITGBL1	1.49249				rasagiline	N/A
4-aminopyrazolo(3,4-d)pyrimidine	1.49249				SKIL	N/A
GSTA4	1.49249				MAT2B	N/A
tibolone	1.49249				miR-548q (miRNAs w/seed CUGGUGC)	N/A
CpG 10101	1.49249				ONECUT1	N/A
3,4-dihydroxybenzaldehyde	1.49249				CYP1A1	N/A
MAT2B	1.49249				NPC1	N/A
MYOF	1.49249				glutathione diethyl ester	N/A
moxestrol	1.49249				RPL11	N/A
defibrotide	1.49249				AKIP1	N/A
CSNK1E	1.49249				Raet1b	N/A
RASSF7	1.49249				zidovudine	N/A
PIGT	1.49249				NOTCH3	N/A
capivasertib	1.49249				Mt1	N/A
SEMA3D	1.49249				prednisone	N/A
STRAP	1.49249				miR-6769a-3p (miRNAs w/seed AGCCCCU)	N/A
SERTAD1	1.49249				MYOF	N/A
ADCY2	1.49249				moxestrol	N/A
FKHR	1.49249				BAG1	N/A
betamethasone valerate	1.49249				iodixanol	N/A
UBE2D3	1.49249				Ctbp	N/A
NSOP00313	1.49249				PJA1	N/A
SMCR8	1.49249				defibrotide	N/A
NDUFAF3	1.49249				CSNK1E	N/A
Ap1 gamma	1.49249				RFX1	N/A
C20-D3-vitamin A	1.49249				PRDM16	N/A
BMP1	1.49249				NCOR-LXR-Oxysterol-RXR-9 cis RA	N/A
ZNF451	1.49249				RND3	N/A
AZD7762	1.49249				PRB1/PRB2	N/A
filipin	1.49249				polyhydroxyethyl methacrylate	N/A
LATS	1.49249				EDN3	N/A
GPC3	1.49249				CDCA7L	N/A
mir-497	1.49249				ADORA2B	N/A
3-aminoisobutanoate	1.49249				PRDX1	N/A
N6-carboxymethyl-lysine bovine serum albumin	1.49249				RASSF7	N/A
RPS6KA	1.49249				TCOF1	N/A
PSMD14	1.49249				RHBDF2	N/A
U2AF2	1.49249				PHLPP2	N/A
STK16	1.49249				fludarabine	N/A
BHLHE22	1.49249				Collagen type VI	N/A
glyphosate	1.49249				TIAL1	N/A
R-etodolac	1.49249				miR-181b-1-3p (and other miRNAs w/seed UCACUGA)	N/A
CYP24A1	1.49249				miR-6892-5p (miRNAs w/seed UAAGGGA)	N/A
Tropomyosin	1.49249				YOD1	N/A
ponasterone A	1.49249				methoxychlor	N/A
EIF2B1	1.49249				hyodeoxycholic acid	N/A
PES1	1.49249				CKS2	N/A
riociguat	1.49249				TPM1	N/A
ATAD2	1.49249				ITGA9	N/A
VPS35	1.49249				beta-naphthoflavone	N/A
PTTG1IP	1.49249				EDNRA	N/A
SGI 1776	1.49249				TP53COR1	N/A
CTAG1A/CTAG1B	1.49249				SOST	N/A
arjunolic acid	1.49249				DPP-23	N/A
OLA1	1.49249				Collagen type IV	N/A
CHD5	1.49249				Pam3-Cys	N/A
TH17 Cytokine	1.49249				PLCG1	N/A
PTPN23	1.49249				GPD1	N/A
9,13-di-cis-retinoic acid	1.49249				HNRNPC	N/A
AHNAK	1.49249				ABCA1	N/A
RBBP8	1.49249				amlexanox	N/A
PRMT8	1.49249				mir-30	N/A
GPC6	1.49249				NBR2	N/A
SRPK2	1.49249				MAX	N/A
(E)-9-(2-nitrovinyl)anthracene	1.49249				APOB	N/A
neratinib	1.49249				COLGALT1	N/A
NOP58	1.49249				AFF4	N/A
Mapk	1.48343				miR-6715b-3p (miRNAs w/seed UCAAACC)	N/A
Immunoglobulin	1.48131				dextran sulfate	N/A
CLPP	1.47323				PDK1	N/A
miR-5682 (miRNAs w/seed UAGCACC)	1.47323				PIGT	N/A
lomustine	1.47323				KLF9	N/A
miR-548aj-5p (and other miRNAs w/seed GCAAAAG)	1.47323				miR-7844-5p (miRNAs w/seed AAACUAG)	N/A
NEUROG1	1.47323				GIPC1	N/A
platelet activating factor	1.47323				KLHL3	N/A
NKX2-3	1.47019				WZ-4002	N/A
mir-148	1.4635				capivasertib	N/A
BAG1	1.4635				beta-penta-O-galloyl-glucose	N/A
BGN	1.4635				MGAT3	N/A
HAND1	1.4635				PCBP2	N/A
LTBP1	1.4635				BACH1	N/A
erlotinib	1.45914				VTN	N/A
PI3K (family)	1.45914				SEMA3D	N/A
TRIM24	1.45914				miR-877-5p (and other miRNAs w/seed UAGAGGA)	N/A
triamterene	1.45641				mir-2392	N/A
BMI1	1.45641				AChR	N/A
miR-3684 (miRNAs w/seed UAGACCU)	1.45641				glucuronyl glucosamine glycan sulfate	N/A
GSTO1	1.45641				Cd2+	N/A
sulindac	1.45641				MCU	N/A
ATF6	1.45641				STRAP	N/A
INSIG1	1.4472				mir-154	N/A
TWIST1	1.44677				HIC1	N/A
VCAN	1.44677				NR2C2	N/A
cytarabine	1.4399				MLIP	N/A
POLR2A	1.4399				TEX11	N/A
miR-302b-5p (and other miRNAs w/seed CUUUAAC)	1.43437				PF543	N/A
miR-6869-5p (miRNAs w/seed UGAGUAG)	1.43437				ethacrynic acid	N/A
carvedilol	1.43437				DDX1	N/A
CETP	1.43437				miR-6886-5p (miRNAs w/seed CCGCAGG)	N/A
SLC9A3	1.43437				SERTAD1	N/A
Histone h3	1.43267				SHOX2	N/A
HDAC1	1.43166				TNFAIP6	N/A
TAL1	1.43018				GUSB	N/A
miR-6840-5p (miRNAs w/seed CCCCCGG)	1.428				branched chain amino acids	N/A
STAT5B	1.42479				miR-106a-3p (and other miRNAs w/seed UGCAAUG)	N/A
TBP	1.42369				imipramine blue	N/A
PTGES	1.42369				ITGA5	N/A
miR-291a-3p (and other miRNAs w/seed AAGUGCU)	1.42234				GTPBP4	N/A
STAT4	1.41454				Collagen type III	N/A
miR-3082-3p (and other miRNAs w/seed ACAUGGC)	1.4122				beraprost	N/A
CBX5	1.4122				ROCK1	N/A
PSEN1	1.40973				miR-3144-3p (miRNAs w/seed UAUACCU)	N/A
aldosterone	1.40954				ADCY2	N/A
fenamic acid	1.40777				risedronic acid	N/A
miR-106a-3p (and other miRNAs w/seed UGCAAUG)	1.40777				AKR1B1	N/A
F3	1.40777				GFAP	N/A
IKZF3	1.40777				aucubin	N/A
miR-877-5p (and other miRNAs w/seed UAGAGGA)	1.40777				methyl methanesulfonate	N/A
trovafloxacin	1.40777				NSD3	N/A
mir-15	1.40777				dimethyl sulfate	N/A
SH3TC2	1.40639				PARP	N/A
ACTL6A	1.40639				KMT2A-AFF1	N/A
AKR1B1	1.40639				diphtheria toxin	N/A
NFIC	1.40639				PURB	N/A
progestin	1.40639				COL4A3	N/A
choline fenofibrate	1.40639				N-methyl mesoporphyrin IX	N/A
dasatinib	1.40639				KCNJ12	N/A
Mir122a,b	1.40639				DYSF	N/A
HOXB13	1.40639				sorafenib derivative SC-1	N/A
CRYAB	1.40639				6-amino-4-(4-phenoxyphenylethylamino)quinazoline	N/A
IRAK3	1.40639				BTG2	N/A
NPR1	1.40639				miR-585-3p (miRNAs w/seed GGGCGUA)	N/A
XIAP	1.40639				B4GALNT2	N/A
MAP4K4	1.4008				TFCP2L1	N/A
miR-3941 (and other miRNAs w/seed UACACAC)	1.4008				Mt2	N/A
miR-548q (miRNAs w/seed CUGGUGC)	1.39212				NSC719239	N/A
vorinostat	1.39099				CH6953755	N/A
miR-6894-3p (miRNAs w/seed UGCCUGC)	1.38241				methylnitrosourea	N/A
ammonium chloride	1.37948				FKHR	N/A
tosedostat	1.37948				WNT5B	N/A
LLGL2	1.37948				ARHGEF2	N/A
miR-7844-5p (miRNAs w/seed AAACUAG)	1.37948				FOXO3	N/A
LCAT	1.37948				PLP2	N/A
clopidogrel	1.37675				ACKR3	N/A
USF2	1.37675				PHLDA1	N/A
pravastatin	1.37675				betamethasone valerate	N/A
miR-4270 (and other miRNAs w/seed CAGGGAG)	1.37471				UBE2D3	N/A
miR-3569 (and other miRNAs w/seed GAGGACA)	1.37352				IFNE	N/A
CYP4V2	1.36989				RFXANK	N/A
tozasertib	1.36989				E2F7	N/A
CEBPZ	1.36989				Pdgfr	N/A
CDC20	1.36989				FBXO31	N/A
SNHG1	1.36989				nafenopin	N/A
succinylacetone	1.36989				ethidium	N/A
KLF7	1.36989				PSMA1	N/A
RPS6KA1	1.36989				ferricyanide	N/A
CINP	1.36989				MTTP	N/A
trehalose	1.36989				DHX9	N/A
Slfn1	1.36989				TEAD2	N/A
SPRED2	1.36989				danusertib	N/A
cilazapril	1.36989				dec-RRLL-cmk	N/A
NIBAN2	1.36989				phorbol esters	N/A
RAMP3	1.36989				FZD8	N/A
CDC25B	1.36989				L-asparagine	N/A
LINC00887	1.36989				FOLR1	N/A
S100A11	1.36989				miR-5700 (miRNAs w/seed AAUGCAU)	N/A
phenylacetic acid	1.36989				TMSB4	N/A
glutathione diethyl ester	1.36989				NSOP00313	N/A
iodixanol	1.36989				pantoprazole	N/A
hyodeoxycholic acid	1.36989				JAK1	N/A
CKS2	1.36989				ENAH	N/A
NBR2	1.36989				PRKAR1A	N/A
GIPC1	1.36989				SMCR8	N/A
glucuronyl glucosamine glycan sulfate	1.36989				EFEMP1	N/A
NSC719239	1.36989				Complement	N/A
ARHGEF2	1.36989				THRAP3	N/A
PHLDA1	1.36989				NDUFAF3	N/A
danusertib	1.36989				APBB1	N/A
L-asparagine	1.36989				carvedilol	N/A
LY5	1.36989				TRPC4AP	N/A
karenitecin	1.36989				NFATC4	N/A
UHRF1	1.36989				HMGN5	N/A
DACT3	1.36989				LY5	N/A
inecalcitol	1.36989				RFXAP	N/A
propionate derivative	1.36989				22-hydroxycholesterol	N/A
VLDL	1.36989				ALDH1A2	N/A
SLC39A4	1.36989				karenitecin	N/A
UBTF	1.36989				UHRF1	N/A
ORAI3	1.36989				FOSL1	N/A
LDN-193189	1.36989				ingenol mebutate	N/A
PDLIM1	1.36989				ZBED2	N/A
RAB11A	1.36989				DACT3	N/A
PF-4691502	1.36989				SSPN	N/A
PODXL	1.36989				NFASC	N/A
ARSA	1.36989				RNF11	N/A
ADRA2B	1.36989				lonaprisan	N/A
L-alanine	1.36989				Vegf Receptor	N/A
CHFR	1.36989				inecalcitol	N/A
LSM1	1.36989				ITPR2	N/A
SHP	1.36989				MED6	N/A
S3I-1757	1.36989				ZNF202	N/A
p38 MAP kinase inhibitor	1.36989				EFNA2	N/A
RRAD	1.36989				protocatechuic acid	N/A
KP-SD-1	1.36989				miR-651-3p (miRNAs w/seed AAGGAAA)	N/A
GLIPR2	1.36989				GSE1	N/A
SNAP23	1.36989				dulanermin	N/A
PLAC8	1.36989				Ap1 gamma	N/A
MUCL1	1.36989				propionate derivative	N/A
tyrphostin AG 18	1.36989				THZ2	N/A
cathepsin L inhibitor	1.36989				ZYG11A	N/A
CGP 74514A	1.36989				gemcabene	N/A
BAG4	1.36989				trovafloxacin	N/A
colcemid	1.36989				HNRNPAB	N/A
SEPTIN9	1.36989				Histone h3	N/A
GBP1	1.36989				DNAJC24	N/A
BICD2	1.36989				miR-382-5p (miRNAs w/seed AAGUUGU)	N/A
TLCD3A	1.36989				C20-D3-vitamin A	N/A
miR-4746-5p (miRNAs w/seed CGGUCCC)	1.36733				antioxidant	N/A
miR-574-5p (miRNAs w/seed GAGUGUG)	1.36469				MMP2	N/A
IGF1R	1.36459				VLDL	N/A
gentamicin C	1.36164				HBP1	N/A
TEAD1	1.36164				SPZ1	N/A
JAK1	1.36164				KHDRBS2	N/A
GW 4064	1.36164				ITGB5	N/A
POU2F1	1.35641				SS18-SSX2	N/A
MECOM	1.35356				ACSL4	N/A
SFRP4	1.35356				ALKBH5	N/A
fludarabine	1.35356				FBXL17	N/A
bufalin	1.35356				NFIC	N/A
GRN	1.35356				BMP1	N/A
AZGP1	1.35356				COL6A1	N/A
KAT2A	1.34679				mir-182	N/A
SHC1	1.34679				SVIL	N/A
ADAM17	1.34679				MEDI-547	N/A
MMP2	1.34679				OXSR1	N/A
E2F2	1.34679				thalidomide	N/A
tazemetostat	1.33875				C4BP	N/A
interferon beta-1a	1.33494				AI-1	N/A
sulindac sulfide	1.33219				SLC39A4	N/A
miR-146a-5p (and other miRNAs w/seed GAGAACU)	1.33008				miR-935 (miRNAs w/seed CAGUUAC)	N/A
POLG	1.32858				miR-4666b (miRNAs w/seed UGCAUGU)	N/A
carbenoxolone	1.32858				CBR3-AS1	N/A
trabectedin	1.32858				CRK	N/A
NF1	1.32858				vincristine	N/A
2,4-dinitrophenol-ovalbumin conjugate	1.32858				telapristone acetate	N/A
UTP	1.32858				TRAM2	N/A
ALDH1A2	1.32858				ITGB8	N/A
calyculin A	1.32858				Uchl1os	N/A
KDM4C	1.32858				SNORD21	N/A
NOSTRIN	1.32858				ARHGDIG	N/A
SIAH2	1.32858				CRP	N/A
SUMO1	1.32858				mir-26	N/A
FGFR4	1.32858				HSP-990	N/A
methyl-beta-cyclodextrin	1.32858				E. coli 0111:B4 peptidoglycan	N/A
E2f	1.32437				ZNF451	N/A
EPO	1.31972				DPH1	N/A
ADAM12	1.31783				EIF4H	N/A
Ngf	1.31783				NDUFA13	N/A
miR-4524a-3p (miRNAs w/seed GAGACAG)	1.31319				LMAN1	N/A
BRCA1	1.31319				ristocetin	N/A
IGF2	1.31319				TLE3	N/A
EPAS1	1.31048				REN	N/A
miR-182-5p (and other miRNAs w/seed UUGGCAA)	1.3072				UBTF	N/A
HOXA10	1.30484				2,2-bis(4-hydroxyphenyl)-1,1,1-trichloroethane	N/A
S100A8	1.30484				CD5	N/A
SSRP1	1.30447				ADARB1	N/A
PD 123319	1.30447				trabectedin	N/A
1-methyl-4-phenylpyridinium	1.30447				miR-6074 (miRNAs w/seed AUAUUCA)	N/A
NFATC4	1.30447				PHIP	N/A
REN	1.30447				CALCOCO1	N/A
miR-548f-3p (and other miRNAs w/seed AAAACUG)	1.30447				ORAI3	N/A
miR-585-3p (miRNAs w/seed GGGCGUA)	1.3037				SRSF1	N/A
miR-5700 (miRNAs w/seed AAUGCAU)	1.3037				miR-26a-5p (and other miRNAs w/seed UCAAGUA)	N/A
Hif1	1.3037				WSB1	N/A
glutathione	1.3037				MBOAT7	N/A
GDNF	1.3037				teprotumumab	N/A
miR-494-3p (miRNAs w/seed GAAACAU)	1.3037				Hif1	N/A
STAT5a/b	1.30358				Ubiquitin	N/A
methapyrilene	1.17843				miR-7849-3p (miRNAs w/seed ACAAUUG)	N/A
VHL	1.16059				RAC3	N/A
RICTOR	0				PINK1	N/A
GnRH analog	0				SRSF9	N/A
FLT1	0				paclitaxel	N/A
tunicamycin	0				KDM4B	N/A
UBQLN2	0				IGBP1	N/A
miR-1-3p (and other miRNAs w/seed GGAAUGU)	0				E2F5	N/A
SP2509	0				SN-38	N/A
mir-122	0				AZD7762	N/A
NUP107	0				PF-670462	N/A
LONP1	0				LDN-193189	N/A
RPS15	0				CETP	N/A
RAB1B	0				GW 4064	N/A
MMP12	0				p70 S6k	N/A
mir-1	0				GDF15	N/A
lith-O-Asp	0				PDLIM1	N/A
TSC1	0				filipin	N/A
KITLG	0				diosgenin	N/A
EIF2AK3	0				MAPT	N/A
CD38	0				RBCK1	N/A
inosine	0				6-formylindolo[3,2-b]carbazole	N/A
MAX	0				CREB3L2	N/A
JMY	0				AURKAIP1	N/A
ERN1	0				PDGFC	N/A
SREBF2	0				POLG	N/A
KLF3	0				chlorambucil	N/A
HSF2	0				T2	N/A
ADORA2A	0				ZNF496	N/A
eprenetapopt	0				CFI	N/A
IL5	0				ACVRL1	N/A
PTP4A3	0				TERC	N/A
miR-148a-3p (and other miRNAs w/seed CAGUGCA)	0				phenol derivative	N/A
RBM39	0				4-nitroquinoline-1-oxide	N/A
Tcp4	0				phosphatidylethanolamine	N/A
PHF2	0				RECQL	N/A
MED4	0				BCAR3	N/A
KDM8	0				RPL12	N/A
PROM1	0				RPLP0	N/A
PCGEM1	0				cortivazol	N/A
SMYD1	0				RAB11A	N/A
bortezomib	0				glutathione	N/A
NUP133	0				TFDP2	N/A
ESRRG	0				PDPK1	N/A
CPT1B	0				DAXX	N/A
HTT	0				CDK9	N/A
CD28	0				RPS15	N/A
AP3B1	0				BGN	N/A
(-)-norephedrine	0				PF-4691502	N/A
miR-1287-3p (and other miRNAs w/seed UCUAGCC)	0				VENTX	N/A
SLC13A1	0				CYP4V2	N/A
26s Proteasome	0				NT5E	N/A
SIRT2	0				SNW1	N/A
miR-10b-3p (miRNAs w/seed CAGAUUC)	0				AP3B1	N/A
FAAH	0				Gm35986	N/A
IFNG	0				deoxynivalenol	N/A
HSF1	0				CDC27	N/A
miR-4677-5p (miRNAs w/seed UGUUCUU)	0				POU2F1	N/A
rosuvastatin	0				CBLC	N/A
NRF1	0				PRRX1	N/A
ESRRA	0				EN2	N/A
CRP	0				SNF8	N/A
CBR-470-1	0				TCF/LEF	N/A
copper gluconate	0				CFB	N/A
PDCD4	0				myrcene	N/A
RHOJ	0				AGTR1	N/A
FOLR1	0				LATS	N/A
glucagon	0				MECOM	N/A
TSC2	0				ATR	N/A
miR-5624-3p (and other miRNAs w/seed UAAGGCA)	0				NR2F1-AS1	N/A
ethionine	0				NEUROG1	N/A
miR-3934-3p (miRNAs w/seed GCUCAGG)	0				mir-486	N/A
PPARGC1B	0				Tcp4	N/A
miR-935 (miRNAs w/seed CAGUUAC)	0				CSNK2A1	N/A
miR-20b-3p (miRNAs w/seed CUGUAGU)	0				UPF3B	N/A
RPTOR	0				miR-520d-5p (and other miRNAs w/seed UACAAAG)	N/A
miR-7849-3p (miRNAs w/seed ACAAUUG)	0				GPC3	N/A
YAP/TAZ	0				Bvr	N/A
CTSD	0				miR-548f-3p (and other miRNAs w/seed AAAACUG)	N/A
CD24	0				MBD3	N/A
disulfiram	0				mir-497	N/A
miR-6880-3p (miRNAs w/seed CGCCUUC)	0				PODXL	N/A
MITF	0				cytarabine	N/A
dimethyl succinate	0				BC-DXI01	N/A
PLA2R1	0				BIRC5	N/A
mir-8	0				OSI-027	N/A
PEX5L	0				3-aminoisobutanoate	N/A
bromobenzene	0				archazolid B	N/A
Gm35986	0				NRG2	N/A
hesperidin	0				MED24	N/A
5-azacytidine	0				desoxycorticosterone	N/A
MYCL	0				RPS12	N/A
ACOX1	0				miR-4436b-5p (miRNAs w/seed UCCACUU)	N/A
PAX3	0				EPHA2	N/A
miR-33-3p (and other miRNAs w/seed AAUGUUU)	0				CREB3L1	N/A
miR-1471 (miRNAs w/seed CCCGCGU)	0				trientine	N/A
interferon alfacon-1	0				MPZ	N/A
ATF4	0				progestin	N/A
CALCA	0				miR-669d-5p (and other miRNAs w/seed CUUGUGU)	N/A
aldesleukin	0				GREB1	N/A
PRKCZ	0				COTI-2	N/A
TERC	0				COL1A1	N/A
NLRP12	0				RPS4Y1	N/A
PRKAG3	0				luteolin 7-O-beta-D-glucoside	N/A
miR-6070 (miRNAs w/seed CGGUUCC)	0				N6-carboxymethyl-lysine bovine serum albumin	N/A
AChR	0				ECM1	N/A
methoxychlor	0				PPME1	N/A
antioxidant	0				EPAS1	N/A
C4BP	0				ANGPT1	N/A
asciminib	0				GW501516	N/A
delta-aminolevulinic acid	0				hesperidin	N/A
RAPGEF1	0				taxifolin	N/A
IPMK	0				PD 169316	N/A
TRAP1	0				bufalin	N/A
bicalutamide	0				anti-miR-302c inhibitor	N/A
IKBKE	0				RPS6KA	N/A
bosentan	0				Fbxl20	N/A
T2	0				PSMD14	N/A
PDCD6	0				GNRH2	N/A
CALML3	0				TIA1	N/A
HELLS	0				MTCH2	N/A
mir-194	0				platelet activating factor	N/A
OMA1	0				RRP1B	N/A
colistin	0				choline fenofibrate	N/A
PPARGC1A	0				XDH	N/A
monobutyl phthalate	0				FBXO4	N/A
discodermolide	0				VPS33B	N/A
Lh	0				mir-183	N/A
miR-4305 (miRNAs w/seed CUAGACA)	0				ALYREF	N/A
PDGF (family)	0				ESRP1	N/A
mir-2392	0				tirbanibulin	N/A
TIP60	0				BSCL2	N/A
mir-26	0				GDNF	N/A
RABL6	0				THBS1	N/A
rifaximin	0				BPDE-II	N/A
kanamycin A	0				CMA1	N/A
brivudine	0				SLV320	N/A
VEZF1	0				miR-3187-3p (miRNAs w/seed UGGCCAU)	N/A
polyhydroxyethyl methacrylate	0				Atrial Natriuretic Peptide	N/A
TPM1	0				COMMD3-BMI1	N/A
lead nitrate	0				4-methyl umbelliferone-8-carbaldehyde	N/A
mir-451	0				ITGA2	N/A
miR-4717-5p (and other miRNAs w/seed AGGCCAC)	0				PRKAG3	N/A
miR-145-5p (and other miRNAs w/seed UCCAGUU)	0				DNAJA4	N/A
Rb	0				EWSR1-FLI1	N/A
pitavastatin	0				U2AF2	N/A
LMNB1	0				FAM168A	N/A
HOXA9	0				PHF2	N/A
ANXA7	0				FAF1	N/A
STIM1	0				GPI	N/A
NKX2-5	0				STK16	N/A
N4BP1	0				BHLHE22	N/A
IGBP1	0				F5	N/A
ESRP1	0				Smad	N/A
CNBP	0				E2F4	N/A
NCOR1	0				Pif	N/A
N-formyl-Met-Leu-Phe	0				JUND	N/A
cadmium	0				baicalein	N/A
SIRT1	0				Collagen type V	N/A
Cdc42	0				ARSA	N/A
H2AX	0				RPL35A	N/A
metronidazole	0				BRD7	N/A
TLE3	0				RFX5	N/A
BAX	0				UBB	N/A
SAFB	0				cineole	N/A
PLIN1	0				mir-101	N/A
miR-6777-3p (miRNAs w/seed CCACUCU)	0				SUV39H1	N/A
miR-1248 (miRNAs w/seed CCUUCUU)	0				miR-4444 (miRNAs w/seed UCGAGUU)	N/A
captopril	0				MPT0B214	N/A
parmodulin 2	0				FECH	N/A
BATF2	0				PTPN3	N/A
1alpha,25-dihydroxy-previtamin D3	0				ADRA2B	N/A
MLIP	0				SPTAN1	N/A
SNF8	0				miR-3145-5p (miRNAs w/seed ACUCCAA)	N/A
CNTN1	0				YWHAG	N/A
CTTNBP2	0				ROCK	N/A
STEAP3	0				DKK2	N/A
ELL2	0				avobenzone	N/A
N-chlorotaurine	0				acetaldehyde	N/A
TNFSF8	0				SHH	N/A
CA074-methyl ester	0				PPP2R1A	N/A
MPZ	0				mir-15	N/A
RPS11	0				SS18-SSX1	N/A
RPL12	0				ellagic acid	N/A
Bvr	0				KLK4	N/A
RPL35A	0				IGFBP3	N/A
RPS18	0				ATP2B2	N/A
griseofulvin	0				NFKBID	N/A
miR-1256 (miRNAs w/seed GGCAUUG)	0				L-alanine	N/A
homocysteine	0				panobinostat	N/A
ADRB2	0				NS-398	N/A
BNIP3L	0				dasatinib	N/A
allopurinol	0				MAP3K21	N/A
miR-3928-3p (miRNAs w/seed GAGGAAC)	0				miR-513b-3p (miRNAs w/seed AAUGUCA)	N/A
RASSF1	0				pravastatin	N/A
IND S1	0				TMPO	N/A
thymoquinone	0				NSC 228155	N/A
KDM3B	0				SLC12A5	N/A
CCAT1	0				CTBP2	N/A
carmustine	0				GDF10	N/A
CDCA7L	0				MAT1A	N/A
2,2-bis(4-hydroxyphenyl)-1,1,1-trichloroethane	0				miR-3182 (miRNAs w/seed CUUCUGU)	N/A
rasagiline	0				Aspp	N/A
castanospermine	0				AGXT	N/A
DDX1	0				NUP133	N/A
PURB	0				glyphosate	N/A
CH6953755	0				ATP5IF1	N/A
PF-670462	0				R-etodolac	N/A
MTCH2	0				penfluridol	N/A
TRIM41	0				SLC25A13	N/A
AMOTL1	0				AFM	N/A
LAMTOR2	0				mir-194	N/A
Ggtase I	0				REM2	N/A
Fascin	0				GON4L	N/A
AMOT	0				CYP24A1	N/A
miR-589-5p (and other miRNAs w/seed GAGAACC)	0				HOXD3	N/A
miR-6886-5p (miRNAs w/seed CCGCAGG)	0				PFN1	N/A
miR-4662a-3p (miRNAs w/seed AAGAUAG)	0				DPH5	N/A
bardoxolone	0				RAPGEF1	N/A
ING1	0				CHFR	N/A
ERG	0				HEXIM1	N/A
ATM	0				RPS18	N/A
PDX1	0				Mir122a,b	N/A
SH42	0				PRCC	N/A
COMMD3-BMI1	0				candesartan	N/A
tert-butyl-hydroquinone	0				RHOJ	N/A
2-bromoethylamine	0				MST1R	N/A
miR-128-3p (and other miRNAs w/seed CACAGUG)	0				YY1	N/A
GNA12	0				PPP1R1B	N/A
IFT88	0				mir-216	N/A
miR-4787-3p (miRNAs w/seed AUGCGCC)	0				HMGCR	N/A
prostaglandin J2	0				FLNA	N/A
SERPINB5	0				bicyclol	N/A
Complement	0				CHMP3	N/A
CREB3L2	0				dihydroxyphenylethylene glycol	N/A
HCAR1	0				Atg5	N/A
rhodioloside	0				Tropomyosin	N/A
miR-676-5p (miRNAs w/seed CUUCAAC)	0				LSM1	N/A
miR-4665-3p (miRNAs w/seed UCGGCCG)	0				miR-5000-5p (miRNAs w/seed AGUUCAG)	N/A
SAFB2	0				ponasterone A	N/A
mir-144	0				EIF5A2	N/A
miR-548s (miRNAs w/seed UGGCCAA)	0				3-(p-methoxy)phenyl-1,4-benzoxazine	N/A
DDX5	0				CHI3L1	N/A
miR-196b-3p (miRNAs w/seed CGACAGC)	0				KNG1	N/A
miR-4444 (miRNAs w/seed UCGAGUU)	0				SHP	N/A
finerenone	0				CEBPG	N/A
AGA	0				POLR2A	N/A
CRK	0				sibutramine	N/A
phenol derivative	0				alefacept	N/A
TFDP2	0				Mapk	N/A
RPS12	0				sorafenib	N/A
Collagen type V	0				calyculin A	N/A
FLVCR1	0				ILKAP	N/A
lanthanum chloride	0				TSIX	N/A
HYAL1	0				TGFB1I1	N/A
2,2'-dipyridyl	0				S3I-1757	N/A
miR-4804-3p (miRNAs w/seed GCUUAAC)	0				GRN	N/A
ITCH	0				peoniflorin	N/A
CDK19	0				5'-methylthioadenosine	N/A
PKM	0				EIF2B1	N/A
miR-513b-3p (miRNAs w/seed AAUGUCA)	0				methiothepin	N/A
miR-26a-5p (and other miRNAs w/seed UCAAGUA)	0				ZDHHC2	N/A
Ro31-8425	0				USP2	N/A
MED24	0				PFDN4	N/A
Pif	0				HEPH	N/A
ACP3	0				HOXB13	N/A
AMOTL2	0				acyclic retinoid	N/A
miR-4449 (miRNAs w/seed GUCCCGG)	0				prostaglandin A2	N/A
ARNT	0				(E)-2-(2-quinolin-2-yl-vinyl)-benzene-1,4-diol	N/A
miR-2276-3p (miRNAs w/seed CUGCAAG)	0				MKI67	N/A
CLOCK	0				UBE2I	N/A
Firre	0				SAG	N/A
miR-5699-5p (miRNAs w/seed GCCCCAA)	0				thymidine kinase	N/A
COL6A1	0				CLCN5	N/A
YWHAG	0				PTH1R	N/A
miR-4666b (miRNAs w/seed UGCAUGU)	0				E2F2	N/A
miR-3927-5p (miRNAs w/seed CCUAUCA)	0				ZFHX3	N/A
miR-155-5p (miRNAs w/seed UAAUGCU)	0				CFD	N/A
L-methionine	0				MED16	N/A
rifampin	0				NF2	N/A
NSUN6	0				SRY	N/A
let-7e-3p (miRNAs w/seed UAUACGG)	0				PES1	N/A
CCNE1	0				JMY	N/A
ALDH2	0				ENTPD5	N/A
ochratoxin A	0				LPA	N/A
ONECUT1	0				dec-RVKR-CMK	N/A
cephaloridine	0				nitrosomethylurethane	N/A
ORC2	0				CCAT2	N/A
RBM14	0				EFNA5	N/A
MIR4269	0				D-mannoheptulose	N/A
TTYH1	0				miR-3654 (miRNAs w/seed ACUGGAC)	N/A
TIAL1	0				miR-548s (miRNAs w/seed UGGCCAA)	N/A
KLHL3	0				ochratoxin A	N/A
WSB1	0				CCNDBP1	N/A
HEPH	0				p38 MAP kinase inhibitor	N/A
SLC4A5	0				DAPK3	N/A
RECQL4	0				riociguat	N/A
miR-4719 (miRNAs w/seed CACAAAU)	0				CDKN2B	N/A
RTN4	0				LINC00842	N/A
brefeldin A	0				TIP60	N/A
miR-2682-3p (and other miRNAs w/seed GCCUCUU)	0				verteporfin	N/A
PNN	0				CCDC88C	N/A
L-serine	0				Mapk kinase	N/A
miR-4436b-5p (miRNAs w/seed UCCACUU)	0				miR-2355-3p (miRNAs w/seed UUGUCCU)	N/A
N-cor	0				miR-1256 (miRNAs w/seed GGCAUUG)	N/A
miR-3618 (miRNAs w/seed GUCUACA)	0				CNTN1	N/A
miR-330-3p (and other miRNAs w/seed CAAAGCA)	0				RRAD	N/A
PTH	0				ATAD2	N/A
miR-3182 (miRNAs w/seed CUUCUGU)	0				BRIP1	N/A
miR-4640-5p (and other miRNAs w/seed GGGCCAG)	0				Muscarinic cholinergic receptor	N/A
IFNL1	0				KP-SD-1	N/A
mir-133	0				L-serine	N/A
IREB2	0				MSX2	N/A
EIF5A	0				ZNF148	N/A
ZFA-fmk	0				EPN3	N/A
SF1	0				KDM4C	N/A
CR1	0				VPS35	N/A
WZ-4002	0				ganetespib	N/A
risedronic acid	0				TRIM41	N/A
SSPN	0				CBX5	N/A
chlorambucil	0				PTTG1IP	N/A
CBLC	0				zearalenone	N/A
tirbanibulin	0				SNIP1	N/A
Atg5	0				ZFYVE16	N/A
MKI67	0				PDCD6	N/A
propyl-2-(8-(3,4-difluorobenzyl)-2',5'-dioxo-8-azaspiro[bicyclo[3.2.1] octane-3,4'-imidazolidine]-1'-yl)acetate	0				SNHG1	N/A
equol	0				SGI 1776	N/A
DOHH	0				crizotinib	N/A
PAXIP1	0				NELFCD	N/A
miR-2355-3p (miRNAs w/seed UUGUCCU)	0				GLIPR2	N/A
miR-1291 (and other miRNAs w/seed UGGCUCU)	0				SNAP23	N/A
mercuric chloride	0				XRCC6	N/A
miR-574-3p (miRNAs w/seed ACGCUCA)	0				2-hydroxy-1-naphthylaldehyde isonicotinoyl hydrazone	N/A
SRF	0				SLC9A3	N/A
BCL11A	0				DDX3X	N/A
G protein beta gamma	0				PIK3CA	N/A
SHOX2	0				S100P	N/A
ingenol mebutate	0				VLDLR	N/A
OXSR1	0				RB1CC1	N/A
SAG	0				SLC5A5	N/A
beta-hydroxyisovaleric acid	0				SCX	N/A
LDL-cholesterol	0				lynestrenol	N/A
DLX4	0				PD 153035	N/A
FGF10	0				H3C14	N/A
prednisolone	0				UDP-D-glucose	N/A
BCR-ABL1	0				cis-urocanic acid	N/A
PRDX1	0				glucosylceramide	N/A
COL1A1	0				DDR2	N/A
prostaglandin A2	0				CRYAB	N/A
CBX4	0				CTAG1A/CTAG1B	N/A
miR-181b-1-3p (and other miRNAs w/seed UCACUGA)	0				beta-hydroxyisovaleric acid	N/A
HOXC6	0				ACP3	N/A
miR-449b-3p (and other miRNAs w/seed AGCCACA)	0				arjunolic acid	N/A
miR-6798-3p (miRNAs w/seed UACCCCC)	0				IGF2	N/A
miR-3144-3p (miRNAs w/seed UAUACCU)	0				CCN3	N/A
miR-5000-5p (miRNAs w/seed AGUUCAG)	0				iron	N/A
levodopa	0				PLAC8	N/A
NRG2	0				PRKAA	N/A
miR-5704 (miRNAs w/seed UAGGCCA)	0				EML4-ALK	N/A
miR-6839-3p (miRNAs w/seed UGGGUUU)	0				MUC4	N/A
EN2	0				miR-467a-5p (and other miRNAs w/seed AAGUGCC)	N/A
jasplakinolide	0				amiloride	N/A
garcinol	0				miR-2115-3p (miRNAs w/seed AUCAGAA)	N/A
TFRC	0				RCOR1	N/A
SMTNL1	0				lovastatin	N/A
diallyl disulfide	0				farnesyl transferase	N/A
CBS/CBSL	0				RAB1A	N/A
filgrastim	0				9-hydroxy-(S)-10,12-octadecadienoic acid	N/A
carbamazepine	0				OLA1	N/A
miR-2115-3p (miRNAs w/seed AUCAGAA)	0				lead nitrate	N/A
TNFSF10	0				IGFBP5	N/A
FZD9	0				PDE1A	N/A
MXI1	0				indoleacetic acid derivative	N/A
CLCN5	0				MUCL1	N/A
miR-122-5p (miRNAs w/seed GGAGUGU)	0				cardiotoxin	N/A
miR-9-5p (and other miRNAs w/seed CUUUGGU)	0				Gli	N/A
ETV6-RUNX1	0				aphidicolin	N/A
mir-128	0				tyrphostin AG 18	N/A
HK2	0				AMOTL2	N/A
PCM1	0				selenomethylselenocysteine	N/A
BCAR4	0				MK2 inhibitory peptide	N/A
butylidenephthalide	0				PRAME	N/A
THOC1	0				HAND1	N/A
MCU	0				FGFR3	N/A
ethacrynic acid	0				DIRAS3	N/A
Collagen type III	0				CSN2	N/A
ITPR2	0				BCLAF1	N/A
ITGB8	0				NCOR1	N/A
PHIP	0				CHD5	N/A
PFN1	0				bosutinib	N/A
UDP-D-glucose	0				MKX	N/A
CAPNS1	0				Ferritin	N/A
miR-140-3p (and other miRNAs w/seed ACCACAG)	0				HDL-cholesterol	N/A
ZNF106	0				MEG3	N/A
miR-3189-5p (miRNAs w/seed GCCCCAU)	0				jasplakinolide	N/A
AKT3	0				emactuzumab	N/A
BAK1	0				TOB2	N/A
mir-155	0				propyl-2-(8-(3,4-difluorobenzyl)-2',5'-dioxo-8-azaspiro[bicyclo[3.2.1] octane-3,4'-imidazolidine]-1'-yl)acetate	N/A
HNRNPC	0				AMOTL1	N/A
Muscarinic cholinergic receptor	0				FLVCR1	N/A
miR-6072 (and other miRNAs w/seed CCUCAUC)	0				equol	N/A
miR-423-3p (miRNAs w/seed GCUCGGU)	0				CDH16	N/A
miR-3185 (miRNAs w/seed GAAGAAG)	0				SLC4A5	N/A
miR-548h-5p (and other miRNAs w/seed AAAGUAA)	0				LDL-cholesterol	N/A
NFASC	0				sarpogrelate	N/A
telapristone acetate	0				miR-293-3p (miRNAs w/seed GUGCCGC)	N/A
ARHGDIG	0				RAC1	N/A
RBL1	0				miR-8081 (miRNAs w/seed UUGAGUC)	N/A
ADCY	0				bendamustine	N/A
miR-3912-3p (miRNAs w/seed AACGCAU)	0				S-adenosylhomocysteine	N/A
deoxynivalenol	0				meldonium	N/A
uridine	0				L-canavanine	N/A
NRDE2	0				AFG3L2	N/A
SPTAN1	0				NOSTRIN	N/A
RAB1A	0				diacetylbis(4-methylthiosemicarbazonato)copper(II)	N/A
miR-576-3p (miRNAs w/seed AGAUGUG)	0				SUPT16H	N/A
HOTAIR	0				miR-3681-5p (and other miRNAs w/seed AGUGGAU)	N/A
RAC2	0				DOHH	N/A
miR-8081 (miRNAs w/seed UUGAGUC)	0				2-nitrophenyl EGTA	N/A
G protein alpha	0				FKBP4	N/A
miR-7150 (miRNAs w/seed UGGCAGG)	0				TH17 Cytokine	N/A
miR-3681-5p (and other miRNAs w/seed AGUGGAU)	0				C2	N/A
miR-6820-5p (miRNAs w/seed GCGGCAG)	0				RILP	N/A
benzo(a)pyrene	0				PTPN23	N/A
Ubiquitin	0				FOSB	N/A
miR-4280 (miRNAs w/seed AGUGUAG)	0				FA2H	N/A
UXT	0				LMNA	N/A
cinnamaldehyde	0				9,13-di-cis-retinoic acid	N/A
miR-651-3p (miRNAs w/seed AAGGAAA)	0				NFYB	N/A
TEAD	0				AHNAK	N/A
miR-552-5p (miRNAs w/seed UUUAACC)	0				MZF1	N/A
PHLPP2	0				NTRK2	N/A
GUSB	0				NPC2	N/A
protocatechuic acid	0				CELA1	N/A
miR-6074 (miRNAs w/seed AUAUUCA)	0				CXCR4	N/A
GNRH2	0				proTAME	N/A
HMGCR	0				phosphorylethanolamine	N/A
Ferritin	0				TNC	N/A
FA2H	0				NFIX	N/A
2,4,5,2',4',5'-hexachlorobiphenyl	0				NELFE	N/A
DPP-23	0				ibuprofen	N/A
ATR	0				SSRP1	N/A
EPHA2	0				HDAC6	N/A
S100A10	0				RBBP8	N/A
rhodamine 6G	0				RPN2	N/A
PKP2	0				diallyl disulfide	N/A
PLP2	0				chondroitin sulfate E	N/A
TRPC4AP	0				LAMTOR2	N/A
COTI-2	0				CTTNBP2	N/A
ATP2B2	0				CBX4	N/A
penfluridol	0				TF	N/A
NELFCD	0				HDGF	N/A
farnesyl transferase	0				CTS-1027	N/A
TAPBP	0				ABCB4	N/A
triamcinolone	0				PTOV1	N/A
S-adenosylmethionine	0				PFDN1	N/A
HBA1/HBA2	0				PRMT8	N/A
miR-3678-5p (miRNAs w/seed CCGUACA)	0				cathepsin L inhibitor	N/A
Irgm1	0				VGLL3	N/A
MBD3	0				SOD1	N/A
CDC42BPB	0				ETV1	N/A
LINC00570	0				TAPBP	N/A
CTU1	0				PPP3CA	N/A
MTX2	0				ZNF667	N/A
PTPRM	0				NLRC5	N/A
MIGA2	0				EIF3I	N/A
DIS3L2	0				RBL1	N/A
cevimeline	0				LGALS7/LGALS7B	N/A
A-443654	0				Integrin alpha 5 beta 1	N/A
AEOL 10113	0				1-palmitoyl-2-arachidonoyl-phosphatidylcholine	N/A
carbon	0				CCDC62	N/A
oxfenicine	0				n-nitrosomethylbenzylamine	N/A
RECTAS	0				PAXIP1	N/A
PHF5A	0				Ngf	N/A
DOCK1	0				RNMT	N/A
KIF21A	0				Ggtase I	N/A
ALS2	0				CGP 74514A	N/A
VTI1B	0				SMG6	N/A
SLC25A10	0				HCAR1	N/A
3-mercaptopicolinic acid	0				IRAK3	N/A
sodium hypochlorite	0				PREX1	N/A
ATP5F1A	0				SIAH2	N/A
PRELID1	0				ING2	N/A
AKIP1	0				Raet1a	N/A
aucubin	0				SPOP	N/A
PSMA1	0				NPR1	N/A
ferricyanide	0				PLN	N/A
pantoprazole	0				clomoxir	N/A
ENAH	0				grape seed extract	N/A
GSE1	0				Ikb	N/A
dulanermin	0				rifampin	N/A
FBXL17	0				PAX3	N/A
Uchl1os	0				FAM3B	N/A
LMAN1	0				erastin	N/A
SRSF9	0				N(G)-monomethyl-D-arginine	N/A
cortivazol	0				COL1A2	N/A
UPF3B	0				Tenascin	N/A
BC-DXI01	0				lanthanum chloride	N/A
luteolin 7-O-beta-D-glucoside	0				HYAL1	N/A
PPME1	0				angustibalin	N/A
Fbxl20	0				G2535	N/A
SLC12A5	0				bunazosin	N/A
Aspp	0				miR-3684 (miRNAs w/seed UAGACCU)	N/A
mir-216	0				LPL	N/A
CHMP3	0				E2F8	N/A
dihydroxyphenylethylene glycol	0				miR-4665-3p (miRNAs w/seed UCGGCCG)	N/A
EIF5A2	0				RECQL4	N/A
(E)-2-(2-quinolin-2-yl-vinyl)-benzene-1,4-diol	0				YAP/TAZ	N/A
thymidine kinase	0				DNAJB6	N/A
BRIP1	0				CNBP	N/A
indoleacetic acid derivative	0				CDC73	N/A
CSN2	0				griseofulvin	N/A
AFG3L2	0				TRIM24	N/A
2-nitrophenyl EGTA	0				miR-508-3p inhibitor	N/A
RPN2	0				GPC6	N/A
ZNF667	0				FZR1	N/A
PREX1	0				vatalanib	N/A
clomoxir	0				alpha-amanitin	N/A
erastin	0				L-propargylglycine	N/A
RO0281675	0				Fascin	N/A
HACE1	0				LCAT	N/A
REEP5	0				NELFA	N/A
SLC4A7	0				BAG4	N/A
GPSM1	0				GDF5	N/A
miR-6880-5p (miRNAs w/seed GGUGGAG)	0				sulfaphenazole	N/A
PRKCI	0				rhodioloside	N/A
vincristine	0				SRPK2	N/A
miR-548av-3p (miRNAs w/seed AAACUGC)	0				AZGP1	N/A
MAFF	0				PTGES	N/A
CAMK2G	0				miR-494-3p (miRNAs w/seed GAAACAU)	N/A
YOD1	0				DLX4	N/A
TFCP2L1	0				H60a	N/A
bicyclol	0				H-7	N/A
CEBPG	0				2,2'-dipyridyl	N/A
miR-452-3p (miRNAs w/seed UCAUCUG)	0				RO0281675	N/A
miR-544b (miRNAs w/seed CCUGAGG)	0				SUMO1	N/A
MAP2K1/2	0				MCF2	N/A
miR-6769a-3p (miRNAs w/seed AGCCCCU)	0				colcemid	N/A
miR-669d-5p (and other miRNAs w/seed CUUGUGU)	0				XIAP	N/A
miR-6868-3p (miRNAs w/seed UCCUUCU)	0				HACE1	N/A
AURKB	0				REEP5	N/A
MYCBP2	0				mir-331	N/A
TP53COR1	0				AMOT	N/A
MBOAT7	0				dehydroisoandrosterone	N/A
ETV5	0				PDGFRbeta-recognizing cyclic peptide	N/A
FOXO3	0				hydrocortisone phosphate	N/A
miR-4724-5p (miRNAs w/seed ACUGAAC)	0				SEPTIN9	N/A
RUNX1	0				SLC4A7	N/A
miR-532-5p (and other miRNAs w/seed AUGCCUU)	0				GBP1	N/A
FHIT	0				LMNB1	N/A
MMP14	0				USP13	N/A
suramin	0				NME3	N/A
PIK3CB	0				phenethyl isothiocyanate	N/A
PRAME	0				selumetinib	N/A
miR-194-5p (miRNAs w/seed GUAACAG)	0				BICD2	N/A
NR4A3	0				mir-515	N/A
miR-6835-3p (miRNAs w/seed AAAGCAC)	0				(E)-9-(2-nitrovinyl)anthracene	N/A
genipin	0				LTBP1	N/A
PSMB9	0				GPSM1	N/A
raltitrexed	0				miR-4662a-3p (miRNAs w/seed AAGAUAG)	N/A
RPL11	0				neratinib	N/A
AFF4	0				4-hydroxymercuribenzoate	N/A
PDK1	0				CAPNS1	N/A
RFXAP	0				FGFR4	N/A
PRRX1	0				DPH2	N/A
PPP2R1A	0				CALML3	N/A
glucosylceramide	0				Ro31-8220	N/A
NELFE	0				SMYD1	N/A
NELFA	0				CRTAP	N/A
tomatidine	0				discodermolide	N/A
CHCHD5	0				deoxycorticosterone acetate	N/A
miR-6885-3p (miRNAs w/seed UUUGCUU)	0				MCF2L	N/A
miR-421-3p (and other miRNAs w/seed UCAACAG)	0				LAMC1	N/A
miR-6875-3p (miRNAs w/seed UUCUUCC)	0				tomatidine	N/A
KMT2A-AFF1	0				triamcinolone	N/A
MED16	0				Rbx1	N/A
SRY	0				MED4	N/A
SLC5A5	0				inostamycin	N/A
MZF1	0				dimethyl succinate	N/A
NR3C1	0				roquinimex	N/A
ellagic acid	0				NOP58	N/A
peoniflorin	0				PTPRU	N/A
NLRC5	0				ACVR1C	N/A
SPOP	0				methyl-beta-cyclodextrin	N/A
SN-38	0				cerivastatin	N/A
phorbol esters	0				L-methionine	N/A
miR-3145-5p (miRNAs w/seed ACUCCAA)	0				TLCD3A	N/A
miR-12183-5p (and other miRNAs w/seed CUUCUUC)	0				ZNF410	N/A
miR-6771-5p (miRNAs w/seed UCGGGAG)	0				CHCHD5	N/A
miR-4703-3p (miRNAs w/seed GUAGUUG)	0				SPHK1	N/A
miR-219a-1-3p (miRNAs w/seed GAGUUGA)	0				miR-3934-3p (miRNAs w/seed GCUCAGG)	N/A
miR-3187-3p (miRNAs w/seed UGGCCAU)	0				filgrastim	N/A
miR-331-3p (miRNAs w/seed CCCCUGG)	0				RICTOR	N/A
					IFNG	N/A

## Sheet: Disease & Biofunctions
	p value					Z Score
Diseases and Bio Functions	ES/L-PRP				Diseases and Bio Functions	ES/L-PRP
Carcinoma	26.0089				Metabolism of protein	3.84
Intraabdominal organ tumor	23.5569				Cell proliferation of fibroblasts	3.334
Extracranial solid tumor	23.0438				Neoplasia of cells	3.25
Abdominal neoplasm	22.7896				Invasion of cells	3.179
Malignant solid tumor	22.7825				Cell movement of endothelial cells	3.153
Abdominal carcinoma	22.6456				Cell movement of tumor cell lines	3.124
Abdominal cancer	22.1817				Synthesis of protein	3.121
Digestive organ tumor	21.3549				Invasion of tumor cell lines	3.022
Gastrointestinal tumor	21.2082				Cell movement	3.012
Abdominal adenocarcinoma	21.2072				Migration of endothelial cells	2.952
Adenocarcinoma	20.8759				Formation of solid tumor	2.831
Gastrointestinal tract cancer	20.237				Benign solid tumor	2.8
Digestive system cancer	19.866				Cell movement of phagocytes	2.79
Gastrointestinal carcinoma	19.5625				Benign lesion	2.739
Head and neck tumor	19.3678				Cell movement of myeloid cells	2.738
Large intestine neoplasm	17.7087				Migration of cells	2.731
Head and neck cancer	17.6627				Leukocyte migration	2.699
Cancer of secretory structure	16.9651				Tumorigenesis of epithelial neoplasm	2.642
Thyroid carcinoma	16.9308				Development of benign tumor	2.619
Malignant neoplasm of large intestine	16.8795				Inflammatory response	2.595
Head and neck carcinoma	16.3979				Gastrointestinal tumor	2.592
Large intestine carcinoma	16.374				Cell movement of leukocytes	2.577
Metabolism of protein	16.3051				Growth of tumor	2.538
Large intestine adenocarcinoma	15.8666				Quantity of cells	2.531
Endocrine carcinoma	15.83				Growth of lesion	2.501
Necrosis	15.4491				Malignant solid tumor	2.479
Endocrine gland tumor	15.3761				Cell viability of tumor cell lines	2.464
Breast or gynecological cancer	15.3179				Cell movement of monocytes	2.437
Formation of solid tumor	15.2351				Adenoma	2.433
Malignant genitourinary solid tumor	15.1651				Migration of monocytes	2.417
Gastrointestinal adenocarcinoma	15.1616				Breast or pancreatic cancer	2.415
Genitourinary tumor	15.1369				Hematologic cancer of cells	2.415
Anogenital cancer	14.8687				Lymphoma	2.415
Incidence of tumor	14.5897				Incidence of tumor	2.39
Tumorigenesis of epithelial neoplasm	14.1684				Lymphoreticular neoplasm	2.377
Frequency of tumor	13.9764				Transport of molecule	2.369
Development of carcinoma	13.3903				Frequency of tumor	2.305
Development of malignant tumor	13.2894				Migration of tumor cell lines	2.303
Genitourinary carcinoma	12.4974				Chemotaxis of leukocytes	2.302
Viral Infection	12.3433				Chemotaxis of phagocytes	2.279
Cell death of tumor cell lines	12.1061				Migration of myeloid cells	2.261
Female genital tract cancer	11.8582				Cell movement of granulocytes	2.247
Tumorigenesis of reproductive tract	11.533				Cell movement of connective tissue cells	2.242
Female genital neoplasm	11.4729				Breast or colorectal cancer	2.213
Hepatobiliary system cancer	11.4691				Coagulation	2.207
Pelvic cancer	11.359				Fibrosis	2.187
Degranulation of cells	11.3138				Lymphohematopoietic cancer	2.184
Pelvic tumor	11.1814				Hematologic cancer	2.184
Genital tumor	11.176				Digestive organ tumor	2.175
Synthesis of protein	11.1292				Cell viability of lung cancer cell lines	2.154
Breast or colorectal cancer	11.048				Chemotaxis of myeloid cells	2.143
Genital tract cancer	11.0122				Viral Infection	2.112
Cell viability	10.9975				Mammary tumor	2.098
Hepatobiliary carcinoma	10.9756				Cell movement of breast cancer cell lines	2.076
Liver cancer	10.7256				Activation of cells	2.058
Liver tumor	10.6692				Expression of protein	2.049
Development of genital tumor	10.5306				Development of carcinoma	2.03
Genitourinary adenocarcinoma	10.493				Angiogenesis	2.026
Liver lesion	10.4808				Development of vasculature	2.026
Cell survival	10.3893				Rheumatic Disease	2.021
Pelvic carcinoma	10.3559				Hematopoietic neoplasm	2.017
Development of adenocarcinoma	10.2983				Digestive system cancer	2.003
Liver carcinoma	10.2913				Apoptosis of tumor cell lines	-2.474
Infection by RNA virus	10.0057				Cell death of tumor cell lines	-2.613
Uterine tumor	9.61004				Cell proliferation of tumor cell lines	1.992
Uterine cancer	9.58931				Carcinoma	1.988
Cell viability of tumor cell lines	9.27631				Genitourinary carcinoma	1.982
Uterine carcinoma	9.20308				Gastrointestinal tract cancer	1.982
Organization of cytoplasm	9.10885				Adenocarcinoma	1.98
Breast or pancreatic cancer	9.05611				Breast or gynecological cancer	1.98
Breast or ovarian cancer	9.055				Breast or ovarian cancer	1.98
Hematopoietic neoplasm	8.96687				Anogenital cancer	1.98
Colorectal tumor	8.94123				Neoplasia of leukocytes	1.977
Apoptosis of tumor cell lines	8.84667				Lymphatic system tumor	1.976
Myeloid or lymphoid neoplasm	8.83578				Lymphoid cancer	1.976
Multiple cancers	8.83288				Lymphocytic neoplasm	1.976
Lymphohematopoietic cancer	8.81327				Lymphocytic cancer	1.976
Infection of cells	8.77613				Tumorigenesis of lymphocytes	1.976
Breast cancer	8.73196				Cytolysis	1.97
Development of digestive organ tumor	8.71575				Mitosis	1.964
Lung cancer	8.65568				Cancer of cells	1.961
Pelvic adenocarcinoma	8.63944				Cell movement of neutrophils	1.906
Hematologic cancer	8.57182				Cell proliferation of breast cancer cell lines	1.883
Neoplasia of blood cells	8.5541				Blood clot	1.877
Mammary tumor	8.45737				Migration of embryonic cell lines	1.851
Uterine serous papillary cancer	8.39187				Neoplasia of blood cells	1.813
Apoptosis	8.20213				Myeloid or lymphoid neoplasm	1.813
Female genital tract adenocarcinoma	8.08471				Adhesion of blood cells	1.804
Malignant solid organ tumor	8.0782				Organization of cytoskeleton	1.751
Organization of cytoskeleton	8.06364				Invasion of tumor	1.744
Respiratory system tumor	7.97894				Cell movement of leukemia cell lines	1.739
Colorectal cancer	7.82947				Accumulation of antigen presenting cells	1.724
Skin lesion	7.82384				Invasive tumor	1.715
Degranulation of blood platelets	7.76591				Systemic autoimmune syndrome	1.709
Endometrial cancer	7.57929				Proliferation of fibroblast cell lines	1.709
Skin cancer	7.54684				Development of malignant tumor	1.687
Upper gastrointestinal tract tumor	7.36721				Head and neck tumor	1.633
Expression of protein	7.36685				Catabolism of protein	1.63
Lung carcinoma	7.3554				Extracranial solid tumor	1.626
Complement component deficiency	7.22364				Microtubule dynamics	1.626
Progressive neurological disorder	7.18581				Pulmonary fibrosis or aplastic anemia	1.596
Endometrioid carcinoma	7.12089				Fibrosis of lung	1.596
Neoplasia of cells	7.11147				Organization of cytoplasm	1.59
Melanoma	7.10515				Cell movement of embryonic cell lines	1.583
Binding of endothelial cells	7.06511				HIV infection	1.58
Chronic skin disorder	7.02562				Binding of granulocytes	1.57
Cell movement	6.96558				Cell movement of epithelial cell lines	1.564
Urinary tract cancer	6.94963				Nervous system neoplasm	1.561
Extraadrenal retroperitoneal tumor	6.89237				Translation of protein	1.549
Cutaneous melanoma	6.85824				Cell movement of kidney cell lines	1.534
Upper gastrointestinal tract cancer	6.85783				Development of digestive organ tumor	1.534
Invasive tumor	6.82665				Transmigration of leukocytes	1.528
Non-colon gastrointestinal cancer	6.82568				Adhesion of immune cells	1.528
Cell proliferation of tumor cell lines	6.77696				Metastasis	1.527
Non-small cell lung carcinoma	6.75336				Advanced malignant tumor	1.527
Degranulation of myeloid cells	6.71936				Transmigration of phagocytes	1.526
Liquid tumor	6.67641				Accumulation of phagocytes	1.523
Lymphoreticular neoplasm	6.56034				Differentiation of osteoclasts	1.51
Cell spreading	6.55405				Abdominal carcinoma	1.506
Hemostasis	6.49094				Cell spreading	1.505
Cell movement of gonadal cell lines	6.4734				Migration of phagocytes	1.473
Upper gastrointestinal carcinoma	6.46858				Cell viability	1.47
Colorectal carcinoma	6.43626				Multiple cancers	1.432
Malignant neoplasm of retroperitoneum	6.39145				Damage of lung	1.421
Binding of myeloid cells	6.37978				Vasculogenesis	1.419
Degranulation of leukocytes	6.34298				Cell cycle progression	1.406
Colon tumor	6.33211				Fatty acid metabolism	1.401
Pelvic serous carcinoma	6.32272				Binding of myeloid cells	1.397
Female genital tract serous carcinoma	6.32272				Infection by lentivirus	1.391
Psoriasis	6.30143				Infection by HIV-1	1.39
Degranulation of phagocytes	6.26335				Central nervous system solid tumor	1.387
Myelodysplastic syndrome or leukemia	6.25502				Angiogenesis of tumor	1.386
Adhesion of immune cells	6.18497				M phase	1.376
Migration of cells	6.17581				Aggregation of blood cells	1.371
Adhesion of blood cells	6.16635				Translation	1.358
Degranulation of granulocytes	6.15595				Intraabdominal organ tumor	1.323
Binding of professional phagocytic cells	6.0612				Formation of cellular protrusions	1.31
Endometrial carcinoma	6.04916				Migration of epithelial cell lines	1.309
Infection of tumor cell lines	6.04241				Degranulation of cells	1.303
Colon cancer	6.03945				Transmigration of myeloid cells	1.301
Microtubule dynamics	6.0355				Neovascularization of choroid	1.3
Progressive encephalopathy	5.99591				Shape change of tumor cell lines	1.298
Leukocyte migration	5.98048				Degranulation of phagocytes	1.294
Transmigration of cells	5.96694				Migration of kidney cell lines	1.287
Vasculogenesis	5.96618				Infection of cells	1.254
Cancer of cells	5.92209				Cell survival	1.254
Dupuytren contracture	5.91751				Binding of blood cells	1.247
Adhesion of tumor cell lines	5.87424				Infarction	1.236
Leukemia	5.83848				Genitourinary tumor	1.23
Binding of blood cells	5.83727				Lung injury	1.187
Organismal death	5.83571				Cell movement of fibroblast cell lines	1.173
Lymphatic system tumor	5.82337				Malignant genitourinary solid tumor	1.129
Fatty acid metabolism	5.78664				Abdominal neoplasm	1.116
Organization of extracellular matrix	5.76163				Abdominal cancer	1.074
Mitosis	5.75768				Interaction of cancer cells	1.067
Cell movement of embryonic cell lines	5.75265				Wound	1.067
Cell movement of endothelial cells	5.73578				Influx of cells	1.067
Degranulation of neutrophils	5.73369				Migration of eosinophils	1.067
Lymphoid cancer	5.70209				Gonadal tumor	1.067
Acute leukemia	5.69927				Progression of tumor	1.067
Hereditary neuropathy	5.69135				Fibrogenesis	1.062
Development of vasculature	5.68888				Infection of cervical cancer cell lines	1.046
Lung adenocarcinoma	5.65763				Angiogenesis of lesion	1.044
Cell movement of tumor cell lines	5.65204				Cell spreading of tumor cell lines	1.029
Metastasis	5.63359				Infection by RNA virus	1.027
Cell movement of leukocytes	5.62942				Synthesis of lipid	1.008
Cancer of head	5.59704				Phosphorylation of protein	1.006
Transmigration of leukocytes	5.56894				Focal necrosis	1
Familial encephalopathy	5.53883				Adhesion of muscle cells	1
Expression of RNA	5.5378				Female genital neoplasm	1
Dementia	5.51347				Tumorigenesis of reproductive tract	1
Lymphocytic cancer	5.51307				Ovarian tumor	1
Lymphocytic neoplasm	5.49302				Transmigration of cells	0.995
Interaction of tumor cell lines	5.48725				Proliferation of neuronal cells	0.958
Growth of lesion	5.46555				Binding of professional phagocytic cells	0.949
T-cell malignant neoplasm	5.3944				Degranulation of myeloid cells	0.923
Development of endothelial tissue	5.38906				Degranulation of leukocytes	0.923
Cell spreading of tumor cell lines	5.38482				Development of epithelial tissue	0.914
Migration of embryonic cell lines	5.37844				Migration of bone marrow-derived macrophages	0.903
Healing of wound	5.36251				Concentration of fatty acid	0.892
Male genital neoplasm	5.35972				Growth of epithelial tissue	0.88
Morphology of cytoskeleton	5.35581				Formation of filaments	0.879
Autosomal dominant neuropathy	5.35055				Adhesion of myeloid cells	0.867
Progression of gastric carcinoma	5.34413				Aggregation of cells	0.857
Catabolism of protein	5.33135				Differentiation of bone cells	0.819
Tumorigenesis of lymphocytes	5.32841				Aggregation of blood platelets	0.728
Steroid metabolism	5.31355				Respiratory system tumor	0.728
Metabolism of cellular protein	5.30279				Growth of neurites	0.715
Prostatic tumor	5.30008				Renal lesion	0.707
Gastroesophageal cancer	5.28878				Progressive neurological disorder	0.7
Neoplasia of leukocytes	5.28354				Cell death of cortical neurons	0.696
Metabolism of terpenoid	5.27996				Liver tumor	0.692
Migration of endothelial cells	5.22165				Adhesion of gonadal cell lines	0.689
Chronic psoriasis	5.20711				Processing of RNA	0.686
Myeloid neoplasm	5.20191				Proliferation of endothelial cells	0.608
Breast carcinoma	5.19454				Metabolism of eicosanoid	0.578
Mitosis of cervical cancer cell lines	5.17771				Interphase	0.567
Cell death of breast cancer cell lines	5.17682				Genital tumor	0.555
Hepatitis C virus-related hepatocellular carcinoma	5.17333				Binding of gonadal cell lines	0.551
Autosomal skeletal dysplasia	5.17253				Binding of breast cancer cell lines	0.544
Invasion of tumor	5.17032				Neuronal cell death	0.526
Binding of tumor cell lines	5.1608				Malignant neoplasm of retroperitoneum	0.522
Diabetic complication	5.16045				Hemostasis	0.509
Breast or ovarian carcinoma	5.15871				Adhesion of phagocytes	0.46
Angiogenesis	5.1401				Lung cancer	0.456
Stomach tumor	5.13461				Neurodegeneration of cerebellum	0.447
Prostatic adenocarcinoma	5.13043				Pelvic tumor	0.447
Prostate cancer	5.12771				Receptor-mediated endocytosis	0.424
Advanced malignant tumor	5.1034				Development of endothelial tissue	0.409
Apoptosis of breast cancer cell lines	5.09717				Response of antigen presenting cells	0.402
Growth of tumor	5.08677				Outgrowth of cells	0.38
Malignant neoplasm of male genital organ	5.06435				Adhesion of tumor cell lines	0.351
Metabolism of cholesterol	5.0622				Endothelial cell development	0.225
Prostatic carcinoma	5.06199				Immune response of cells	0.214
Proliferation of fibroblast cell lines	5.03751				Response of myeloid leukocytes	0.205
Coagulation	5.0316				Senescence of cells	0.187
Arrest in proliferation of fibroblast cell lines	5.02644				Migration of antigen presenting cells	0.186
Translation	5.02179				Accumulation of extracellular matrix	0.152
Cell proliferation of breast cancer cell lines	5.02155				Liver cancer	0.152
Bone marrow neoplasm	4.98709				Hepatobiliary system cancer	0.152
Cerebral disorder	4.97648				Adhesion of breast cancer cell lines	0.149
Autosomal dominant motor neuron disease	4.97226				Binding of macrophages	0.105
Hepatitis B virus-related hepatocellular carcinoma	4.97226				Extraadrenal retroperitoneal tumor	0.082
Blood clot	4.97166				Metabolism of prostaglandin	0.063
Gastric cancer	4.95243				Synthesis of prostaglandin	0.063
Fibrosis	4.95006				Migration of gonadal cell lines	0.063
Endothelial cell development	4.93812				Development of head	0
Catabolism of lipid	4.93215				Development of body axis	0
Renal tumor	4.92763				Infection of tumor cell lines	-0.066
Cell proliferation of fibroblasts	4.88728				Movement of monocyte-derived macrophages	-0.068
Renal lesion	4.88628				Engulfment of cells	-0.13
Tauopathy	4.88031				Binding of tumor cell lines	-0.148
Proliferation of neuronal cells	4.87012				Infection by coronavirus	-0.239
Acute myeloid leukemia	4.86173				Binding of muscle cells	-0.243
Renal cancer	4.85936				Binding of endothelial cells	-0.285
Uterine endometrioid carcinoma	4.85572				Engulfment of leukocytes	-0.294
Migration of myeloid cells	4.84849				Expression of RNA	-0.333
Endometrial adenocarcinoma	4.83751				Interaction of tumor cell lines	-0.339
Infection by lentivirus	4.83478				Cerebral disorder	-0.339
Amyloidosis	4.83427				Endocytosis	-0.413
Primary colorectal cancer	4.81707				Renal tumor	-0.447
Fibrosis of lung	4.81136				Renal cancer	-0.447
Transmigration of phagocytes	4.80145				Urinary tract cancer	-0.447
Alzheimer disease or frontotemporal dementia	4.80072				Cell viability of embryonic cells	-0.591
T-cell non-Hodgkin lymphoma	4.78374				Neovascularization of eye	-0.6
Outgrowth of cells	4.77875				Cell spreading of fibroblast cell lines	-0.6
Malignant myeloid neoplasm	4.74251				Cell movement of gonadal cell lines	-0.61
Rheumatic Disease	4.7268				Endocytosis by eukaryotic cells	-0.615
Angiogenesis of lesion	4.72653				Transcription	-0.618
Metabolism of prostaglandin	4.72483				Infection of mammalia	-0.655
Stabilization of protein	4.72155				Steroid metabolism	-0.726
Cell movement of myeloid cells	4.71361				Metabolism of terpenoid	-0.726
Cell cycle progression	4.70845				Liver lesion	-0.825
Cell movement of phagocytes	4.70617				Engulfment of blood cells	-0.826
Endometrioid endometrial adenocarcinoma	4.69829				Migration of endothelial cell lines	-0.896
Inflammatory response	4.68594				Cell movement of endothelial cell lines	-0.896
Shape change of tumor cell lines	4.68308				Binding of vascular endothelial cells	-0.949
Gastroesophageal adenocarcinoma	4.67382				Glucose metabolism disorder	-0.987
Autosomal dominant skeletal dysplasia	4.67141				Inflammation of absolute anatomical region	-1.027
Colon carcinoma	4.66951				Apoptosis of breast cancer cell lines	-1.051
Organization of organelle	4.66137				Degeneration of cells	-1.085
Colorectal adenocarcinoma	4.64993				Inflammation of organ	-1.087
Migration of phagocytes	4.64845				Degeneration of nervous system	-1.097
Fibrin clot	4.6421				Apoptosis	-1.157
Nonsense-mediated mRNA decay	4.6406				Cell death of breast cancer cell lines	-1.174
Differentiation of osteoclasts	4.63895				Inflammation of body cavity	-1.404
Cell spreading of fibroblast cell lines	4.62555				Organismal death	-1.42
Bone marrow cancer	4.61572				Necrosis	-1.727
Translation of protein	4.60948				Metabolism of membrane lipid derivative	-1.937
Initiation of translation of protein	4.60625				Size of body	N/A
Invasion of cells	4.60405				Cell death of muscle cells	N/A
Concentration of fatty acid	4.59856				Anoikis	N/A
Engulfment of cells	4.59164				Cell viability of embryonic cell lines	N/A
Cell movement of fibroblast cell lines	4.59034				Kyphosis	N/A
Benign solid tumor	4.56573				Proliferation of prostate cancer cell lines	N/A
Mitosis of tumor cell lines	4.54129				Adhesion of endothelial cells	N/A
Migration of gonadal cell lines	4.53563				Production of superoxide	N/A
Mature T-cell or NK-cell neoplasm	4.53511				Metabolism of reactive oxygen species	N/A
Benign lesion	4.51817				Formation of vesicles	N/A
Scleroderma	4.51339				Assembly of cells	N/A
Binding of gonadal cell lines	4.49933				Development of tumor cell lines	N/A
Gastro-esophageal carcinoma	4.46591				Apoptosis of prostate cancer cell lines	N/A
Inflammation of absolute anatomical region	4.45569				Congenital disorder of glycosylation type 1	N/A
Migration of bone marrow-derived macrophages	4.45228				Proliferation of airway smooth muscle	N/A
Adhesion of gonadal cell lines	4.45228				Structural integrity of vasculature	N/A
Alzheimer disease	4.45101				Response of breast cell lines	N/A
Cell movement of neutrophils	4.43831				Parkinson's disease	N/A
Development of epithelial tissue	4.43251				Beta-oxidation of docosahexaenoic acid	N/A
Glioma	4.42944				Accumulation of kidney cell lines	N/A
HIV infection	4.4249				Dysplasia of megakaryocytes	N/A
Binding of breast cancer cell lines	4.42235				Low-grade lymphoma	N/A
Wound	4.41953				Healing of wound	N/A
Ehlers-Danlos syndrome type VII	4.41228				Formation of adhesions	N/A
Clearance by phagocytes	4.41228				Distal arthrogryposis type 1A	N/A
Endocytosis	4.40197				Transport of mRNA	N/A
Systemic autoimmune syndrome	4.39457				Nonsquamous non-small cell lung carcinoma	N/A
Adhesion of myeloid cells	4.38391				Preimplantation embryo development	N/A
Synthesis of lipid	4.37956				Primary tumor	N/A
Demyelinating peripheral neuropathy	4.37049				Opening of carotid artery	N/A
Abnormality of the upper limb	4.35785				Contractility of cardiac muscle	N/A
Metabolism of eicosanoid	4.35747				Association of phospholipid vesicles	N/A
Morphology of mitotic spindle	4.33538				Axonal neuropathy	N/A
Arrest in mitosis of cervical cancer cell lines	4.32569				Recruitment of bone marrow-derived macrophages	N/A
Neovascularization of choroid	4.32569				Pelvic carcinoma	N/A
Accumulation of extracellular matrix	4.29931				Abnormal morphology of head	N/A
Degeneration of cells	4.29454				Gastric cancer	N/A
Autosomal dominant myopathy	4.28476				Nuclear export of molecule	N/A
Peyronie disease	4.27951				Uterine endometrioid carcinoma	N/A
Advanced Dupuytren contracture	4.27951				Stage I-IV non-small cell lung cancer	N/A
Cell movement of kidney cell lines	4.274				Intestinal gastric adenocarcinoma	N/A
Processing of RNA	4.23455				Endometrial adenocarcinoma	N/A
Malignant neoplasm of aerodigestive tract	4.22643				Heinz body anemia	N/A
Cell movement of monocytes	4.22038				Serous adenocarcinoma	N/A
Chemotaxis of myeloid cells	4.2201				Formation of microfilaments	N/A
Accumulation of phagocytes	4.21973				Charcot-Marie-Tooth disease type 4G	N/A
Upper aerodigestive tract carcinoma	4.21841				Laminopathy	N/A
Amyloid load of hippocampus	4.21155				Borjeson-Forssman-Lehmann syndrome	N/A
Growth of atherosclerotic lesion	4.21155				Colorectal adenocarcinoma	N/A
Brain glioma	4.21125				Serine phosphorylation of peptide	N/A
Focal necrosis	4.21113				Upper aero-digestive squamous cell carcinoma	N/A
Pulmonary fibrosis or aplastic anemia	4.19771				HER2 positive carcinoma	N/A
Migration of kidney cell lines	4.19668				Demyelinating peripheral neuropathy	N/A
Angiogenesis of tumor	4.19007				Progressive neuromuscular disease	N/A
Binding of macrophages	4.18791				Size of cells	N/A
Nervous system neoplasm	4.18751				Spontaneous fracture of rib	N/A
Aggregation of cells	4.18529				Shape of muscle cell lines	N/A
Autosomal dominant encephalopathy	4.18444				Polarization of B-lymphocyte derived cell lines	N/A
Central nervous system solid tumor	4.17554				Pancreatic carcinoma	N/A
Gastric carcinoma	4.17426				Redistribution of lysosome	N/A
Hematologic cancer of cells	4.1686				Morphology of left ventricle	N/A
Endocytosis by eukaryotic cells	4.16193				Uterine carcinoma	N/A
Adhesion of breast cancer cell lines	4.15889				Autosomal dominant myopathy	N/A
Brain tumor	4.14971				Thyroid adenoma	N/A
Neovascularization of eye	4.14909				Fallopian tube serous adenocarcinoma	N/A
Lymphoma	4.1422				Endometrial cancer	N/A
Chemotaxis of phagocytes	4.13139				Morphology of cytoskeleton	N/A
Response of myeloid leukocytes	4.12969				Surface area of epithelial cell lines	N/A
Opsonization	4.12756				Cap-myopathy with arthrogryposis multiplex congenita without heart involvement	N/A
Binding of muscle cells	4.12112				Familial hemolytic anemia	N/A
Cell movement of leukemia cell lines	4.0969				Psoriasis	N/A
Immune response of cells	4.08938				Digenic Joubert syndrome 9/15	N/A
Adhesion of phagocytes	4.07977				Cell cycle progression of cervical cancer cell lines	N/A
Transcription	4.0772				Neuritogenesis of tumor cell lines	N/A
Ductal breast carcinoma	4.06329				Transition of pre-pro-B lymphocytes	N/A
Gastric adenocarcinoma	4.06111				Duodenal ulcer	N/A
Adhesion of muscle cells	4.04817				Arrest in G0/G1 phase transition of epithelial cell lines	N/A
Senescence of cells	4.04488				Uptake of lauric acid	N/A
Infection by HIV-1	4.0403				Bladder carcinoma	N/A
Aggregation of blood cells	4.03241				Mature T-cell neoplasm	N/A
Arrest in mitosis	4.01889				Degradation of hydrogen peroxide	N/A
Neoplasia of epithelial cells	4.01566				Lung metastasis of adenocarcinoma cell lines	N/A
Natural killer cell lymphoma	4.01227				Area of neuromuscular junctions	N/A
Migration of epithelial cell lines	4.01143				Hepatitis C virus-related hepatocellular carcinoma	N/A
Coagulation of blood	3.98698				Remodeling of extracellular matrix	N/A
Development of head	3.97764				Chronic persistent hepatitis	N/A
Morphology of digestive system	3.97703				Stage I non-small cell lung carcinoma	N/A
Hepatocellular carcinoma	3.97548				Metabolism of vitamin	N/A
Migration of eosinophils	3.97502				Tumorigenesis of thyroid tumor cell lines	N/A
Adenoma	3.97336				Kidney carcinoma	N/A
Damage of lung	3.96494				High-grade B-cell lymphoma	N/A
Association of actin filaments	3.96019				Charcot-Marie-Tooth disease axonal type 2M	N/A
Opening of carotid artery	3.96019				Osteoporosis of femur	N/A
Infection by Neisseria gonorrhoeae	3.96019				Undifferentiated malignant neoplasm	N/A
Dominant perinatal lethal osteogenesis imperfecta	3.96019				Early stage diabetic nephropathy	N/A
Arrest in metaphase of microvascular endothelial cells	3.96019				Arrest in mitosis of cervical cancer cell lines	N/A
Ehlers-Danlos syndrome type VIIB	3.96019				Response of bone marrow-derived mast cells	N/A
Osteogenesis imperfecta type IVB	3.96019				Alzheimer disease or frontotemporal dementia	N/A
Phagocytosis of Pseudomonas aeruginosa strain RP73	3.96019				Colony formation of prostate cancer cell lines	N/A
Acute phase atypical hemolytic uremic syndrome	3.96019				Degranulation of granulocytes	N/A
OI/EDS combined syndrome	3.96019				Hemoglobin D disease	N/A
Organization of mitotic spindle	3.95854				Accumulation of methotrexate	N/A
Serous adenocarcinoma	3.93796				Catecholamine-secreting tumor	N/A
Breast adenocarcinoma	3.93627				Dominant centronuclear myopathy	N/A
Metabolism of vitamin	3.93008				Autism or intellectual disability	N/A
Tumorigenesis of secondary tumor	3.92365				Clear-cell adenocarcinoma	N/A
Invasion of tumor cell lines	3.91093				Unverricht-Lundborg syndrome	N/A
Transport of molecule	3.8942				Age-related macular degeneration type 7	N/A
Migration of tumor cell lines	3.89344				Primary central nervous system tumor	N/A
Processing of rRNA	3.88681				Myelodysplastic syndrome	N/A
Area of atherosclerotic lesion	3.88361				Brain glioma	N/A
Cell death of cortical neurons	3.87463				Induction of M1 macrophages	N/A
Metabolism of membrane lipid derivative	3.85632				Hereditary peripheral neuropathy	N/A
Development of benign tumor	3.84997				Morphology of mesenchymal stem cells	N/A
Glioma cancer	3.84878				Apoptosis of inflammatory leukocytes	N/A
Activation of cells	3.84729				Fibrin clot	N/A
Fibrogenesis	3.84099				Development of colorectal tumor	N/A
Rheumatoid arthritis	3.83077				Beta-Knossos-thalassemia	N/A
Colon adenocarcinoma	3.82955				Fusion of immature secretory granules	N/A
Binding of vascular endothelial cells	3.82864				High-grade gastric dysplasia	N/A
Cell viability of lung cancer cell lines	3.82864				Spontaneous fracture of mandible	N/A
Squamous-cell carcinoma	3.82362				Localization of phosphatidylinositol 4,5-diphosphate	N/A
Infection of cervical cancer cell lines	3.82233				Retinitis pigmentosa type 79	N/A
Astrocytoma	3.81997				Familial schizophrenia	N/A
Cell movement of granulocytes	3.81123				Bosma arhinia microphthalmia syndrome	N/A
Mature T-cell neoplasm	3.81051				Incorporation of lignoceric acid	N/A
Development of body axis	3.80019				Recurrent primary neoplasia	N/A
Inflammation of organ	3.77741				Serous neoplasm	N/A
Aggregation of blood platelets	3.77069				Tn polyagglutination syndrome	N/A
Cell viability of embryonic stem cells	3.7654				Abnormal morphology of surface ectoderm	N/A
Formation of extracellular matrix	3.7654				Myogenesis of skeletal muscle cells	N/A
Thrombosis of kidney	3.7654				Arrest in G0/G1 phase transition of breast cell lines	N/A
Burn	3.76539				Malignant myeloid neoplasm	N/A
Synthesis of cholesterol	3.76189				Pseudohypoaldosteronism type IIC	N/A
Lung injury	3.75829				Hypoplasia of heart ventricle	N/A
Ductal carcinoma	3.75454				Grade 1-4 astrocytoma	N/A
Organization of collagen fibrils	3.75444				Fibrosis of penis	N/A
Remodeling of extracellular matrix	3.75239				Lung metastasis of endometrial cancer cell lines	N/A
Glucose metabolism disorder	3.74039				Stage IV metastatic small cell lung cancer	N/A
Infection of mammalia	3.73732				Acute leukemia	N/A
Non-traumatic arthropathy	3.73537				Degranulation of neutrophils	N/A
Morphology of body cavity	3.7328				Genital tract cancer	N/A
Abnormal morphology of digestive system	3.72798				High grade endometrial cancer	N/A
Response of antigen presenting cells	3.7214				Binding of N-box motif	N/A
Peripheral T-cell lymphoma	3.7214				Pelvic cancer	N/A
Accumulation of antigen presenting cells	3.71379				Polyneuropathy	N/A
Abnormal morphology of cornea	3.71333				Formation of omegasome	N/A
Morphology of respiratory tract	3.71204				Endometrial carcinoma	N/A
Polyneuropathy	3.69711				Gastrointestinal adenocarcinoma	N/A
Degeneration of nervous system	3.68552				Metastatic non-small cell lung carcinoma	N/A
Interphase	3.68513				Hereditary sensory neuropathy type IIA	N/A
Abnormal morphology of respiratory system	3.68496				Persistent chronic hepatitis	N/A
M phase	3.67291				Infection by Neisseria gonorrhoeae	N/A
Synthesis of prostaglandin	3.66922				Autosomal dominant motor neuron disease	N/A
Central nervous system cancer	3.66707				Okur-Chung neurodevelopmental syndrome	N/A
Transmigration of myeloid cells	3.66668				Hepatitis B surface antigen-negative hepatitis C virus negative hepatocellular carcinoma	N/A
Clear-cell adenocarcinoma	3.6496				Uterine cancer	N/A
Grade 3-4 tumor	3.64897				Non-small cell lung carcinoma	N/A
Kidney carcinoma	3.64376				Morphology of lysosome	N/A
Phosphorylation of protein	3.64294				Syndromic encephalopathy	N/A
Degradation of hydrogen peroxide	3.64114				Incorporation of phosphatidylserine	N/A
Fibrinolysis	3.64114				Metabolism of retinoid	N/A
Movement of monocyte-derived macrophages	3.64114				Secretion of pancreatic juice	N/A
Unverricht-Lundborg syndrome	3.63083				Primary colorectal cancer	N/A
Migration of monocyte-derived macrophages	3.63083				Epilepsy or neurodevelopmental disorder	N/A
Injury of podocytes	3.63083				Cell viability of embryonic stem cells	N/A
Adhesion of bone marrow-derived macrophages	3.63083				Organization of Golgi apparatus	N/A
Growth of neurites	3.62463				Exit from cell cycle progression of enterocytes	N/A
Engulfment of blood cells	3.62073				Simple steatotic nonalcoholic fatty liver disease	N/A
Metabolism of retinoid	3.62055				Thyroid gland tumor	N/A
Cell movement of endothelial cell lines	3.61971				Oral cavity carcinoma	N/A
Inflammation of body cavity	3.61338				Processing of rRNA	N/A
Morphology of respiratory system	3.60989				Antiestrogen resistance of breast cancer cell lines	N/A
Cell movement of breast cancer cell lines	3.60953				Tauopathy	N/A
Binding of granulocytes	3.60706				Dominant intermediate Charcot-Marie-Tooth disease type B with neutropenia	N/A
Infection by coronavirus	3.58637				Degradation of lignoceric acid	N/A
Neuritogenesis of tumor cell lines	3.58257				Lethal congenital contracture syndrome type 7	N/A
Cytolysis	3.57761				Recurrent peritoneal cancer	N/A
Quantity of cells	3.57689				Dominant perinatal lethal osteogenesis imperfecta	N/A
Interaction of cancer cells	3.5576				Growth of Golgi cisternae	N/A
Organization of filaments	3.55274				Atypical hemolytic uremic syndrome	N/A
Grade 3-4 glioma cancer	3.55234				Peyronie disease	N/A
Transport of protein	3.54485				Transport of ion	N/A
Cell movement of epithelial cell lines	3.54255				Familial bifunctional peroxisomal enzyme deficiency	N/A
Familial cardiovascular disease	3.53524				Beta thalassemia, dominant inclusion body type	N/A
Cell movement of connective tissue cells	3.53208				Complement component deficiency	N/A
Proliferation of endothelial cells	3.53105				Vasodilation of descending thoracic aorta	N/A
Formation of filaments	3.5303				Natural killer cell lymphoma	N/A
Hepatitis B surface antigen-negative hepatitis C virus negative hepatocellular carcinoma	3.52615				Mandibuloacral dysplasia with type b lipodystrophy	N/A
Remodeling of artery	3.52615				Emigration of single positive thymocytes	N/A
Cell spreading of endothelial cells	3.52615				Vascularization of somites	N/A
Formation of cellular protrusions	3.52484				Senescence of kidney cells	N/A
Chemotaxis of leukocytes	3.52266				Movement of B lymphoblasts	N/A
Diabetic foot ulcer disorder	3.52068				Primary neoplasm	N/A
Morphology of kidney cell lines	3.52068				Decreased Levels of Potassium	N/A
Preimplantation embryo development	3.52026				Autosomal skeletal dysplasia	N/A
Atypical hemolytic uremic syndrome	3.52026				Transport of RNA	N/A
Proliferation of granule cells	3.52026				Gastroesophageal cancer	N/A
Lysis of blood clot	3.52026				Fibrinolysis	N/A
Growth of epithelial tissue	3.51488				Spatial memory	N/A
High grade astrocytoma	3.51467				Ehlers-Danlos syndrome	N/A
Migration of monocytes	3.50923				Thickness of skin tissue	N/A
Migration of endothelial cell lines	3.50923				Gastroesophageal adenocarcinoma	N/A
Influx of cells	3.50923				Osteogenesis imperfecta type I	N/A
Receptor-mediated endocytosis	3.50249				Modification of peptide	N/A
Abnormal morphology of head	3.48719				Cutaneous melanoma	N/A
Formation of microfilaments	3.4861				T-cell immunodeficiency, recurrent infections, autoimmunity, and cardiac malformations	N/A
Duodenal ulcer	3.4861				Stabilization of mRNA	N/A
Osteogenesis imperfecta type I	3.4861				Metabolism of peptide	N/A
Outgrowth of vascular endothelial cells	3.4861				Degeneration of intervertebral disc	N/A
Opsonization of bacteria	3.4861				Quantity of stress granule	N/A
Catabolism of heparan sulfate proteoglycan	3.4861				Schizophrenia	N/A
Amplification of centrosome	3.4845				Hemolytic anemia	N/A
Neurodegeneration of cerebellum	3.4845				Scleroderma	N/A
Juvenile dermatomyositis	3.4845				Metabolism of methotrexate	N/A
Mature lymphocytic neoplasm	3.483				Ovarian cancer	N/A
Infarction	3.48008				Ichthyosis	N/A
Neuronal cell death	3.47575				Hereditary sensory neuropathy	N/A
Ehlers-Danlos syndrome	3.47172				Centronuclear myopathy	N/A
Diabetes mellitus	3.46645				Hemoglobin E/beta thalassemia disease	N/A
Severe COVID-19	3.46418				X-linked myopathy with postural muscle atrophy	N/A
Differentiation of bone cells	3.46321				Severe psychological disorder	N/A
Gonadal tumor	3.4632				Pure autonomic failure	N/A
Progression of tumor	3.46215				Macroautophagy of cells	N/A
Migration of antigen presenting cells	3.45516				Vascularization of aorta	N/A
Engulfment of leukocytes	3.45314				Synthesis of lignoceric acid	N/A
Morphology of head	3.4518				Pancreatic ductal adenocarcinoma	N/A
Ovarian tumor	3.4513				Familial encephalopathy	N/A
Abnormality of limb	3.44985				Grade 3 malignant glioma	N/A
Cell viability of embryonic cells	3.44905				Diffuse type gastric carcinoma	N/A
Morphology of embryonic cell lines	3.44905				Organization of extracellular matrix	N/A
Non-melanoma solid tumor	0				Progressive alopecia	N/A
Nonhematologic malignant neoplasm	0				Chemoresistant acute myeloid leukemia	N/A
Non-hematological solid tumor	0				Severe X-linked myotubular myopathy	N/A
Epithelial neoplasm	0				FLT3 negative acute myeloid leukemia	N/A
Tumorigenesis of tissue	0				Chronic skin disorder	N/A
Cancer	0				Organization of cellular membrane	N/A
Solid tumor	0				Platinum-resistant recurrent ovarian cancer	N/A
Thyroid gland tumor	0				Remodeling of artery	N/A
Neck neoplasm	0				Beta-oxidation of tetracosahexaenoic acid	N/A
Nonpituitary endocrine tumor	0				Relapsed nasal type extranodal NK-/T-cell lymphoma	N/A
Neuroepithelial tumor	0				Pelvic adenocarcinoma	N/A
Brain lesion	0				Gastric adenocarcinoma	N/A
Tumorigenesis of gastrointestinal tumor	0				Amyloid load of hippocampus	N/A
Development of colorectal tumor	0				Dystrophy of sebaceous glands	N/A
Grade 3-4 glioma	0				Pelvic serous carcinoma	N/A
Endometrium tumor	0				Large cell lung carcinoma	N/A
Abnormal growth in endometrium	0				Formation of extracellular matrix	N/A
Abnormality of endometrium	0				Development of fur	N/A
Grade 4 high grade glioma	0				Nonspherocytic hemolytic anemia due to hexokinase deficiency	N/A
Grade 4 malignant glioma	0				Quantity of macropinosomes	N/A
Grade 4 astrocytoma	0				Anaplastic carcinoma	N/A
Morbidity or mortality	0				Stage I-II lung cancer	N/A
Grade 1-4 astrocytoma	0				Bacterial conjunctivitis	N/A
Brain astrocytoma	0				Deposition of bone	N/A
Replication of RNA virus	0				Wrinkle-free skin disease	N/A
Replication of virus	0				Formation of Golgi vesicles	N/A
Lung tumor	0				Abnormality of endometrium	N/A
Degranulation	0				Thickness of bone	N/A
Cell death of osteosarcoma cells	0				Movement of Ly6C low monocytes	N/A
Skin tumor	0				Uterine serous papillary cancer	N/A
Intrathoracic malignant tumor	0				Stage I-II non-small cell lung cancer	N/A
Processing of mRNA	0				Concentration of sphingomyelin	N/A
Cell death of cervical cancer cell lines	0				Ichthyosis prematurity syndrome	N/A
Thoracic neoplasm	0				Severe COVID-19	N/A
Infection by Retroviridae	0				Morphology of visceral endoderm	N/A
Urinary tract tumor	0				Dominant beta-plus-thalassemia	N/A
Modification of rRNA	0				Arrest in metaphase of microvascular endothelial cells	N/A
Autophagy	0				Congenital disorder of glycosylation type 1k	N/A
Replication of Influenza A virus	0				Dementia	N/A
Neuromuscular disease	0				Recruitment of macrophage cancer cell lines	N/A
Oral lesion	0				Ehlers-Danlos syndrome type VIIB	N/A
Splicing of RNA	0				Primary central nervous system lymphoma	N/A
Oral tumor	0				Progressive encephalopathy	N/A
Splicing of mRNA	0				Cancer of secretory structure	N/A
Oral cancer	0				Muscle tumor	N/A
Hereditary myopathy	0				Quantity of blood vessel tissue	N/A
Oral squamous cell carcinoma	0				Surface area of kidney cell lines	N/A
Movement Disorders	0				Abnormality of limb	N/A
Oral cavity carcinoma	0				Tumorigenesis of endometrial cancer cell lines	N/A
Development of cytoplasm	0				Edstrom myopathy	N/A
Autosomal recessive neurological disorder	0				Atrophy of retinal pigment epithelium	N/A
Benign Tumors	0				Endometrium tumor	N/A
Myeloid leukemia	0				Metabolism of cellular protein	N/A
Cellular homeostasis	0				Arrest in mitosis	N/A
Nonsquamous non-small cell lung carcinoma	0				Morphology of limb	N/A
Non-Hodgkin lymphoma	0				Opsonization	N/A
Apoptosis of cervical cancer cell lines	0				Isidor-Toutain type spondyloepimetaphyseal dysplasia	N/A
Repair of DNA	0				Size of autolysosomes	N/A
Development of lung tumor	0				Head and neck squamous cell carcinoma	N/A
Organization of Golgi apparatus	0				Arrest in cell cycle progression of intestinal cell lines	N/A
Conformational modification of protein	0				Neuromuscular disease	N/A
Infection of kidney cell lines	0				Transition of pro-B lymphocytes	N/A
Pancreatobiliary tumor	0				Anoikis of ovarian cancer cell lines	N/A
Disorder of basal ganglia	0				Refractory nasal type extranodal NK-/T-cell lymphoma	N/A
Connective or soft tissue tumor	0				Sensitization of myeloma cell lines	N/A
Autophagy of cells	0				Morphology of body cavity	N/A
Peripheral motor neuropathy	0				Uterine tumor	N/A
Folding of protein	0				Area of atherosclerotic lesion	N/A
Hereditary peripheral neuropathy	0				Morphogenesis of blood platelets	N/A
Atrophy of muscle	0				Female genital tract clear cell cancer	N/A
Pancreatic mass	0				Grade 4 high grade glioma	N/A
Motor dysfunction or movement disorder	0				Degranulation of blood platelets	N/A
Thyroid nodule	0				Hypertrophy of acinar gland cells	N/A
B cell cancer	0				Digenic Joubert syndrome 12/15	N/A
Pancreatic cancer	0				Hepatitis B virus-related hepatocellular carcinoma	N/A
Macroautophagy	0				Endocytosis of virus chimera	N/A
Infection of embryonic cell lines	0				Attachment of T lymphocytes	N/A
Pancreatic lesion	0				Morphology of head	N/A
Infection of epithelial cell lines	0				Osteogenesis imperfecta type IVB	N/A
Ubiquitination	0				Turner syndrome	N/A
Pancreatic tumor	0				Epilepsy	N/A
Upper aero-digestive squamous cell carcinoma	0				Breast adenocarcinoma	N/A
B-cell neoplasm	0				Association of actin filaments	N/A
Peripheral neuropathy	0				Attachment of B lymphocytes	N/A
B-cell lymphoma	0				Quantity of lignoceric acid	N/A
Translation of RNA	0				Autosomal recessive spinocerebellar ataxia	N/A
Congenital neurological disorder	0				Chromosome 20q deletion positive myelodysplastic syndrome	N/A
Stage I-II lung cancer	0				Vasodilation of endothelial tissue	N/A
Progressive neuromuscular disease	0				Large intestine carcinoma	N/A
Pancreatic carcinoma	0				Commitment of natural killer cells	N/A
Cell death of cancer cells	0				Advanced Dupuytren contracture	N/A
Expression of mRNA	0				Stage IV cervical cancer	N/A
Hereditary motor neuropathy	0				Autosomal recessive spinocerebellar ataxia type 24	N/A
Benign thyroid nodule	0				Secretion of 5-hydroxytryptamine	N/A
Brain cancer	0				Endocytosis of riboflavin	N/A
Hereditary polyneuropathy	0				Chromosome 20q deletion positive myelofibrosis	N/A
Hereditary sensory neuropathy	0				CADASIL 2	N/A
Parkinson's disease	0				Mature lymphocytic neoplasm	N/A
Cell movement of cervical cancer cell lines	0				Female genital tract cancer	N/A
Stage I-IIIA non-small cell lung cancer	0				Arrest in maturation of thymocytes	N/A
Charcot-Marie-Tooth disease	0				Growth of atherosclerotic lesion	N/A
Malignant brain glioma	0				Benign pelvic disease	N/A
Bladder cancer	0				Abnormal morphology of myocardium	N/A
Gliomatosis cerebri	0				Migratory capacity of uterine cancer cell lines	N/A
Uterine smooth muscle tumor	0				Grade 3-4 glioma cancer	N/A
Recurrent peritoneal cancer	0				Mature B cell malignant tumor	N/A
Stage I-II non-small cell lung cancer	0				Finnish congenital nephrotic syndrome	N/A
Progressive motor neuron disease	0				Spontaneous fracture of humerus	N/A
Large cell lung carcinoma	0				Mitogenesis of leukemia cell lines	N/A
Ubiquitination of protein	0				Dissemination of ovarian cancer cell lines	N/A
G2 phase	0				Skin cancer	N/A
Head and neck squamous cell carcinoma	0				CARASIL syndrome	N/A
Smooth muscle tumor	0				Hereditary persistence of fetal hemoglobin	N/A
Anaplastic carcinoma	0				Hypogonadism	N/A
Formation of renal lesion	0				Uterine smooth muscle tumor	N/A
Benign neoplasm of endocrine gland	0				Colorectal carcinoma	N/A
Progressive neuropathy	0				HER2-positive breast cancer	N/A
Parkinsonism	0				Rett Syndrome	N/A
Translation of mRNA	0				Autosomal dominant neuropathy	N/A
Familial mental retardation	0				Hereditary motor neuropathy	N/A
Internalization of protein	0				Conversion of docosahexaenoic acid	N/A
B-cell non-Hodgkin lymphoma	0				Activation of lignoceric acid	N/A
Renal cell carcinoma	0				Nuclear export	N/A
Stage I lung cancer	0				Nonalcoholic fatty liver disease with nonalcoholic steatohepatitis fibrosis	N/A
Death of embryo	0				Motor learning	N/A
Progressive motor neuropathy	0				Dupuytren contracture	N/A
Autism or intellectual disability	0				Commitment of myeloid cells	N/A
Cell death of sarcoma cell lines	0				Sliding of actin filaments	N/A
Cell death of fibroblast cell lines	0				Myeloid leukemia	N/A
Autism spectrum disorder or intellectual disability	0				Anoikis of stomach cancer cell lines	N/A
Benign pelvic disease	0				Diffuse adenocarcinoma	N/A
Low-grade lymphoma	0				Size of B-cell follicle	N/A
Waldenström macroglobulinemia	0				Formation of thin filaments	N/A
Mature B cell malignant tumor	0				Pilocarpine-induced status epilepticus	N/A
Import of protein	0				Endocytosis of Murine norovirus 1	N/A
Cell movement of fibroblasts	0				Early infantile epileptic encephalopathy type 44	N/A
Serous neoplasm	0				Progression of gastric carcinoma	N/A
Nuclear export	0				Morphology of mitotic spindle	N/A
Hereditary motor and sensory neuropathy	0				Benign thyroid nodule	N/A
Primary recurrent peritoneal carcinoma	0				Tumorigenesis of secondary tumor	N/A
Recurrent serous ovarian carcinoma	0				Diabetic complication	N/A
Mental retardation	0				Arrest in G1 phase of embryonic stem cells	N/A
Cognitive impairment	0				Diastolic filling velocity	N/A
Mature B-cell neoplasm	0				Lethal congenital contracture syndrome type 5	N/A
Cell death of tumor	0				Hereditary neuropathy	N/A
Recurrent ovarian carcinoma	0				Primary recurrent peritoneal carcinoma	N/A
Astrocytosis	0				Oxidation of 2-methyl-branched fatty acids	N/A
Grade 2-3 glioma	0				Homeostasis of lipid	N/A
Ovarian cancer	0				Disruption of Golgi spectrin skeletons	N/A
Localization of protein	0				Structural integrity of sarcomere	N/A
Nuclear export of mRNA	0				Dominant beta-thalassemia intermedia	N/A
Cell death of colorectal cancer cell lines	0				Extrapulmonary squamous cell carcinoma	N/A
Engulfment of tumor cell lines	0				Tumorigenesis of stomach cancer cell lines	N/A
Binding of connective tissue cells	0				Dilated cardiomyopathy 1g	N/A
Primary neoplasm	0				Adhesion of hOB cells	N/A
Transport of RNA	0				High grade astrocytoma	N/A
Pancreatic ductal adenocarcinoma	0				Tumorigenesis of gastrointestinal tumor	N/A
Stage I non-small cell lung carcinoma	0				Chemotaxis of single positive thymocytes	N/A
Transport of mRNA	0				Posttetanic potentiation of parallel fiber-Purkinje cell synapses	N/A
Primary peritoneal serous adenocarcinoma	0				Formation of Golgi cisternae	N/A
Benign neoplasm of female genital organ	0				Glioma cancer	N/A
Pancreatic adenocarcinoma	0				Architecture of monocyte-derived dendritic cells	N/A
Stage I-IV non-small cell lung cancer	0				Oral lesion	N/A
Anemia	0				Astrocytoma	N/A
Necrosis of tumor	0				Familial hypertrophic cardiomyopathy type 9	N/A
Cell death of tumor cells	0				Epilepsy, hearing loss, and mental retardation syndrome	N/A
Excision repair	0				Cytotoxicity of ovarian cancer cell lines	N/A
HER2-positive carcinoma of breast	0				HER2 positive solid malignant tumor	N/A
Cell death of connective tissue cells	0				Facioscapulohumeral muscular dystrophy type 2	N/A
Progressive parkinsonism	0				Autism spectrum disorder or intellectual disability	N/A
Sensitivity of tumor cell lines	0				Formation of intrahepatic bile duct	N/A
Uterine leiomyoma	0				Adhesion of vascular endothelial cells	N/A
Development of head and neck tumor	0				Invasion of E. coli	N/A
Immune response of tumor cell lines	0				Morphology of axo-glial junction	N/A
Development of primitive neuroectodermal tumor	0				Limb-girdle muscular dystrophy type 2I	N/A
Catecholamine-secreting tumor	0				Parkinsonism	N/A
HER2 positive carcinoma	0				Microgliosis	N/A
HER2-positive breast cancer	0				Malignant brain glioma	N/A
Connective tissue tumor	0				Morphology of digestive system	N/A
Delay in mitosis of tumor cell lines	0				Ductal breast carcinoma	N/A
Morphogenesis of neurons	0				Progressive motor neuron disease	N/A
Large-cell carcinoma	0				Metabolism of very long chain fatty acid	N/A
Bladder carcinoma	0				Syndromic ichthyosis	N/A
Undifferentiated malignant neoplasm	0				Lethal restrictive dermopathy	N/A
Muscle tumor	0				Oxidative stress response of adductor muscle	N/A
Stage I epithelial cancer	0				Femur osteosarcoma	N/A
BRCA1 mutation positive carcinoma	0				Congenital anomaly of skin	N/A
HER2 positive solid malignant tumor	0				Cardiogenesis	N/A
Grade 3 glioma	0				Large intestine adenocarcinoma	N/A
Neuritogenesis	0				Colon cancer	N/A
Nuclear export of molecule	0				Female genital tract serous carcinoma	N/A
Response of tumor cell lines	0				Frequency of colony forming unit-megakaryocytes	N/A
Advanced BRCA2 mutation positive solid tumor	0				Oligodendroglioma	N/A
Advanced BRCA1 mutation positive solid tumor	0				Congenital disorders of glycosylation	N/A
Peritoneal carcinoma	0				Distribution of lysosome	N/A
Fallopian tube serous adenocarcinoma	0				Blood pressure	N/A
Export of molecule	0				Weakness	N/A
Sarcoma	0				Mixed neoplasia	N/A
Apoptosis of colorectal cancer cell lines	0				Leiomyoma	N/A
Malignant connective or soft tissue neoplasm	0				Hb SO Arab disease	N/A
Primary central nervous system lymphoma	0				Lung adenocarcinoma	N/A
Advanced non-small cell lung carcinoma	0				Autosomal dominant encephalopathy	N/A
Sensitivity of cells	0				Mitogenesis of testicular cancer cell lines	N/A
Stage IV cervical cancer	0				Metabolism of cholesterol	N/A
Delay in mitosis of cervical cancer cell lines	0				Primary adenocarcinoma	N/A
Replication of coronavirus	0				HER2-positive carcinoma of breast	N/A
Relapsed nasal type extranodal NK-/T-cell lymphoma	0				Disorder of basal ganglia	N/A
Refractory nasal type extranodal NK-/T-cell lymphoma	0				Grade 4 malignant glioma	N/A
Ovarian adenocarcinoma	0				Advanced stage psoriasis	N/A
Stage I cancer	0				Phagocytosis of Pseudomonas aeruginosa strain RP73	N/A
Oligodendroglioma	0				Autosomal dominant skeletal dysplasia	N/A
Grade 3 malignant glioma	0				Morphology of vascular endothelial cells	N/A
Platinum-resistant recurrent ovarian cancer	0				Stage I epithelial cancer	N/A
Metastatic non-small cell lung carcinoma	0				Endometrioid endometrial adenocarcinoma	N/A
Extrapulmonary squamous cell carcinoma	0				Modification of rRNA	N/A
High-grade B-cell lymphoma	0				Diabetic foot ulcer disorder	N/A
Primary central nervous system tumor	0				Lethal congenital contractural syndrome	N/A
Recurrent primary neoplasia	0				Autosomal recessive neurological disorder	N/A
Localized neuroblastoma	0				Thickness of subcutaneous fat	N/A
Primary tumor	0				Accumulation of folic acid	N/A
Progression of malignant tumor	0				Clonal expansion of CD4+ T-lymphocytes	N/A
Thyroid follicular adenoma	0				Abnormal morphology of cornea	N/A
Cell death of fibrosarcoma cell lines	0				Conduction of neurons	N/A
Stage IV metastatic small cell lung cancer	0				Colon carcinoma	N/A
Primary adenocarcinoma	0				Female genital tract adenocarcinoma	N/A
Mixed neoplasia	0				Gliomatosis cerebri	N/A
Progressive malignant solid tumor	0				Localization of lysosome	N/A
High-risk malignant hematological system tumor	0				Acute myeloid leukemia	N/A
Female genital tract clear cell cancer	0				Progressive motor neuropathy	N/A
Metastatic BRAF V600E mutation positive malignant solid tumor	0				Delay in aging	N/A
Initiation of translation of mRNA	0				Hyperplasia of neointimal cells	N/A
Development of neurons	0				Rheumatoid arthritis	N/A
Thyroid adenoma	0				Abnormal morphology of left atrium	N/A
Migration of cervical cancer cell lines	0				Morphology of respiratory tract	N/A
Metabolism of RNA	0				Mental retardation	N/A
T-cell lymphoblastic lymphoma	0				Foam cells	N/A
Extrarenal clear cell carcinoma	0				Endocrine carcinoma	N/A
Leiomyoma	0				Delay in mitosis of tumor cell lines	N/A
Organization of cellular membrane	0				Migration of monocyte-derived macrophages	N/A
Formation of vesicles	0				Formation of renal lesion	N/A
Phosphorylation of L-threonine	0				Advanced BRCA2 mutation positive solid tumor	N/A
Metabolism of peptide	0				Accumulation of Single positive thymocytes	N/A
Modification of peptide	0				Prostatic carcinoma	N/A
Lethal restrictive dermopathy	0				Mitogenesis of tumor cell lines	N/A
Autophosphorylation of protein	0				Esterification of lignoceric acid	N/A
Serine phosphorylation of peptide	0				Quantity of very long chain fatty acid	N/A
Arthrogryposis multiplex congenita	0				Uptake of arachidonic acid	N/A
Familial schizophrenia	0				Structural integrity of m-bands	N/A
Function of CD8+ T lymphocyte	0				Gastric carcinoma	N/A
Mental retardation and epilepsy	0				Thrombosis of kidney	N/A
Familial hemolytic anemia	0				Fusion of endoplasmic reticulum	N/A
Syndromic encephalopathy	0				Progression of malignant tumor	N/A
Anoikis	0				Ichthyosis Chanarin Dorfman syndrome	N/A
Quantity of macropinosomes	0				Metabolism of nicotinate D-ribonucleotide	N/A
Kyphosis	0				Pancreatic adenocarcinoma	N/A
Distribution of lysosome	0				Function of CD8+ T lymphocyte	N/A
Extended lifespan	0				Catabolism of quinolinic acid	N/A
Tumorigenesis of stomach cancer cell lines	0				Nuclear export of mRNA	N/A
Quantity of very long chain fatty acid	0				Ductal carcinoma	N/A
Size of body	0				Abnormal morphology of digestive system	N/A
Hypoplasia of heart ventricle	0				Morphology of embryonic cell lines	N/A
Pressure of heart	0				Newly diagnosed acute myeloid leukemia	N/A
Transition of pro-B lymphocytes	0				Restoration of actin cytoskeleton	N/A
Lethal congenital contractural syndrome	0				Marfan syndrome	N/A
Diffuse adenocarcinoma	0				Autophosphorylation of protein	N/A
Femur osteosarcoma	0				Recurrent ovarian carcinoma	N/A
Diffuse type gastric carcinoma	0				Burn	N/A
Tuberous sclerosis complex	0				Enlargement of heart	N/A
Mitogenesis of tumor cell lines	0				Iron deficiency anemia of pregnancy	N/A
Secretion of pancreatic juice	0				Organization of filaments	N/A
Early stage diabetic nephropathy	0				Accumulation of caveolae	N/A
Quantity of subcutaneous fat	0				Nonpituitary endocrine tumor	N/A
Assembly of cells	0				Waldenström macroglobulinemia	N/A
Syndromic ichthyosis	0				Stage I lung cancer	N/A
Severe psychological disorder	0				Morphology of kidney cell lines	N/A
Stabilization of mRNA	0				Progressive malignant solid tumor	N/A
Chemoresistant acute myeloid leukemia	0				Conversion of anterior tibial muscle	N/A
Metabolism of very long chain fatty acid	0				Organization of mitotic spindle	N/A
Size of left ventricle	0				Production of virus	N/A
Hemolytic anemia	0				Accumulation of hematopoietic progenitor cells	N/A
Metabolism of purine nucleotide	0				Congenital hypomyelinating neuropathy type 3	N/A
Congenital disorders of glycosylation	0				Deficiency of sedoheptulokinase	N/A
Cardiogenesis	0				Advanced BRCA1 mutation positive solid tumor	N/A
Spatial memory	0				Ovarian adenocarcinoma	N/A
Spatial memory impairment	0				Charcot-Marie-Tooth disease	N/A
Structural integrity of vasculature	0				Lack of mouth	N/A
Charcot-Marie-Tooth disease type 4G	0				Frank-Ter Haar syndrome	N/A
Borjeson-Forssman-Lehmann syndrome	0				Cytostasis of gonadal cell lines	N/A
Shape of muscle cell lines	0				Proliferation of granule cells	N/A
Cap-myopathy with arthrogryposis multiplex congenita without heart involvement	0				Diabetes mellitus	N/A
Arrest in G0/G1 phase transition of epithelial cell lines	0				Benign neoplasm of female genital organ	N/A
Charcot-Marie-Tooth disease axonal type 2M	0				Regeneration of adductor muscle	N/A
Hemoglobin D disease	0				Oral squamous cell carcinoma	N/A
Age-related macular degeneration type 7	0				Transport of chloride	N/A
Beta-Knossos-thalassemia	0				Large-cell carcinoma	N/A
High-grade gastric dysplasia	0				Outgrowth of vascular endothelial cells	N/A
Spontaneous fracture of mandible	0				Size of Golgi apparatus	N/A
Localization of phosphatidylinositol 4,5-diphosphate	0				Loss of adipocytes	N/A
Retinitis pigmentosa type 79	0				Mental retardation and epilepsy	N/A
Bosma arhinia microphthalmia syndrome	0				Autophagy of cervical cancer cell lines	N/A
Tn polyagglutination syndrome	0				Opsonization of bacteria	N/A
Abnormal morphology of surface ectoderm	0				Peritoneal carcinoma	N/A
Arrest in G0/G1 phase transition of breast cell lines	0				Colon adenocarcinoma	N/A
Pseudohypoaldosteronism type IIC	0				Seizure disorder	N/A
Lung metastasis of endometrial cancer cell lines	0				Catabolism of heparan sulfate proteoglycan	N/A
High grade endometrial cancer	0				Bladder cancer	N/A
Binding of N-box motif	0				Idiopathic polypoidal choroidal vasculopathy	N/A
Okur-Chung neurodevelopmental syndrome	0				Tuberous sclerosis complex	N/A
Exit from cell cycle progression of enterocytes	0				Grade 4 astrocytoma	N/A
Simple steatotic nonalcoholic fatty liver disease	0				Neurodevelopmental disorder with visual defects and brain anomalies	N/A
Dominant intermediate Charcot-Marie-Tooth disease type B with neutropenia	0				Joubert syndrome type 15	N/A
Degradation of lignoceric acid	0				Catabolism of L-cysteine	N/A
Lethal congenital contracture syndrome type 7	0				Retinal arterial macroaneurysm with supravalvular pulmonic stenosis	N/A
Familial bifunctional peroxisomal enzyme deficiency	0				Arthrogryposis multiplex congenita	N/A
Beta thalassemia, dominant inclusion body type	0				Autosomal recessive spinocerebellar ataxia type 10	N/A
Vasodilation of descending thoracic aorta	0				Cell spreading of endothelial cells	N/A
Mandibuloacral dysplasia with type b lipodystrophy	0				Abnormal growth in endometrium	N/A
Movement of B lymphoblasts	0				Extended lifespan	N/A
T-cell immunodeficiency, recurrent infections, autoimmunity, and cardiac malformations	0				Metabolism of purine nucleotide	N/A
Metabolism of methotrexate	0				Regulation of smooth muscle cells	N/A
Dystrophy of sebaceous glands	0				Diffuse type gastric adenocarcinoma	N/A
Nonspherocytic hemolytic anemia due to hexokinase deficiency	0				Phosphorylation of L-threonine	N/A
Wrinkle-free skin disease	0				Alzheimer disease	N/A
Movement of Ly6C low monocytes	0				Tardive tibial muscular dystrophy	N/A
Ichthyosis prematurity syndrome	0				Elongation of filopodia	N/A
Dominant beta-plus-thalassemia	0				Neck neoplasm	N/A
Recruitment of macrophage cancer cell lines	0				Pressure of heart	N/A
Edstrom myopathy	0				Nonsense-mediated mRNA decay	N/A
Isidor-Toutain type spondyloepimetaphyseal dysplasia	0				Development of neuroectoderm	N/A
Size of autolysosomes	0				Hydrolysis of inositol	N/A
Arrest in cell cycle progression of intestinal cell lines	0				Inhibition of carcinoma cell lines	N/A
Sensitization of myeloma cell lines	0				Incorporation of phosphatidylethanolamine	N/A
Endocytosis of virus chimera	0				T-cell lymphoblastic lymphoma	N/A
Attachment of B lymphocytes	0				Chronic psoriasis	N/A
Chromosome 20q deletion positive myelodysplastic syndrome	0				Incorporation of cholesterol ester	N/A
Autosomal recessive spinocerebellar ataxia type 24	0				Brugada syndrome type 1	N/A
Endocytosis of riboflavin	0				Autophagy of bone cancer cell lines	N/A
Chromosome 20q deletion positive myelofibrosis	0				Acute phase atypical hemolytic uremic syndrome	N/A
CADASIL 2	0				Lysis of blood clot	N/A
Arrest in maturation of thymocytes	0				Brain astrocytoma	N/A
Spontaneous fracture of humerus	0				Arrest in G1 phase of endometrial stromal cells	N/A
CARASIL syndrome	0				Transport of medium chain fatty acid	N/A
Nonalcoholic fatty liver disease with nonalcoholic steatohepatitis fibrosis	0				Injury of podocytes	N/A
Endocytosis of Murine norovirus 1	0				Recruitment of Ly6C low monocytes	N/A
Early infantile epileptic encephalopathy type 44	0				Oral cancer	N/A
Lethal congenital contracture syndrome type 5	0				Hypoplasia of trabeculae carne	N/A
Oxidation of 2-methyl-branched fatty acids	0				Organization of collagen fibrils	N/A
Disruption of Golgi spectrin skeletons	0				Brain cancer	N/A
Dominant beta-thalassemia intermedia	0				Formation of autophagosomes	N/A
Dilated cardiomyopathy 1g	0				Prostatic adenocarcinoma	N/A
Familial hypertrophic cardiomyopathy type 9	0				Thyroid follicular adenoma	N/A
Epilepsy, hearing loss, and mental retardation syndrome	0				Peripheral T-cell lymphoma	N/A
Facioscapulohumeral muscular dystrophy type 2	0				Mature B-cell neoplasm	N/A
Morphology of axo-glial junction	0				Synthesis of phosphatidylcholine	N/A
Oxidative stress response of adductor muscle	0				Metabolism of hexose	N/A
Hb SO Arab disease	0				Uterine leiomyoma	N/A
Mitogenesis of testicular cancer cell lines	0				Oxidation of long straight chain fatty acid	N/A
Advanced stage psoriasis	0				Familial mental retardation	N/A
Clonal expansion of CD4+ T-lymphocytes	0				Structural integrity of myosin filaments	N/A
Esterification of lignoceric acid	0				OI/EDS combined syndrome	N/A
Fusion of endoplasmic reticulum	0				Proliferation of goblet cells	N/A
Metabolism of nicotinate D-ribonucleotide	0				Recurrent serous ovarian carcinoma	N/A
Catabolism of quinolinic acid	0				Prostate cancer	N/A
Restoration of actin cytoskeleton	0				Stomach tumor	N/A
Accumulation of caveolae	0				Mitogenesis	N/A
Congenital hypomyelinating neuropathy type 3	0				Hereditary polyneuropathy	N/A
Deficiency of sedoheptulokinase	0				Perrault syndrome type 1	N/A
Frank-Ter Haar syndrome	0				Cell spreading of prostate cell lines	N/A
Regeneration of adductor muscle	0				Grade 2-3 glioma	N/A
Neurodevelopmental disorder with visual defects and brain anomalies	0				Vesiculation of sperm	N/A
Joubert syndrome type 15	0				Thyroid carcinoma	N/A
Retinal arterial macroaneurysm with supravalvular pulmonic stenosis	0				Adhesion of bone marrow-derived macrophages	N/A
Autosomal recessive spinocerebellar ataxia type 10	0				Delay in G1 phase of lymphoma cell lines	N/A
Tardive tibial muscular dystrophy	0				Abnormal morphology of belly spot	N/A
Arrest in G1 phase of endometrial stromal cells	0				Familial arrhythmogenic right ventricular dysplasia type 1	N/A
Recruitment of Ly6C low monocytes	0				Mitosis of tumor cell lines	N/A
Oxidation of long straight chain fatty acid	0				Autosomal recessive myopathy	N/A
Proliferation of goblet cells	0				Synthesis of cholesterol	N/A
Vesiculation of sperm	0				Left ventricular noncompaction type 2	N/A
Left ventricular noncompaction type 2	0				Quantity of axon bundle	N/A
Survival of myeloma cells	0				Autophagy of sarcoma cell lines	N/A
Early-onset myopathy with fatal cardiomyopathy	0				Metastatic BRAF V600E mutation positive malignant solid tumor	N/A
Spontaneous fracture of posterior zygomatic arch	0				Size of left ventricle	N/A
Erythrocytosis type 6	0				Dilated cardiomyopathy 1A	N/A
Clustering of muscle cell lines	0				Progressive parkinsonism	N/A
Congenital disorder of glycosylation type 1x	0				Arrest in proliferation of fibroblast cell lines	N/A
Apoptosis of neointimal cells	0				Survival of myeloma cells	N/A
Beta-globin type methemoglobinemia	0				Gastro-esophageal carcinoma	N/A
Intellectual developmental disorder with speech delay, autism, and dysmorphic facies	0				Early-onset myopathy with fatal cardiomyopathy	N/A
Limb-girdle muscular dystrophy type 2J	0				Shape of nucleus	N/A
Release of Mice minute virus	0				Transmembrane transport of D-glucose	N/A
Dimerization of protein	0				Thyroid nodule	N/A
Schizophrenia	0				Spontaneous fracture of posterior zygomatic arch	N/A
Anoikis of tumor cell lines	0				Delay in mitosis of cervical cancer cell lines	N/A
Autosomal recessive myopathy	0				Benign neoplasm of endocrine gland	N/A
Contractility of cardiac muscle	0				BRCA1 mutation positive carcinoma	N/A
COVID-19	0				Hematopoiesis by yolk sac-derived cells	N/A
Hypogonadism	0				Ehlers-Danlos syndrome type VII	N/A
Formation of autophagosomes	0				Axonal transport of synaptic vesicles	N/A
Epilepsy or neurodevelopmental disorder	0				Senescence of lymphoma cell lines	N/A
Brugada syndrome type 1	0				Erythrocytosis type 6	N/A
Transport of chloride	0				Lichen planus	N/A
Congenital disorder of glycosylation type 1	0				Extrarenal clear cell carcinoma	N/A
Accumulation of hematopoietic progenitor cells	0				Abnormality of the upper limb	N/A
Hypoplasia of trabeculae carne	0				Quantity of subcutaneous fat	N/A
Autophagy of bone cancer cell lines	0				Grade 3 glioma	N/A
Myelodysplastic syndrome	0				Delay in initiation of lymphomagenesis of B-cell lymphoma	N/A
Decreased Levels of Potassium	0				Clustering of muscle cell lines	N/A
Autophagy of sarcoma cell lines	0				Migratory capacity of adenocarcinoma cell lines	N/A
Lichen planus	0				Spatial memory impairment	N/A
Localization of lysosome	0				Stage I-IIIA non-small cell lung cancer	N/A
Mitogenesis	0				Non-traumatic arthropathy	N/A
Beta-oxidation of docosahexaenoic acid	0				Malignant neoplasm of male genital organ	N/A
Association of phospholipid vesicles	0				Colony formation of endometrial cancer cell lines	N/A
Recruitment of bone marrow-derived macrophages	0				Juvenile dermatomyositis	N/A
Heinz body anemia	0				Pancreatic cancer	N/A
Redistribution of lysosome	0				Grade 3-4 glioma	N/A
Surface area of epithelial cell lines	0				Grade 3-4 tumor	N/A
Digenic Joubert syndrome 9/15	0				Injury of mitochondrial membrane	N/A
Area of neuromuscular junctions	0				Smooth muscle tumor	N/A
Chronic persistent hepatitis	0				Bone marrow toxicity	N/A
Induction of M1 macrophages	0				Concentration of arachidonic acid	N/A
Morphology of mesenchymal stem cells	0				Hereditary motor and sensory neuropathy	N/A
Fusion of immature secretory granules	0				Neuromuscular activity of organism	N/A
Incorporation of lignoceric acid	0				Congenital disorder of glycosylation type 1x	N/A
Fibrosis of penis	0				Progressive neuropathy	N/A
Persistent chronic hepatitis	0				Mitosis of cervical cancer cell lines	N/A
Vascularization of somites	0				Stabilization of protein	N/A
Hemoglobin E/beta thalassemia disease	0				Coagulation of blood	N/A
X-linked myopathy with postural muscle atrophy	0				Cell spreading of macrophage cancer cell lines	N/A
Pure autonomic failure	0				T-cell non-Hodgkin lymphoma	N/A
Vascularization of aorta	0				Oral tumor	N/A
Synthesis of lignoceric acid	0				Apoptosis of neointimal cells	N/A
Severe X-linked myotubular myopathy	0				Progeroid form Ehlers-Danlos syndrome	N/A
Beta-oxidation of tetracosahexaenoic acid	0				Metabolism of D-fructose	N/A
Surface area of kidney cell lines	0				Initiation of translation of mRNA	N/A
Tumorigenesis of endometrial cancer cell lines	0				Clearance by phagocytes	N/A
Morphogenesis of blood platelets	0				Morphology of respiratory system	N/A
Digenic Joubert syndrome 12/15	0				Metabolism of RNA	N/A
Quantity of lignoceric acid	0				Beta-globin type methemoglobinemia	N/A
Vasodilation of endothelial tissue	0				Catabolism of lipid	N/A
Commitment of natural killer cells	0				Abnormal morphology of optic stalk	N/A
Migratory capacity of uterine cancer cell lines	0				Initiation of translation of protein	N/A
Dissemination of ovarian cancer cell lines	0				Stage I cancer	N/A
Activation of lignoceric acid	0				Accumulation of pro-B lymphocytes	N/A
Pilocarpine-induced status epilepticus	0				Endometrioid carcinoma	N/A
Diastolic filling velocity	0				Beta-zero-thalassemia	N/A
Posttetanic potentiation of parallel fiber-Purkinje cell synapses	0				Intellectual developmental disorder with speech delay, autism, and dysmorphic facies	N/A
Formation of Golgi cisternae	0				Peripheral motor neuropathy	N/A
Architecture of monocyte-derived dendritic cells	0				Onset of differentiation of keratinocyte cancer cell lines	N/A
Formation of intrahepatic bile duct	0				Advanced non-small cell lung carcinoma	N/A
Limb-girdle muscular dystrophy type 2I	0				High-risk malignant hematological system tumor	N/A
Frequency of colony forming unit-megakaryocytes	0				Assembly of axon initial segments	N/A
Structural integrity of m-bands	0				Clustering of lipid droplets	N/A
Ichthyosis Chanarin Dorfman syndrome	0				Peripheral neuropathy	N/A
Conversion of anterior tibial muscle	0				Limb-girdle muscular dystrophy type 2J	N/A
Cytostasis of gonadal cell lines	0				Formation of cerebral ventricles	N/A
Idiopathic polypoidal choroidal vasculopathy	0				Localized neuroblastoma	N/A
Hydrolysis of inositol	0				Primary peritoneal serous adenocarcinoma	N/A
Structural integrity of myosin filaments	0				Familial cardiovascular disease	N/A
Perrault syndrome type 1	0				Generation of cardiomyocytes	N/A
Delay in G1 phase of lymphoma cell lines	0				Fear extinction	N/A
Quantity of axon bundle	0				Closure of autophagosomes	N/A
Shape of nucleus	0				B-cell non-Hodgkin lymphoma	N/A
Transmembrane transport of D-glucose	0				Surface area of embryonic cell lines	N/A
Hematopoiesis by yolk sac-derived cells	0				Thickness of compact bone	N/A
Axonal transport of synaptic vesicles	0				Transport of anion	N/A
Senescence of lymphoma cell lines	0				Anoikis of tumor cell lines	N/A
Delay in initiation of lymphomagenesis of B-cell lymphoma	0				Abnormal morphology of respiratory system	N/A
Migratory capacity of adenocarcinoma cell lines	0				Mature T-cell or NK-cell neoplasm	N/A
Injury of mitochondrial membrane	0				Release of Mice minute virus	N/A
Accumulation of pro-B lymphocytes	0				COVID-19	N/A
Beta-zero-thalassemia	0				Dimerization of protein	N/A
Surface area of embryonic cell lines	0				Lipodystrophy	N/A
Neuromuscular activity of organism	0				Renal cell carcinoma	N/A
Ichthyosis	0				Morbidity or mortality	N/A
Abnormal morphology of myocardium	0				Death of embryo	N/A
Cell viability of embryonic cell lines	0				Hereditary myopathy	N/A
Congenital anomaly of skin	0				Motor dysfunction or movement disorder	N/A
Concentration of arachidonic acid	0				Cell death of osteosarcoma cells	N/A
Adhesion of endothelial cells	0				Astrocytosis	N/A
Transport of anion	0				Movement Disorders	N/A
Laminopathy	0				Urinary tract tumor	N/A
Secretion of 5-hydroxytryptamine	0				Congenital neurological disorder	N/A
Autosomal recessive spinocerebellar ataxia	0				T-cell malignant neoplasm	N/A
Marfan syndrome	0				Cell death of fibrosarcoma cell lines	N/A
Thickness of bone	0				Cognitive impairment	N/A
Production of superoxide	0				Apoptosis of cervical cancer cell lines	N/A
Centronuclear myopathy	0				Amyloidosis	N/A
Development of tumor cell lines	0				Skin lesion	N/A
Metabolism of hexose	0				Myelodysplastic syndrome or leukemia	N/A
Concentration of sphingomyelin	0				Development of lung tumor	N/A
Morphology of visceral endoderm	0				Liquid tumor	N/A
Formation of cerebral ventricles	0				Translation of RNA	N/A
Morphology of limb	0				Translation of mRNA	N/A
Proliferation of airway smooth muscle	0				Ubiquitination	N/A
Response of breast cell lines	0				Cell death of cancer cells	N/A
Dysplasia of megakaryocytes	0				Skin tumor	N/A
Spontaneous fracture of rib	0				Benign Tumors	N/A
Polarization of B-lymphocyte derived cell lines	0				Cell death of cervical cancer cell lines	N/A
Transition of pre-pro-B lymphocytes	0				Ubiquitination of protein	N/A
Tumorigenesis of thyroid tumor cell lines	0				Cell death of tumor	N/A
Osteoporosis of femur	0				Leukemia	N/A
Response of bone marrow-derived mast cells	0				Large intestine neoplasm	N/A
Incorporation of phosphatidylserine	0				Necrosis of tumor	N/A
Thickness of skin tissue	0				Cell death of tumor cells	N/A
Quantity of stress granule	0				Development of cytoplasm	N/A
Deposition of bone	0				Cell death of sarcoma cell lines	N/A
Congenital disorder of glycosylation type 1k	0				Sarcoma	N/A
Quantity of blood vessel tissue	0				Conformational modification of protein	N/A
Anoikis of stomach cancer cell lines	0				Colon tumor	N/A
Structural integrity of sarcomere	0				Lung tumor	N/A
Chemotaxis of single positive thymocytes	0				Thoracic neoplasm	N/A
Invasion of E. coli	0				Colorectal tumor	N/A
Thickness of subcutaneous fat	0				Abdominal adenocarcinoma	N/A
Conduction of neurons	0				Non-Hodgkin lymphoma	N/A
Delay in aging	0				Liver carcinoma	N/A
Hyperplasia of neointimal cells	0				Lung carcinoma	N/A
Uptake of arachidonic acid	0				Atrophy of muscle	N/A
Iron deficiency anemia of pregnancy	0				Upper gastrointestinal tract tumor	N/A
Lack of mouth	0				Prostatic tumor	N/A
Loss of adipocytes	0				Male genital neoplasm	N/A
Inhibition of carcinoma cell lines	0				Development of adenocarcinoma	N/A
Incorporation of cholesterol ester	0				Malignant solid organ tumor	N/A
Transport of medium chain fatty acid	0				Upper aerodigestive tract carcinoma	N/A
Cell spreading of prostate cell lines	0				Malignant neoplasm of aerodigestive tract	N/A
Bone marrow toxicity	0				Upper gastrointestinal carcinoma	N/A
Progeroid form Ehlers-Danlos syndrome	0				Engulfment of tumor cell lines	N/A
Assembly of axon initial segments	0				Gastrointestinal carcinoma	N/A
Closure of autophagosomes	0				Connective tissue tumor	N/A
Colony formation of prostate cancer cell lines	0				Malignant connective or soft tissue neoplasm	N/A
Thickness of compact bone	0				Connective or soft tissue tumor	N/A
Intestinal gastric adenocarcinoma	0				Development of genital tumor	N/A
Cell death of muscle cells	0				Pancreatic tumor	N/A
Cell cycle progression of cervical cancer cell lines	0				Brain tumor	N/A
Metabolism of reactive oxygen species	0				Folding of protein	N/A
Seizure disorder	0				Bone marrow cancer	N/A
Transport of ion	0				Hepatocellular carcinoma	N/A
Blood pressure	0				Bone marrow neoplasm	N/A
Proliferation of prostate cancer cell lines	0				Tumorigenesis of tissue	N/A
Weakness	0				Brain lesion	N/A
Morphology of lysosome	0				Hepatobiliary carcinoma	N/A
Morphology of left ventricle	0				Expression of mRNA	N/A
Apoptosis of prostate cancer cell lines	0				Squamous-cell carcinoma	N/A
Diffuse type gastric adenocarcinoma	0				Sensitivity of cells	N/A
Rett Syndrome	0				Genitourinary adenocarcinoma	N/A
Turner syndrome	0				Cancer of head	N/A
Uptake of lauric acid	0				Non-colon gastrointestinal cancer	N/A
Lung metastasis of adenocarcinoma cell lines	0				Upper gastrointestinal tract cancer	N/A
Dominant centronuclear myopathy	0				Localization of protein	N/A
Apoptosis of inflammatory leukocytes	0				Pancreatic mass	N/A
Myogenesis of skeletal muscle cells	0				Pancreatic lesion	N/A
Hereditary sensory neuropathy type IIA	0				Breast cancer	N/A
Antiestrogen resistance of breast cancer cell lines	0				Breast carcinoma	N/A
Emigration of single positive thymocytes	0				Breast or ovarian carcinoma	N/A
Senescence of kidney cells	0				Epithelial neoplasm	N/A
Progressive alopecia	0				Intrathoracic malignant tumor	N/A
FLT3 negative acute myeloid leukemia	0				Splicing of mRNA	N/A
Development of fur	0				B-cell neoplasm	N/A
Bacterial conjunctivitis	0				B cell cancer	N/A
Formation of Golgi vesicles	0				Excision repair	N/A
Atrophy of retinal pigment epithelium	0				Apoptosis of colorectal cancer cell lines	N/A
Anoikis of ovarian cancer cell lines	0				Pancreatobiliary tumor	N/A
Attachment of T lymphocytes	0				Processing of mRNA	N/A
Mitogenesis of leukemia cell lines	0				Head and neck carcinoma	N/A
Commitment of myeloid cells	0				Malignant neoplasm of large intestine	N/A
Sliding of actin filaments	0				Colorectal cancer	N/A
Size of B-cell follicle	0				Cell death of colorectal cancer cell lines	N/A
Arrest in G1 phase of embryonic stem cells	0				Anemia	N/A
Adhesion of hOB cells	0				Development of primitive neuroectodermal tumor	N/A
Cytotoxicity of ovarian cancer cell lines	0				Neoplasia of epithelial cells	N/A
Accumulation of folic acid	0				Immune response of tumor cell lines	N/A
Size of Golgi apparatus	0				Cell death of connective tissue cells	N/A
Regulation of smooth muscle cells	0				Head and neck cancer	N/A
Development of neuroectoderm	0				Response of tumor cell lines	N/A
Incorporation of phosphatidylethanolamine	0				Splicing of RNA	N/A
Familial arrhythmogenic right ventricular dysplasia type 1	0				Development of head and neck tumor	N/A
Dilated cardiomyopathy 1A	0				Macroautophagy	N/A
Colony formation of endometrial cancer cell lines	0				Myeloid neoplasm	N/A
Cell spreading of macrophage cancer cell lines	0				Organization of organelle	N/A
Metabolism of D-fructose	0				Cell death of fibroblast cell lines	N/A
Onset of differentiation of keratinocyte cancer cell lines	0				Central nervous system cancer	N/A
Clustering of lipid droplets	0				Autophagy	N/A
Fear extinction	0				B-cell lymphoma	N/A
Size of cells	0				Nonhematologic malignant neoplasm	N/A
Microgliosis	0				Degranulation	N/A
Morphology of vascular endothelial cells	0				G2 phase	N/A
Adhesion of vascular endothelial cells	0				Cancer	N/A
Production of virus	0				Endocrine gland tumor	N/A
Newly diagnosed acute myeloid leukemia	0				Non-hematological solid tumor	N/A
Macroautophagy of cells	0				Migration of cervical cancer cell lines	N/A
Autophagy of cervical cancer cell lines	0				Solid tumor	N/A
Lipodystrophy	0				Export of molecule	N/A
Motor learning	0				Autophagy of cells	N/A
Enlargement of heart	0				Binding of connective tissue cells	N/A
Epilepsy	0				Amplification of centrosome	N/A
Homeostasis of lipid	0				Melanoma	N/A
Axonal neuropathy	0				Transport of protein	N/A
Foam cells	0				Non-melanoma solid tumor	N/A
Generation of cardiomyocytes	0				Sensitivity of tumor cell lines	N/A
Synthesis of phosphatidylcholine	0				Internalization of protein	N/A
Accumulation of kidney cell lines	0				Cell movement of cervical cancer cell lines	N/A
Formation of adhesions	0				Cell movement of fibroblasts	N/A
Distal arthrogryposis type 1A	0				Replication of coronavirus	N/A
Accumulation of methotrexate	0				Import of protein	N/A
Formation of omegasome	0				Repair of DNA	N/A
Growth of Golgi cisternae	0				Neuroepithelial tumor	N/A
Degeneration of intervertebral disc	0				Glioma	N/A
Hypertrophy of acinar gland cells	0				Development of neurons	N/A
Finnish congenital nephrotic syndrome	0				Neuritogenesis	N/A
Hereditary persistence of fetal hemoglobin	0				Morphogenesis of neurons	N/A
Conversion of docosahexaenoic acid	0				Cellular homeostasis	N/A
Formation of thin filaments	0				Replication of Influenza A virus	N/A
Abnormal morphology of left atrium	0				Infection of embryonic cell lines	N/A
Accumulation of Single positive thymocytes	0				Infection of kidney cell lines	N/A
Catabolism of L-cysteine	0				Infection of epithelial cell lines	N/A
Elongation of filopodia	0				Replication of RNA virus	N/A
Abnormal morphology of belly spot	0				Replication of virus	N/A
Abnormal morphology of optic stalk	0				Infection by Retroviridae	N/A
